# Supplementary material for: Integrating the markers Pan I and haemoglobin with the genetic linkage map of Atlantic cod (Gadus morhua)
Source: BMC Res Notes. 2010 Oct 15;3:261. doi: 10.1186/1756-0500-3-261 (PMC3020663; doi:10.1186/1756-0500-3-261)
Supplement: Additional file 1 — Properties of the SNPs for which GoldenGate or KASPar functional assay was developed. This file includes SNP locus name, SNP accession number, position on the linkage group, sequence information regarding the SNP and the flanking regions, SNP annotation and the results of the tests for departure from Mendelian segregation. [file 1756-0500-3-261-S1.XLS]

## Sheet: Sheet1
								Test for Mendelian segregation of SNPs in 3 family crosses. X2 values are given for 93, 91 or 90 progeny for families B30, B87 and B33 respectively. Indicators of significance are generated by JoinMap ® 4, with a significance of **** being equivalent to P ≤0.005. SNPs in this category were screened out prior to generating linkage groups. N/A indicates that that SNP was not informative in that cro…
	Position (cM)		GenBank accession					Family B30 (Hb beta 1 polymorphic)		Family B33		Family B87 (Pan I polymorphic)		SNPs that are similar to those published by Moen et al., 2009.
Locus	Map 3 Kosambi	Linkage group	number (SNP, EST or nr database)	SNPs and flanking regions	Annotation	Bit Score	e-value	X2	Signif.	X2	Significance	X2	Signif.	For more information see Supplementary Table S2
cgpGmo-S1438	0	1	131571310	ATTCCAGACAAGGCCTTCTGGAACGACTCCCCCCTTCATATACACAAGGCTGAGGATCAC[A/G]AAGAGCAAACCCGTCTTGGGATATGCCGCTTATCATCTCGCTCCCCTCCACTGGCTCCAG	gb|ACO09856.1| Melanoma-associated antigen G1 [Osmerus mordax]	127	1e-43	3.88	**	#N/A	#N/A	#N/A	#N/A
cgpGmo-S78	3.296	1	131571071	CTGTGGGTGAATACTAAATTTTTAGAATGTTAATATTCCATGTTTGAAAATCAAGCACAC[T/G]CAGCTCAAAACATATATACTATTTAGATGGGCAGTGCATGAAACTGCAAGATTCCACATT	No hits found	0	0	#N/A	#N/A	0.1	-	#N/A	#N/A
cgpGmo-S564	4.335	1	131571150	TACGAGAACTATAGAACACTGAGCGTTAAGAGGTTACCGGCCGCTACATCATCCATGACC[T/C]TGCAGTGCTCCAACCCTTCAAAATACCACTTTCAACGCTGTTCAGGATGTCAGTCTACAA	No hits found	0	0	1.82	-	#N/A	#N/A	0.4	-
cgpGmo-S105	4.64	1	131571141	GTGAATCTTCTGGCGGCCAGGGAACTTGAACTTGGCTCTGCGGAGAGCTTCAACCACATG[T/C]TCCTTGTTGCTGGCCTTGGTGCGCACAGACATGATGACCTGTCCGATGCGAACGCGAGCC	gb|ACN10030.1| 60S ribosomal protein L10 [Salmo salar] gb|ACN12377.1| 60S ribosomal protein L10 [Salmo salar]	384	1e-105	#N/A	#N/A	1.86	-	4.44	**	*
cgpGmo-S2068	5.331	1	131571742	cgtgcgtgtgtgtgtgtatgtgATGGTACCACTTTCACTAACTGCGTTACCAAGTAACTC[T/G]GATGAACAGAAAGTTTCTCCACTGGGAACAAAAACTGTTCTCACTTCAGCATCAAAGGAG	No hits found	0	0	#N/A	#N/A	74.8	*******	0.71	-
cgpGmo-S1239	5.381	1	131571347	CACATTTATTACACATCAAAATACATTCCCCACTGCATTTAAATGTCCTCATGATCTCAG[T/G]TTTAACAGTTGGATATACGATTTGAAGACATTCAGCTTGTCAGATGGGTACCAAAAATGT	No hits found	0	0	5.69	**	2.53	-	4.06	**
cgpGmo-S1369	5.878	1	131571702	TGTTGCATTTACAAAACCACAATTAAATCTTAAGTAGGACAAAAAATATCATGTAATGAC[A/C]AAAAAAAGGTTTAAAGGCTGTGGCCAAAAGGAACCAAATTGTTCCAAGCTGAGGAATACA	No hits found	0	0	#N/A	#N/A	2.47	-	3.68	*
cgpGmo-S1954	6.676	1	131571365	AGGTCAAAACATACCAAGAGCATGGAAGCAAGGGACTACCACCATTGAATTGTTACTGTC[A/C]ATGTATTGGATCTGATGCCTGGGGGGAAGGGGTAGCGTTAGGGTCTCATGTGCAGTTCAT	No hits found	0	0	#N/A	#N/A	2.47	-	0.04	-
cgpGmo-S1817	6.788	1	131570549	ATGCAAAACCAACCATATATATGTTATTGTGATATGTATGTGTCACAGTGGAAAGGACGT[T/G]GTGAACATCTCTGACATAATTTCTGAATAATACAAAAAAGCAAAACGCTGCAGTTGTGCT	No hits found	0	0	#N/A	#N/A	2.47	-	#N/A	#N/A
cgpGmo-S2254	6.859	1	131570997	TTAATGTATACACTTCACCAATGCTTTACTTACAGATCGGTTGCGAGCAAACGTTTTGTG[A/G]GTCTCGCTACTGAGCCATCATCAATATCCCATAATCCACATGGTCATCGATCCATACAGT	No hits found	0	0	#N/A	#N/A	#N/A	#N/A	0.37	-
cgpGmo-S35a	7.193	1	131570689	TGTACATGATAACAGATGACACAAACatgatgatgATACTGGTTATGGACCACACTCCTA[T/C]GCTGAGACGGACTGTGAAGATGGTCTTGCTGTGCACGTGAGGCTGCATGTGGTAGGAGAG	ref|NP_001133954.1| Transmembrane protein 77 [Salmo salar] gb|ACI34207.1| Transmembrane protein 77 [Salmo salar]	184	1e-52	0.52	-	#N/A	#N/A	#N/A	#N/A
cgpGmo-S940	7.283	1	131571472	AACACGTCCAGTCAAGCTAACTATGGAACAAAATATTTTTGTATACAGAAACAAACATAA[T/C]AACATAAAAACGTAAATAATAAGGTCAATTTACTGAGGCATGATTCCTAAAAAGTCTTCA	No hits found	0	0	#N/A	#N/A	5.34	*	0.28	-
cgpGmo-S1471	7.71	1	131571087	TTGCTAATCCCCCCGAACTACCCCATGGTGCGAGAGCAGGGTTAGCATCCCAAATATCGA[C/G]GGCCAACATAGATTCAGTGGTCACTAGTATCCCACGTCATATCAAAAATGGCTGCTGTGC	No hits found	0	0	#N/A	#N/A	3.18	*	0.55	-
cgpGmo-S1666	8.044	1	131571408	TTGTTAACTTGAGAGAATAACAGATACAACAAAGTGTAGGAAGAAGGTCGAAGCAAAGCA[C/G]TATTTATTTTTGACTAGCCGACGCTACACTTCCATTTAAAGTTGTCAAGCCTTTGCAATG	No hits found	0	0	0.17	-	0.1	-	1.2	-
cgpGmo-S1426	8.046	1	131571703	CTCTCTAGAAATGTCCCTTCTAGTTAGTACCCAAAGCCAACATGTCTGTATGAAACAGTA[A/C]GACATGGAAAGCCTTCAACTTTCTTATTTCCRCCTCAGTTCATCTAGTCTTCAGGTGTTT	No hits found	0	0	#N/A	#N/A	3.18	*	0.18	-
cgpGmo-S512	8.13	1	131570974	AAGTGAACCTCTAGCACAGGTTAACAGAGTTAGCCCTGGGATATCCAACTGCCAGTGTGA[T/C]ACTTTCAATACCGTCGTCTATAGACCAATACTACAGAGCCTAGGGCTGTAGATGATTTCA	No hits found	0	0	11.47	****	3.18	*	4.44	**
cgpGmo-S1393b	8.196	1	131570580	TGGGCTGTGACGGGTCACAGGGTTAACTAAACTGACCCGGTTGGATTCTCTCTGAATCTT[T/C]GAGGAAAACCACAATACATCACTCAGTTAACTATAATTTATGGGGTGGAAACACGGTTCA	No hits found	0	0	#N/A	#N/A	3.18	*	#N/A	#N/A
cgpGmo-S1823	8.34	1	131571605	GAGGCGCTTAAATCAATTAAAAGATAGAACGCATTTGTGTGAATCATCCTTGCACGCAGC[A/T]CTGCTGTAAAATCCCTATTTTCTAATGACCTCTACTGGTCATCCACAGAACAGCGTTTCG	No hits found	0	0	11.47	****	3.18	*	3.34	-
cgpGmo-S387a	8.513	1	131571558	CTGGGCTGATAAAGATCACATTGTTCCGTTAAGGCAAATACTTCATTAAACTAGGAGATG[A/G]GGGTTAGCTTGATTAAATTGGAATAGGGCGAGTAAATGTTTAACGATAGTGTAAGTCTAG	emb|CAG11808.1| unnamed protein product [Tetraodon nigroviridis]	106	1e-20	4.74	**	0.19	-	2.53	-
cgpGmo-S1393a	9.008	1	131571637	GGTTATGAAATACACTGATTTACCCCTAGTTACATGGGGGGCTTTCTTACTCATCACAAT[A/G]ATCAGTTTGCTGTAAAACATTTAACGAATGAACCCCATGGCATTACAGAGGATCGGATAT	No hits found	0	0	5.69	**	0.1	-	1.47	-
cgpGmo-S1840	9.13	1	131571262	ATGACTTTAAGTATGACTTCCTGAAAATCTTAAAGAGCAACAATATTTTACAAGAATCCW[A/T]ATTTTATTGGAGCCTTTACATAATGTGAGAATAGTAAACAAGTGCTTTTCTTCCATCAAT	gb|ACI67396.1| Adenosine deaminase [Salmo salar]	74	8e-17	5.69	**	3.18	*	1.27	-
cgpGmo-S896	9.913	1	131571091	TAAATGTAAGATAAAATCTTTTGATTTCAAACATGCATCGAAGTGAAATGTAAAATAATT[A/G]TTTGCTTTACTGCAATCATTTATGAACCAACAATGCCATGGCACCAGATGTACAGCAGTA	No hits found	0	0	4.74	**	0.54	-	#N/A	#N/A
cgpGmo-S1336	10.639	1	131570879	TATTTTCGTACAAAAGCCATATGGCTATGAAACAAACCATCACACTAATAATGACCCATG[A/T]TAATCATGGGTTCAAAAACAAACGAgggggggggggaaaagaaaagTTATTGTAAAAAGA	ref|NP_001134166.1| Small nuclear ribonucleoprotein E [Salmo salar] gb|ACI66449.1| Small nuclear ribonucleoprotein E [Salmo salar] gb|ACI66826.1| Small nuclear ribonucleoprotein E [Salmo salar] gb|ACM09784.1| Small nuclear ribonucleoprotein E [Salmo salar] gb|ACN09835.1| Small nuclear ribonucleoprotein E [Salmo salar] gb|ACN10037.1| Small nuclear ribonucleoprotein E [Salmo salar] gb|ACN10398.1| S…	129	2e-28	4.74	**	2.47	-	#N/A	#N/A
cgpGmo-S807	11.948	1	131570665	GCACATTCTGATAGCAAACGTTCCCATAGCAAACCATGTCCATCAGAACTCATGAACCCC[A/G]CTGTGAGTTTCCGGTAGCTCCTTAACGTCACAGTTTTGAATCAAAGTGAAGTAAAATCCT	gb|AAH72709.1| Zgc:123113 protein [Danio rerio]	119	6e-34	#N/A	#N/A	3.18	*	7.51	***
cgpGmo-S686b	12.147	1	131570786	TGGAAATAAGACAAAATGTGACAGGTTCCCCTTTAGTATCTACATCTCCATTAAAATCAC[A/G]TTATTCAAATGATCTAGAAAAGCTCCACATTTGAGTAATGTTAGTGTTTGAACAGGACGA	No hits found	0	0	4.74	**	#N/A	#N/A	#N/A	#N/A
cgpGmo-S686a	12.147	1	131570785	TTAAAGTAAAATGACTCTAATTGTGCAAACATTTAAGCAAAATTCTGAAACTAACAAAAG[A/G]GAAGAAATTATTAACAAGCAGGTCAAATTGTAAGGGTTTCACTGAAGTCATTTAACAAGC	No hits found	0	0	4.74	**	#N/A	#N/A	#N/A	#N/A
cgpGmo-S1788	12.756	1	131571490	TTTCCAGCAGGCCACAACTCCTGTCTGTGGAGTTACACTCAAGGCTGGCTGACTTCTCTC[T/G]GTATATTTCGAAGACCAGTTGAACAAAAAGGAACAAACGCACGAACTCTTAAGAAGTTCA	ref|NP_997796.1| DnaJ (Hsp40) homolog, subfamily C, member 11 [Danio rerio] gb|AAH46897.1| DnaJ (Hsp40) homolog, subfamily C, member 11 [Danio rerio]	207	2e-51	3.88	**	1.18	-	7.51	***
cgpGmo-S1407	12.982	1	131570824	GTTTTGTCCCTGTTGTGGTTCTTTCYCTCAGTGAATACATCCCAGCTACCGCACACAACC[A/G]TTACACTCTCTACGATCAAAATAACATCCTCATACACTAAGCATATGGAAGAGAACAAAA	No hits found	0	0	5.69	**	#N/A	#N/A	#N/A	#N/A
cgpGmo-S1181	13.685	1	131570943	AAGTAAAACGTTGAATCTTGAATCGGTTGTTGCCGTTTGTCTTGCTGTTAGTCTTTGCCT[A/G]ACTCTGCAGATATCGGTAACCATGGTTTCCTGCTGGGGTTGGCCACATCTCRTTGTAGTT	ref|NP_001134864.1| Transcription initiation factor TFIID subunit 11 [Salmo salar] gb|ACI69207.1| Transcription initiation factor TFIID subunit 11 [Salmo salar]	188	2e-46	#N/A	#N/A	0.1	-	7.68	***
cgpGmo-S334	13.704	1	131571185	ACGCGTTTTCTTTGCACAGCTTCCGGTACGGCACTCATCCCCACGTCCAGTCCACTTCAG[A/G]CGATTCCTGGCAAAGATGGCGTAGCTTTTGTCCATCCAGGGCCTCAAAGGGGCCCACATC	ref|XP_782473.1| PREDICTED: similar to PBng143 [Strongylocentrotus purpuratus] ref|XP_001180201.1| PREDICTED: similar to PBng143 [Strongylocentrotus purpuratus]	112	4e-23	#N/A	#N/A	0.1	-	#N/A	#N/A
cgpGmo-S787	14.279	1	131571844	ATGTTACACTATATTTATTCAAAACATATATTTTTGTTTGACCTTTTATTGTCAAGATGA[A/C]TTTCATTGTTGTATTTTTATTCAGCATTTGAACCCATGTTAACTATGCATGATTGTCAGC	No hits found	0	0	5.26	**	#N/A	#N/A	#N/A	#N/A
cgpGmo-S760	14.295	1	131571805	AAGTCCAAAGGCCGGACACAGAGGGCCCCTGAAGCGGCCCCTGATGCTGTGGATGATCTT[A/G]TGTCTCTCAGTGTCCACCAACGCCAGGAGGCCAGCCTCGTAGTCCAGCAGCACACCGACG	emb|CAG04056.1| unnamed protein product [Tetraodon nigroviridis]	172	4e-41	#N/A	#N/A	#N/A	#N/A	7.51	***
cgpGmo-S1167	14.299	1	131570602	AGGCCGACTATCATTGCACAGAAGGGCCTTACAGTACAGGGCTGCATGAGCTGGCTTTGG[T/C]CCAAACATGATCAACTGTTGGTTACCAGTTTAAAACAGGTGGAAGAGCAATTTCTGGGTG	No hits found	0	0	4.74	**	#N/A	#N/A	#N/A	#N/A
cgpGmo-S283	14.562	1	131571681	AGCAGCATATTCATATTTACATCAGTGATATATGGCACTAAAAGTCTGCTAACAAAGAAA[T/G]AAATTAATCAAACACATTGACATAGTATGCAAAGCCATGCTGATAAATGYAATTCCCCTC	ref|XP_001345099.2| PREDICTED: novel protein similar to glutaminase (gls) [Danio rerio]	113	2e-23	0.03	-	#N/A	#N/A	7.51	***
cgpGmo-S968	14.587	1	131571076	ATTGGAGTGCGTGTATTGTGGTTGAAATAGTATAGAGAACTGCAGTGAATTTTGTCAAAT[A/G]TGTAAATAAAAATAAAAGGTGCTCAAATGGAGCAGTACTACAGTTTCCTCATACAAAGCA	No hits found	0	0	4.74	**	0.1	-	#N/A	#N/A
cgpGmo-S844	14.816	1	131571320	ACAAGAAAATGTAACAAAAGCTGATATCTACTGCAGGATTTTCCTGAGAATTGCAATTAA[T/G]TAACTAATAATAGATTTTGGCTTTGGCAAAACATCTCATAGACTATTCTTTATAAAGTTA	No hits found	0	0	3.88	**	0.1	-	2.27	-
cgpGmo-S985	15.644	1	131570826	AATATATTACTCTTGATATAATTCAACTTCGGAACCACAACTGTTCTGAAATTTAGGAAG[A/G]AACAACAAAAATAACTTCTGTTGGGGCTGTATGGTTCATGTGCACCAGTATTATAAACTT	No hits found	0	0	#N/A	#N/A	0.01	-	#N/A	#N/A
cgpGmo-S1703	16.582	1	131571331	TTTACCAGCAAACCATCGTCCATGAAGGGCATTAACGGTAGCCATCGCTGCAGGTATGGA[A/G]GGGCATTTTACGTAGACATTTCCTTGAGCAGAGTTCTTATCGACGTATGTGTGAACTATT	emb|CAG11305.1| unnamed protein product [Tetraodon nigroviridis]	182	4e-52	1.82	-	1.18	-	0	-
cgpGmo-S694	16.722	1	131570511	TTATTTATGCGTGATGAAAACAGAGGCTGAAAGACAGCGCTCTAGATGGGGTGCCTGAAG[T/C]TCTGGCCAGCGAACTTGGCCTTGTCTCCGAGCTCCTCTTCAATCCTCAGCAGCTGGTTGT	gb|ABY21425.1| alpha-enolase [Cavia porcellus]	84	1e-39	1.82	-	#N/A	#N/A	#N/A	#N/A
cgpGmo-S1196b	16.892	1	131570996	ATAGCGTTCATTGACAAAACTACATACAACCACAAGCGATTAGACAAATAATACATCAAC[A/G]CTAATCACCACGTGGCATCTTGGCACTTGTGAAGGAGTAGGGCACAGTGGAATTTTCCTT	emb|CAM16352.1| ATPase, H+ transporting, lysosomal accessory protein 1 [Danio rerio]	75	2e-22	7.84	***	1.86	-	0.01	-
cgpGmo-S270	17.09	1	131570655	ATAATYAATAATAAATTACATATAAAATGTGCAAACTCTTGTACGGCAAAGAAACAAAAC[A/G]ATATAAATAAATTGTAACATAAATGTATGACCTATGGCTGCGTGTGATAAAGCATGGTTC	No hits found	0	0	6.72	***	#N/A	#N/A	#N/A	#N/A
cgpGmo-S875b	18.098	1	131570917	ATAGAGTTTATGTCTTGCATTAAGGAGTGCAAATACATTTCTAAAACACACGTAACCACT[T/C]TAGTGTTAGAGCTCATCTGGCAGTTTGACAAATAAATTAAATGAACATGCAGCAGTCGAT	No hits found	0	0	#N/A	#N/A	#N/A	#N/A	5.38	**
cgpGmo-S876	18.098	1	131570910	ATAGAGTTTATGTCTTGCATTAAGGAGTGCAAATACATTTCTAAAGCACACGTAACCACT[T/C]TAGTGTTAGAGCTCATCTGGCAGTTTGACAAATAAATTAAATGAACATGCAGCAGTCGAT	No hits found	0	0	#N/A	#N/A	#N/A	#N/A	5.38	**
cgpGmo-S1842	18.852	1	131571030	GAGTAACAATAAGGACTTGGTCACCAGGTATTTGTAGTTTCATGGGTTCAACATTCAGCC[A/T]CAAGAGGGTCTTGTGATTACATAAAATGTTGTGCTGAACTCCGAAAGTGGAGCAAACTAA	No hits found	0	0	#N/A	#N/A	0.19	-	#N/A	#N/A
cgpGmo-S1268	19.327	1	131571843	ATACCCCCCTCCccccgccccgTTCTTTTTCAACATATTAATCTGTACAGACACCTTCCT[A/C]ATCCGTTCAGATGACTCACAGTTTAGTCATTCACAGTTAGTACCCCCAAAATTCTGACTC	No hits found	0	0	6.23	**	#N/A	#N/A	#N/A	#N/A
cgpGmo-S1365b	19.73	1	131570568	GCTAAAATAGCAACCAAAAATGGCCAATTTTGAAGATGGGTATTAGATCGTTAACAAGCA[A/C]AGAACATAGAGGAAAAAGGAAGAACCAGTTAAAAAAGAAAACAAACAGCCATATTGAGGC	No hits found	0	0	9.04	****	#N/A	#N/A	#N/A	#N/A
cgpGmo-S1853	19.73	1	131570534	ATCGTAAAGTGAAGGCAACAAGAACACAGATTATGTGCAACAAGCACCATTCACAAAAAC[A/C]ACTATGGGTGTGTTGTCAGAACGCCAGTATTGATATTTCTGGAAGTTAACTTTACATTGC	No hits found	0	0	9.04	****	#N/A	#N/A	#N/A	#N/A
cgpGmo-S2021	20.056	1	131571616	CAAGTGTTCAGCACTACACCAAACGGAATGAACAGCAAGCGAACAGTGGAATGCCGAGTG[A/T]ATTGTCAAGTAGAGCAGAACCTGGACGGAACAAAAACATGTGAATATACAAACAAGTGCA	No hits found	0	0	0.87	-	0.27	-	1.27	-
cgpGmo-S1806	20.632	1	131571241	AGTATAGTCTTGCCCCAGCATAGTCTTTTTTCTCAAGACTTGGTACAACACTGCTGCAAG[A/T]TATAAAGCTTCTTCCTCCAAACTCGCATTTTAGAATATGGATGCAATGATCTGAAAAAGG	No hits found	0	0	9.04	****	0.1	-	1.47	-
cgpGmo-S1365a	20.671	1	131571574	AAATTGATGGAAACTCTACTCGCCCCTTATGGCCGCTAAGATGTATTTTAGTGGGCAGAA[C/G]GACATGAAAGTAAATCACTGGCCTTAATAACAAGTATGGCACAAATGTGTTATAATTTGA	No hits found	0	0	9.04	****	1.33	-	0.1	-
cgpGmo-S291	23.77	1	131570956	GAGGCACCCAGTCTATGCGGCAAGATAATAAAAAAATAACTCCCTCAAAAGTAGAAAATC[C/G]AAACAATCTGATGTCCTTAATTTTTGTGCTGCACTGCAACAGGAAAATATACAGTTTTAT	No hits found	0	0	#N/A	#N/A	1.33	-	2.18	-
cgpGmo-S1579	24.724	1	131571839	TTTGGCAGGGATGACTGATGGGGTCTAACAACCTAATGTAGATGAAAAAAAAAGCCTAAA[A/G]TAATAAAATTAAAAACAAGAACAAGGCGAAAACATTAGCAGTCCACAGTCTTCCACCTCC	No hits found	0	0	3.88	**	#N/A	#N/A	#N/A	#N/A
cgpGmo-S773	25.484	1	131571329	ATTGATAACATCAAAATACCTAATAATCACCATTGACTACAGATTTTTCCAAATTATTTT[A/C]AGATAAGAGCTGGTTGATATGTTACACATTGTTCAAATGGAGATCACAATGTTTAACAGA	emb|CAG07469.1| unnamed protein product [Tetraodon nigroviridis]	313	2e-83	7.84	***	0.89	-	2.18	-
PanI (SNP1 G767A)	25.5	1	AF288943/AF288952	AGGTTGATGCAGCATCCTTACCAAGTCCCTRMCTGTAAGAATGGCACCACT[G/A]AGTCTTTCCTTATTGGCAACTACACTTCGTCAGCAGAGTTCTTTGTCTCCATCGGGG	Atlantic cod pantophysin	-	-	#N/A	#N/A	#N/A	#N/A	1.62	-
cgpGmo-S83	26.601	1	131571502	TTAGACAAGAAAGAGAAACCAATCTTCTCTAGTTTCACTTACCCTCTGATTTGATCATAA[T/C]ACAATTTATACAAACCCCATTTCGAAATACAAAAATAATTTTCTTTTAGGTAACATTTTG	No hits found	0	0	5.69	**	0.89	-	1.8	-
cgpGmo-S852	26.772	1	131571704	AACGTTAGATCACTCGTTCAGTGCACGACAATTAAACGGAGATTCTAAAATCAAGCAGAG[A/C]TAAGCAGAGTTAATTTTTTCATTTTTTTACAACCATTATTGAACGTACAAATGCGAGAAT	No hits found	0	0	5.69	**	#N/A	#N/A	2.18	-
cgpGmo-S605	26.9	1	131570571	TTTAAACAGGAAAAAGTAGTATCAAATAAAGTGTTTCTATCACATAAGTAGCAATCAAAG[A/G]AAGTCCCAGAGCCAATTTAGTTAATTGGTGCGGTCAAAGGTACAATAGAACTGGCCCAAA	No hits found	0	0	1.39	-	#N/A	#N/A	#N/A	#N/A
cgpGmo-S536	27.628	1	131570877	CCAAGGTTAATAAGTCAGGATCAATGTACGGTTGTGATCGGTTGTGGAAAATGTATCTTA[C/G]TTTGTCTCTAGAATTGCAATATATCTGCTGCTCTAAAAAGTAAAATGTCCTTTATACATT	No hits found	0	0	#N/A	#N/A	2.82	-	1.8	-
cgpGmo-S1107	28.968	1	131571383	CCTGCTGGCAAACAGGAAGTCATTTACATCATTACATCTCTCACTTTACATTTCAGTGAC[A/G]CAACCTCTTAAGCTATATACCACACGCAACAGAGTGAATGCTAATTCTCAGTAGTGTTAC	No hits found	0	0	4.85	*	0.89	-	2.84	*
cgpGmo-S1749	29.815	1	131570888	TATAGTGCGCTACTGAATGTGTACGTAGTTAACATGAACCACTTCACCCAACAATAAAGC[A/G]ATTCAACATGTACTTAATCCAAAGCCTTGTCCATAATGTCATGTATTTTCCCCATGGATA	No hits found	0	0	#N/A	#N/A	#N/A	#N/A	3.25	*
cgpGmo-S523	30.441	1	131571580	AAATATGTATAAACACGGCAAATAACATCTAGCCACACTGTCATGGCACCATCATAGACC[A/G]AACGCAATCACAATTTCTGACCGGCTCTAATTGATACCAAGTGAGTTCAGGTGCTTTATA	No hits found	0	0	4.74	**	0.89	-	3.04	-
cgpGmo-S254	31.83	1	131571190	TAGAAGCCtctatctatatctatctCATGCTAGACAAATTCAATATGAAAATATACTTTG[T/C]TCTAAATATACTTTGCCCTAATACTTTACATTTAAAAAGAATAGTACATTGAAAAAAAAG	emb|CAG03227.1| unnamed protein product [Tetraodon nigroviridis]	177	1e-42	#N/A	#N/A	#N/A	#N/A	3.18	-
cgpGmo-S1801	32.286	1	131571029	ACAGTATGACATTATTTTTTCTGGAATTTTCACTTTCTTCTAAATTGTATTTATTCACTG[T/C]AATGTCGTTGTTAAGTAACTAAAATCTCAAAAGGAACCGCAGTCTTGTACATGTTTAACG	No hits found	0	0	0.87	-	1.33	-	0.28	-
cgpGmo-S1982	32.375	1	131571066	TGCAACCGGATCTTCTGTTTCACAATTAGACCAAAACAAAAGCGTTTGACGGGATTTGAC[A/G]ATGAAAAATAAGAGTGCGAAAGAGATCAACTCAACATTTTTTAATTGATATACTTTTTCA	No hits found	0	0	1.3	-	3.18	*	0.28	-
cgpGmo-S2082	33.052	1	131570784	GAGTCAAATCCATCTGCATTAATAGATTTCAAACAATGAATCAACTTAGCTTTCGGSGAT[T/G]GAGTGCACCACAAACTGCAAACATTATGCCCAGATGAAAGTTTGCTATTGACGCATTGTT	No hits found	0	0	0.87	-	1.86	-	#N/A	#N/A
cgpGmo-S1683	33.052	1	131570652	TAACATGCAATCAATGAGATATTAAATAAATCACATTTAGAACCCCAATTGGCAAGTTCT[T/G]CTAGCATTAATTTCCAAAAGGACAAACGATTGATTTTACAGTTGAAAACCATGTGATGCT	gb|ACO14496.1| RER1 [Esox lucius]	102	7e-20	0.87	-	1.86	-	#N/A	#N/A
cgpGmo-S603	34.107	1	131570907	TAACGGGCCTCGGCCACTCCCTTAACTACACTCTATGTTAGACCCGGACGCCTGGAAGCA[T/C]GGCTTTAAACTACCGACAACGTTTGCACAACACCACAGGAAGAACGGGGGACATCCACGT	No hits found	0	0	#N/A	#N/A	#N/A	#N/A	2.53	-
cgpGmo-S339	34.553	1	131570367	AGGAGGGGGTTGCCGTCTCCATGRTAACCGGACGTGGTTGTTGTCTCCATGGTAACAGGA[C/G]GGGGGGTCTCTATGGTAAAAGGAGTTGGTTTACAACAGGTCTCCATGGTTATAGGGAGTG	No hits found	0	0	0.61	-	#N/A	#N/A	#N/A	#N/A
cgpGmo-S1038	35.034	1	131571564	AGGCAGCGCCCCCTCTGGCGACACGACGCCAATTCACCTAAAAGCAGGGCCAGGTCGCCG[T/G]TACAGAAGGAACCGTCATGACCAGTTTGACAAGTTTGACCAGCGCCGTGCTCCCCATTAA	No hits found	0	0	0.61	-	5.81	**	2.18	-
cgpGmo-S360	35.799	1	131571565	GTGTTTGARGGYTGGGGCTTGTATCTAGGGAGCTTTTMTTGTACTCAACAGCGCTCCCAG[T/C]GGGCATAAGAGTCACCGTGGCCCAGTCAAGGACGTTGGCATCAGAGAAATCTTCCCCAGT	dbj|BAB69039.1| pentraxin [Cyprinus carpio]	155	7e-50	#N/A	#N/A	0.89	-	3.96	-
cgpGmo-S828	36.301	1	131570905	TCTTCGAGTCAGCCTCTACAGCTGTAGTAAAGTTTTCCATAAAAGAGCGTGCGAGCGGTT[A/T]TAGGCTGTGCAAGTCAAACATGGCAGAACTAATagagagagagTTAACAACACATTAAAA	No hits found	0	0	2.42	-	#N/A	#N/A	1.6	-
cgpGmo-S1845	37.169	1	131571510	AAAAAAGTGAGGACCAAACCTACGCATACATTCAGAAAGAGAGAGAAAACATTGCACGGA[A/G]GTCAAGAGAATCAATCAAAAGTGGTTtggatggatgCATATGATGCCACCGATCACATTG	No hits found	0	0	2.42	-	3.97	**	0.28	-
cgpGmo-S2025	37.319	1	131570990	TGCAAAACAACTGGAAGACATTCATGTGGGAGCTTCATTGAAAACCACAAAGCAGATAGG[A/T]CTTTATGGAATCTCTCTCTCTGTCTcGGAGAGAAATAAGATCGATTTTGCGGGTGTATGC	gb|ACO09843.1| Mitotic spindle assembly checkpoint protein MAD2B [Osmerus mordax]	354	8e-96	#N/A	#N/A	0.89	-	0.28	-
cgpGmo-S1224	38.022	1	131570651	CTTCCAGTTTGAATGAAATACACATACCCGTTTACCTTTCTAAATACTTGAATTGAAGTA[T/G]GCTATCATCAACATGTGGTCATTCAAATGAAAACAGtgtttgtttgtttgtGTATGACGC	ref|XP_001337833.2| PREDICTED: im:7136778 [Danio rerio]	92	5e-17	1.82	-	#N/A	#N/A	#N/A	#N/A
cgpGmo-S292b	38.554	1	131571362	GTTCCATTTCAGTTTGTGTATGCTCATGTCTACGGTGTGCTCGCACGCACGTGGATGCAT[T/C]TCAAAAAAAAGGTTTTAACGTAAACCGTGtttttttttttCTTCTTAATTTCTGAATCCT	No hits found	0	0	1.82	-	1.44	-	0.28	-
cgpGmo-S1969	38.715	1	131570856	CAACAGTCAATGTGTGCATAATCGAATAATAGACCAACGGCTCTGTAAAAAAAAGAAATA[T/C]TCTCTTCTCTTGGCGTCTTTTCCATTGTTTTCCATTTTTGAACACATTACTTTTAAAAAC	No hits found	0	0	1.82	-	3.97	**	0.28	-
cgpGmo-S407	39.625	1	131571165	ACTAGGTTAGATAATTAGCAGCAGAAGAGGTTAGCCAGGGCTTGTTAGCTGCTAACTAGC[A/G]GCAGAAGTTGTCCGCAGGGGAAAGTTATCAGCTAACTAGTTGCAGAATACGTAACCCGGG	No hits found	0	0	#N/A	#N/A	5.81	**	7.13	**
cgpGmo-S1087b	44.602	1	131570528	ACAGCAGACACAAAGTGCTGCTGTTTCTTTAAGTTAAGATCAGGAGGTMARCCATCTCTA[T/G]AGGTATTTCCCACGACCTTCAGATGACGTGACATTACGTGTACGTTCGTGCAAGTCCACA	No hits found	0	0	#N/A	#N/A	#N/A	#N/A	0.71	-
cgpGmo-S1212	49.915	1	131571818	CCATTGCTGATTAAGAGGAGGCTGTTCATCACATTTCACCGCAAAAACATTAAATATGTC[A/C]GGAAATCACATAACTGGCCTCTCGAAATTCTTCAAGAACGAAAAAAGCATGTGTTtttgt	No hits found	0	0	3.88	**	#N/A	#N/A	0.71	-
cgpGmo-S868	0	2	131571646	AAATATTGGCGACAAATATCAACACCGATCATTTTAGTATATCCATTTTACAATATGCAC[A/G]TATTATACCATCGTGGACTAGTGTTGCATAGCTTGTACTCAGTGGTCAAACAATTATCGA	No hits found	0	0	0.29	-	0.36	-	0.4	-
cgpGmo-S754	0.968	2	131571512	TAGCAGATTTTTTTTAAATAAAGACCTCCACCATATTACTATCAAAAGTACTTAAATGAT[A/C]ATTTCAAGATAATACATTTGCATAATTAAGTGTCCCTCTCAAACATCTCTGGACAAAATA	No hits found	0	0	0.1	-	0.21	-	0.04	-
cgpGmo-S749a	1.171	2	131570876	GTAAATATTTAGAAGGTAGAAAATAGATTAAGGCAAATCATAGGAGAATATCGGTGATGG[T/C]ATCAGTCTTCCGGCATGAATATAATTTTGGCCACATGGTGGCAACAGATTGCAGGACCAA	dbj|BAC87890.1| aspartic acid-rich protein aspolin2 [Theragra chalcogramma]	190	5e-47	0.01	-	#N/A	#N/A	0.13	-
cgpGmo-S749b	2.181	2	131571020	TAATTTTGGCCACATGGTGGCAACAGATTGCAGGACCAACTATTTCTTCTCGTCATCGAA[C/G]ACATCGGCTACAGTCTTGTAGATTGACCCAGTAAATTCATCTAGAAAACCACCTGGTGTG	dbj|BAC87890.1| aspartic acid-rich protein aspolin2 [Theragra chalcogramma]	190	5e-47	#N/A	#N/A	0.01	-	0.1	-
cgpGmo-S1338	2.309	2	131571460	agCTATGAGAGTGATAGCAGAGCAGCCATTCAGaaAGAAAAGAAGGCGAGTCAGAACGGA[A/G]TAAGGAGGGGGAACCCTTACAGCGGGATCCATATCTGTGGACGACGAGTGGGCGTGGCGG	emb|CAG02702.1| unnamed protein product [Tetraodon nigroviridis]	117	2e-24	#N/A	#N/A	0.01	-	0.4	-
cgpGmo-S305	2.906	2	131571488	TGTGACCTTATAAATTCACCAGGCACCCGACGAAACTCCAATTTGTTTTTTTTTATCACC[A/T]AAAGAATGTCCTTTGCTGTATCTAAATCATTCAAATGGAGGGaaaaaaaaaaCAACACAA	No hits found	0	0	0.1	-	2.47	-	0.4	-
cgpGmo-S1274	4.022	2	131571062	GGATTAAAGACAGAACTGCACCGCCCCGTGAGTCCCATCACTAAACTGACGCCTTCGGGC[A/G]TCTAGCTGGACCCCTTAAGGGTGCGCTTGTCAAACAGGTACTCGGCCATCCCGTTGGTAG	gb|ACI69640.1| Ferritin, middle subunit [Salmo salar]	80	6e-28	#N/A	#N/A	0.1	-	0.55	-
cgpGmo-S2070	5.064	2	131571679	TAGGTTCCCTGTTTGAGCAGCTAAACTTGATCACAGTTGAGTTTTCTTTTGAGTATTGCT[A/C]GAAGAATAAATCCTTACCACCGGCTAGTGCTTGCACAACAGGGTCTCTGCTTGGTTCCAC	No hits found	0	0	0.01	-	#N/A	#N/A	#N/A	#N/A
cgpGmo-S535b	5.843	2	131570683	ATGACCACATGATATAAAATGCTAGCAAATTTGGTGAAACAAGGTTAGAGAGAATATAGT[A/G]CATATTTGTCTATAGGACCATAAATCACAAATGTGGAAAAAAAGGAAAGAAATATAAATC	No hits found	0	0	#N/A	#N/A	#N/A	#N/A	0.18	-
cgpGmo-S1662	6.302	2	131570572	ATCATCAGTCAGGAAGTCACGGAGATTCAGTCCCTGGTGATGGCCTGGGGTTTTCCTGAG[T/C]AGGTCGATCCAGTCTACTATTTGCCCTTCTTGTGTTTCCTCATGTACGCCGCGATGGAGC	emb|CAF91456.1| unnamed protein product [Tetraodon nigroviridis]	77	5e-17	#N/A	#N/A	#N/A	#N/A	0.4	-
cgpGmo-S1163	7.351	2	131571542	TGACGGCCTCGGATGTGTCCACCCTTGGATTGGACAAGGTAGGTAGCTGCAGACTGGTCC[A/G]TCACCTTCTTTGGCCTCTGAAGCCACTTGGAGCTGGGCAGCTGAGGAGCCTTCTTCGATC	No hits found	0	0	0.01	-	1.33	-	0.01	-
cgpGmo-S2157	7.938	2	131570459	TTTATACACATACAAAGAAAGATTGTCCTTCGAAAAGTGCAGTTTCCCTCCCCCAAAGTT[T/C]AAGATAAATTCCTTTTTTAAAAGATGACCAGAGGAAGACTTTTTAAAAAAAGTATGCACC	No hits found	0	0	0.01	-	#N/A	#N/A	#N/A	#N/A
cgpGmo-S535a	8.684	2	131571641	GTATTTCTATATCATTGTCCATTCATCTGGCAAGTGGACAGTCCTCCCTGGATGGCAGTC[T/C]TGTTACTCAAAACTCAAGTTGTCGCCAAAATCTATTTTTTTTCCGCAGCATCTGCAAAGG	No hits found	0	0	35.13	*******	1.33	-	0.1	-	*
cgpGmo-S604	9.077	2	131570726	GCTTGGACAAGGTAGGTCGATGCAAGCGGTTCGCTCACCTCCTGTGGCCTCTGAGCACTG[A/G]GCTGCTCAAAAGGAACCATCATTGGCTGGAGAACTGGTTGTGCAGCATCTTTACATGAAG	No hits found	0	0	#N/A	#N/A	1.33	-	#N/A	#N/A
cgpGmo-S2264	9.6	2	131571519	GGTCAAAAAGTAGAGCTGTCAGGTAGGAGAAAGTCAGGATGCAGGCCAAGGAGCACAGCA[T/C]ACACAGAGTATTGACCGGGAAGCGCTGGACGTGAACCCCATCCTCGAAGGAGCCGCCTGG	emb|CAG00340.1| unnamed protein product [Tetraodon nigroviridis]	120	3e-30	#N/A	#N/A	0.28	-	1.27	-
cgpGmo-S1235	9.945	2	131570667	TGTTTATTCTTGTGTAACTAAGACCCCCACATCATCGTACTATCCACAGTCAATCAGAGT[C/G]CTTATTTCTTTACTCATTCATTGTTGACAAGTGAACAAAGTATCTTCGGGGTCAACAACC	No hits found	0	0	0.1	-	#N/A	#N/A	#N/A	#N/A
cgpGmo-S2052	10.27	2	131570673	TGGATTTTCTTAAAACAAAATCAGAATATGTGCCAGTGCAAAAAAAACAAAATTTGAAAT[A/T]GTCTTTTAATGAATCAACCCCCTATGTCCCGAAAATGGAAGCAGAATAAAAGCATGCGCT	No hits found	0	0	#N/A	#N/A	0.1	-	#N/A	#N/A
cgpGmo-S1677	10.883	2	131570573	GTTCAGTTCTACAGGGAACACTTTCAACTTGTAATCTGTCAGTCATAAACTCCAAACAAT[T/C]TGTATCCCAAAGGCTTCTAATTTTGGCGTCCTGTTACTGTGTGTTACGCAATCCTCCTTT	emb|CAF95617.1| unnamed protein product [Tetraodon nigroviridis]	91	3e-16	#N/A	#N/A	#N/A	#N/A	0.13	-
cgpGmo-S1997	11.592	2	131570828	CCATAGAGCAACTTCTGCTATAGCAAATACTTCAAACTTGGCTAAACAACGCAAAAAAAA[A/C]ACATTTAGATCTTCAAATTGGATACAAATATACCCTGTGTTGGCTGAAAGTCAGATCTAA	No hits found	0	0	0.01	-	0.89	-	#N/A	#N/A
cgpGmo-S1879	11.863	2	131570984	TTAATTTATTTACAGAAAAAGTTTCAAAAGTATACAACAAAAAAGTCAAGGCATCATGAC[A/G]AAATGTCCATTATTTACCATTTATGAACATTGTATTTACAAACCCTTGATCAACACAGTC	No hits found	0	0	0.01	-	#N/A	#N/A	0.91	-
cgpGmo-S77	12.116	2	131571469	TTCAGAGGAGCCAAGCTTCCCCCCACCGTCCCGCAAAGAAAAAGGAACTAACCCTCRACC[A/G]CTCCATGGTTGCAAAGCTTTCAGAACTCTAACTCTGAACATAAAATGACATGACTCCGGT	No hits found	0	0	33.32	*******	0.01	-	0.41	-
cgpGmo-S1910	12.607	2	131571273	ATGAGGTCGCCCTCCTCCAGTGTGATGATCTCGGCTTATGTAACTGATGAGAAAAGGAAT[T/G]GAGAAAATCATCTCAGCCGTGCAGCCGTTCTGTCGCAAACTGGTCATTCACCTTYAACCA	gb|ACO09215.1| Fumarylacetoacetate hydrolase domain-containing protein 1 [Osmerus mordax]	244	2e-62	#N/A	#N/A	0.89	-	0.18	-
cgpGmo-S1999	12.749	2	131571269	TGTAAAGTAATCCTCAGACGTTATTTAAACGTGCATTTCATTTTAAGGAACTGGGGGTGC[T/C]TGGTAATTTGTAAACAAACATTATTCAACACTTGCCTGCTGTGGATTCGAAAAATCGAAC	ref|NP_001134349.1| Mediator of RNA polymerase II transcription subunit 15 [Salmo salar] gb|ACI67173.1| Mediator of RNA polymerase II transcription subunit 15 [Salmo salar]	136	5e-30	#N/A	#N/A	0.2	-	0.55	-
cgpGmo-S1563c	12.956	2	131570350	TAGTGCAAGCACATATTCTGGTATCTCGACCGATTTAACAGACTGGAAAAGAAAACTAGT[T/C]GGAAAATGGGTTAAATAGTAATGATcttcccttccctAACCATGACAACTAAGGTTCCAA	No hits found	0	0	0.01	-	#N/A	#N/A	#N/A	#N/A
cgpGmo-S1743	13.955	2	131571334	TGTTGAAGGCACTCCCACTCACTCTTATGTAACATAAAATCAAAAATCCTACGTAGCAGG[C/G]CGAGCACAGTTCTATGCAACTAGAAGAAACAATGAGCTAAACAATTCACAGTGTACGTAG	No hits found	0	0	#N/A	#N/A	0.27	-	#N/A	#N/A
cgpGmo-S1916	13.955	2	131571251	AAGATAGGCTAATCTACAATCAGATCAATRCATCAGGAAGCTGGCTTGAAGGCCATGAGG[T/G]TAAAGACAGTCATGTCTTGTGGGTAGTTATTCTACATTATCACATTCATAGGCAGTAAAA	No hits found	0	0	#N/A	#N/A	0.27	-	#N/A	#N/A
cgpGmo-S951b	14.204	2	131571275	AGCATATGCACTACATATTCATGTGAAATGTCTTGTTTTCCTTTAGATGTGACAATACAC[A/T]GATAGGAAACCGGTAATTAGATGATGTTCAACAGATAACAGACATTTGTAATGTTGACAT	No hits found	0	0	0.1	-	0.27	-	0.18	-
cgpGmo-S946	14.3	2	131571586	ACCAATGCATTCCTTTAATTACCCAGGAATATTTCCATATCAAGAGGAAAGGTATGAATG[A/T]AAAAAATATAACCAGGAAAAACAGAGGGTTGAAATCAAAGCCCTCTGTTTTGAATGTTGC	No hits found	0	0	#N/A	#N/A	0.36	-	0.18	-
cgpGmo-S16a	15.062	2	131571794	GTAGGATTTACGGTTTTGAATAATCCAACTTCAATTTGAGGCCATGTTCCCTTTAATTAT[A/G]TAGGCGGGTAATATGTTTAGTTCAATGCCATTCCGAGGAGACTTTCTGAATGAACTTGTG	No hits found	0	0	1.32	-	#N/A	#N/A	0.28	-
cgpGmo-S338b	15.373	2	131571600	ACTGCCAGAGTTCACTGTCCGCTTGTACCTTGCGGCAGGAGAAGAGTGCGGCTCCTTCCA[T/G]GKCGATGGCCCTCTACGTGTCGGACGACCTTGTGTGGTTATAATGTTGCTGACATCAAGC	ref|NP_001158779.1| HIRA-interacting protein 3 [Salmo salar] gb|ACN10436.1| HIRA-interacting protein 3 [Salmo salar]	166	2e-39	0.01	-	0.27	-	0.18	-
cgpGmo-S185	15.695	2	131571056	CACATTGCCACTCATTGATACCCATACTCTACTCcCCATCCCATCTTCAACATCCCCTCA[A/C]TCTCCCCTAGAGCAGTACCCAGTCCATTGCAGATGGGAGAGTGAGGGAAGGTGGGGGTGC	ref|NP_001133602.1| Prohibitin [Salmo salar] gb|ACI33553.1| Prohibitin [Salmo salar]	115	6e-24	0.1	-	0.71	-	0.18	-
cgpGmo-S1047	15.91	2	131570684	TTGAGATGCAAAATATGGAGAACAATGTCAACTGACCAGATAAAACAAAAGTATTTATGG[A/G]ATAAAACTACTGCAATCCCCACAAGAATAACAGAGAAAGTGGTCCAATGTTGCATGCAAT	No hits found	0	0	0.1	-	#N/A	#N/A	#N/A	#N/A
cgpGmo-S155	17.432	2	131570761	GTCCTGAATATATGCATATAACGAATTGTCATACAATTTATGAAACGTACAACGAAGCTG[A/T]GTAAAAAAACATACTTAACATATGCTTATCTAAATGGCTTATAGAATATAGTCTGAAAAT	No hits found	0	0	2.27	-	0.27	-	#N/A	#N/A
cgpGmo-S1825	19.916	2	131571806	CCAAAGCAAAAAGGAGGATACTGTCCTACTACATTAGGAACGCCAAGTGAATGAAACACT[A/C]AAAACTCAACATTAGTAAGCAACTGTAGAGTTTAAATTATAGGGTGCCATAATTATGTAA	No hits found	0	0	1.3	-	#N/A	#N/A	0.18	-
cgpGmo-S590	20.256	2	131571268	ATCAAACCGTACAATATTTAATAATCGAAAACCAATTCCTCACTCAGAAATTACAAGTCT[T/C]TTACTAGAACCTTATGAATATAAAATAATTATAGCTGGTATGCACAAATGGGCCTTTTTT	ref|NP_001092731.1| hypothetical protein LOC100093708 [Danio rerio] gb|AAI39874.1| Zgc:162641 protein [Danio rerio]	70	1e-16	#N/A	#N/A	#N/A	#N/A	0.18	-
cgpGmo-S1230a	22.711	2	131570555	ACCCAGCCTCTCTTAAGTATCCATAGCTTTAGGGTCACTCACAGAAAAAAAAAAGAAGGT[A/C]ATTTCTATCAAAATGCACACATGATCACAAGAGTAAGATAAACATTCTCAACTTACTTAA	No hits found	0	0	0.1	-	#N/A	#N/A	30.04	*******
cgpGmo-S1620	23.506	2	131571197	TGCATTTGTGTATACCTTTTTATAACAGACATATGTGACCTCAAAATCTCTAAAAGGTTA[C/G]GGTTGGTGAACAGTTTTTCCCAAGGTAATTTCCAAACCTTCCTCTCTTCCGCTGTTCTGC	No hits found	0	0	0.1	-	#N/A	#N/A	0.1	-
cgpGmo-S728	26.331	2	131570561	GACCCAGAAACCAGTTCTGCCGCTGGTTCTGCATGCGCTCCATTAATTATTCTGCCAGGT[T/C]GAGGTCTCCTCTCGTCCCATAGAGGGTTCAACCTGATTAAGCACTCGTCTGAGTGTCGTA	ref|XP_001168933.1| PREDICTED: zinc finger CCCH-type containing 7B isoform 2 [Pan troglodytes]	41	2e-07	0.17	-	#N/A	#N/A	#N/A	#N/A
cgpGmo-S1221a	29.129	2	131571812	CTGAAACTCTAATGCAAGGTGGTTATGAATACTCAACATGTCACCCAGTTGGCTTCATGC[A/G]AACTCTGACATTCACATTGGATCTTCACAAGCTATCGGCCACTAAGCAACCAATGTTTAA	gb|AAI55275.1| Coiled-coil domain containing 43 [Danio rerio]	71	9e-24	0.1	-	0.54	-	#N/A	#N/A
cgpGmo-S1112 (Hb beta 1, SNP T21C)	32.8	2	FJ666972/FJ666974	TTCAGCCTAAGCTACATTGAACCCTTAAGACWACGCCACAATGGTTGAATGGACAGCTGC[T/C]GAGCGGAGGCACGTCGAGGCGGTCTGGAGCAAGATCGACATTGATGTCTGCGGACCACTC	Atlantic cod hemoglobin beta 1 chain	-	-	1.41	-	#N/A	#N/A	#N/A	#N/A
cgpGmo-S1113 (Hb beta 1, SNP A740T)	32.8	2	131570924	TGGGTTGTGTCTGCGCAGGTGCGTGGAGACAAACCTACATGTTTATGCGTGYATGCGAGT[A/T]GGCCTATATGCTTGCAGGTGCGCTTGTGTGTCGAGAAAAAACGATATAGCGAGACAAACT	Atlantic cod hemoglobin beta 1 chain	-	-	1.41	-	83.26	*******	#N/A	#N/A
Hb beta 1 (SNP G454A; Lys/Ala)	32.8	2	FJ666972/FJ666974	TTTGGGCTCGAACCCAGCACCTTTCTTTTAAATTTGGTATGTTTTTTCCTTTTAGATGCCTGATTGTGTATCCGTGGACGCAGCGCTACTTCGGTAGCTTTGGCGACCTGAGCACCGACGCCGCTATTRTGGGAAACCCCAAGGTGGCYR[M]GCACGGCGTCGTGGCCCTRCCGGCCTGAGGACGGCTCTGGACCACATGGACGAAATCAAGTCCACCTACGCTGCCCTGAGCGTGCTGCACTCCGAGAAACTGCACGTCGACCCCGACAACTTCCGAGT	Atlantic cod hemoglobin beta 1 chain	-	-	2.8	-	#N/A	#N/A	#N/A	#N/A
Hbbeta5 (SNP G501T)	32.8	2	FJ666989/FJ666990	CAAACCACGGGAAAAAAGTGCTCCACGGACTGGACCGAGCCGTGAAGAACATGGATCACATCAAGGAGAGCTATTGCGAGCTCAGTCAGCTGCACTCCGATCAGTTTCACGTGGACCCTGACAACTTCAGAGTAGGCCTAAGCAAGCCTCAAATGATTCTGCATGGATATCACCACCATGATAAATAGATATAAATTAGACACGTTTTAATGGGAATGTTT[G/T]TTTTTTTTCGTACCCCCACAGCTGCTTGCTGACTGCCTTGCAATCGCCATTGCCACCCAGTGGGGCAGTGCATTCACCCCGGACATCCAGGCCGCGTTCCAGAAGTTCTTGTCCGTTGTCGTCTTCTCTTTGGGAAGCCAGTACCACTAGTAGCGCTGC	Atlantic cod hemoglobin beta 5 chain	-	-	4.08	-	#N/A	#N/A	#N/A	#N/A
cgpGmo-S1693	32.913	2	131570895	CGCCAATTGAATTCACAATCTCTGGTGTTTCACTTCTGGTTCTTTTCAGATGTATCTAGT[A/G]CCTAGCATGACATTTTACTTCTATACATGGATATAGATTATCTTTAAGCTGTCACCTGGT	No hits found	0	0	#N/A	#N/A	0.12	-	0.28	-
cgpGmo-S1111 (Hb beta 1, SNP A1092T; Leu/Met))	33.9	2	131571369	GTGTTTCAGCTGCTGTGTGAGTGCCTGACCATTGTCGTCGCCGGGAAGATGGGGAAGAAA[A/T]TGAGCCCGGAGATGCAGGCTGCGTGGCAGAAGTACCTGTGCGCGGTGGTTTCCGCCCTGG	Atlantic cod hemoglobin beta 1 chain	-	-	2.42	-	0.1	-	0.3	-
Hbalpha1 (SNP C122G)	34.2	2	FJ666964/FJ666965	TATTGAACTGTGCCACAGAGTCCAATCTGACCACACTATTCAAGATGAGTCTCACACCAAAGGACAAGGCGACCGTCAAGCTCTTCTGGGGCAGGATGTCCGGCAAGGCCGAGCTTATCGGCGCCGATGCTCTTTCAAGGTATGCTTACTCCAGCCACAMAATTA[C/G]AGTTAGGGGGAATAACTTGAACAATTTGCTGTGTTTTTTTTATTTATTAATGTATTTACTTGTCCCCCTCCCCCTCCCAGGATGCTCGCTGTGTACCCGCAGACCAAGACTTACTTCAGCCACTGGAAGAGCCTCAGCCCTGGTTCCCCTGACGTGAAGAAGCACGGCAAGACCATCATGATGGGCATCGGAGATGCTGTGACCAAGATGGACGACCTGGAAAGGGGTC…	Atlantic cod hemoglobin alpha 1 chain	-	-	6.48	**	#N/A	#N/A	#N/A	#N/A
Hbalpha4 (SNP G438C)	34.2	2	FJ666970/FJ666971	ACAATCGTCGTCTACCCCCAAACCAAAGTCTACTTCTCCCACTGGAAAGACCTCGGGCCCGACTCCCCCAACATTAGGAAGCATGGCTACACCGTGGTGAAAGGGGTCCTGGATTCCGTCGACCTGATTGACGACCTTGTCGGTGGTCTTCTCGAGCTCAGTGAGCTCCATGCTTTCCGTCTGCGCATTGACCCTGCAAACTTCAAGGTAAACTT[G/C;GTT]CAGGTGTAAAATAACGATCAATAAAAGGCTCTCACCATTCACCATCCTATCATTGTAATAACAGAACATTTTAAATCGAACCATTTGT	Atlantic cod hemoglobin alpha 4 chain	-	-	2.29	-	#N/A	#N/A	#N/A	#N/A
cgpGmo-S2266	34.922	2	131571080	GCTCCCAATTAAATGAAACTCTCGAAACAATTGAAAGTCCTCATAAATGTTTCTCTTGGA[T/C]ATAAGGGAATTAGACAAAGAGCACGTCCATATAAATGGAACCGCTTGAAAAGCAAGTCAT	gb|AAH56771.1| Xab2 protein [Danio rerio]	65	1e-14	#N/A	#N/A	#N/A	#N/A	0.18	-
cgpGmo-S40	35.337	2	131571348	CATCTTCATAGGACTGTCATATCCAACGGCAYAGCTAAAGTCCTTTTTATACATGGCTCC[A/C]ACCGATTTCRAGGCTGTCCATTAGTTCGCTCTCTTTAATCCCCTGACCCTATAGCTCATC	gb|ACI69180.1| Heme-binding protein 2 [Salmo salar]	108	7e-35	0.1	-	0.36	-	0.41	-
cgpGmo-S318	36.673	2	131571111	CATCTTTAGAATTAAATATGCAATATTCCTTTGACATATTTTAAAGTAGAATATTAATTT[A/C]AATAGATGCAAATGTTCCATGTTAGCATGAGTTCATTTTAATTGGGGAAACATGGTTCGT	No hits found	0	0	0.17	-	#N/A	#N/A	0.73	-
cgpGmo-S1231	37.579	2	131571264	AATGTACCTTACAGTAGCATGAACATCTACCGTATTTTCTTCATATTCTTTTAGTATTTT[A/C]TGACTCAACAATAGCAGCTTGTAAGAAGAAACAATCAAGCCCTACTGTAACCTGATAATC	No hits found	0	0	#N/A	#N/A	0.01	-	#N/A	#N/A
cgpGmo-S810	38.743	2	131570599	GCTACAAGGACCACAATCAACTCAAAACAATGGCATTGCAGTGATACTACTATCGTAGAC[A/G]AATGCATATGTATTTTTTTCAAATGAATATCAATGTGTGCGTGCAGTTCTCTAATACACA	No hits found	0	0	#N/A	#N/A	#N/A	#N/A	0.4	-
cgpGmo-S1354	39.009	2	131570762	ATGGAGGGGAGCATGGAGTTTGGGACGCCGGGGTTCCACGTTTTTTCAGAGTCTTCCAAT[A/G]CGTTCTGGCACAGCCTTCCCAAATTTTATGTGAACATCTTGTGAACGCGTGGGTTTGGAC	gb|ACO09235.1| Anti-silencing protein 1 [Osmerus mordax]	102	2e-37	#N/A	#N/A	1.39	-	#N/A	#N/A
cgpGmo-S400	41.509	2	131571561	TGTGCATGTTGCCAATGGCATTCATATGTAACTCATATGTAAAATGAACATTGTTAAAAC[T/G]TTATTGATATTTGTGTTTTTGTCTATTGTTAAGTAATAAAGATTCCACTCGAAATCTCTT	ref|XP_001378283.1| PREDICTED: similar to centaurin-alpha [Monodelphis domestica]	150	1e-40	#N/A	#N/A	#N/A	#N/A	1.11	-
cgpGmo-S2001	42.07	2	131571642	TCCAGGCCCAAATGGTATCCAAATCCAAATGGAAAACAGTTTTCTTCTGAATGAAATAAA[A/T]CTCTTTCCAGGTTGTTGTTTGTCCTTAGTTTTGTGACTCCAAAGCCATTTCTTTCAATAA	emb|CAF92199.1| unnamed protein product [Tetraodon nigroviridis]	121	1e-25	#N/A	#N/A	#N/A	#N/A	0.28	-
cgpGmo-S1216a	43.083	2	131571659	GGAACGATTTGTACACGGAGCACATGGATGGCAAGCCTGGTGATTTCAGGAGCTCAACAA[T/C]CAGCCGTCTGTTAATCGCTTTCTGTCGCCAAATATTGGCCGAGGTCGGTAGCCAGAATAG	gb|ACO13305.1| Nuclear protein 1 [Esox lucius]	55	6e-09	#N/A	#N/A	0.36	-	#N/A	#N/A
cgpGmo-S1522	43.134	2	131571439	CTAGACACTAGCGATCTATTCTTCCTGAGGAACAATTAGTAACTCATCCTTTAGAAATGA[C/G]GGCTGGAGATGACATCCTGTTAGTAACCAATACTTCCTGTGGATCATGTTACAGAGGTAT	No hits found	0	0	1.82	-	0.01	-	0.21	-
cgpGmo-S333	43.323	2	131571025	ACTACTGCCAGATCCYGTAAAAATACAATATACCTTAAAATCTGTGGTGGACTTCAAAAT[T/G]GTGGATTTAAACTGACTTAAAAAAACATGTCAAAGAAAATAGaaaaaaaaaaaaaGAGAA	No hits found	0	0	0.04	-	0.36	-	#N/A	#N/A
cgpGmo-S1284	43.838	2	131571647	TAGCAACAATGAAAGAAGAAATACTGCAACTGTTTAACCTTAACATTGTGTTCTAGGTTA[A/G]ATTTAGAGCTTGTTAGGCTCCGCAATGTCCAAAATGGTTAGCTTTTGTGAGAGCCACCTT	No hits found	0	0	1.82	-	0.01	-	0.21	-
cgpGmo-S1217	44.395	2	131571830	CTGTGTATTTGTCCGTCAGATTATAATATTCATATTCATCGTAATACTTCTCTTCAAATT[T/G]AGATGGCTCAAGGTTTTTCACGTCGACGAAACTCATGGCTGGTTTTTAAAAGCGTCCGAC	gb|ACO13305.1| Nuclear protein 1 [Esox lucius]	106	3e-21	0.81	-	#N/A	#N/A	0.1	-
cgpGmo-S1216b	44.599	2	131571833	TGTGTATTTGTCCGTCAGATTATAATATTCATATTCATCGTAATACTTCTCTTCCAAATT[T/G]ACGATGGCTCAAGGTTTTTCACGGTCGACGAAACTCATGGCAGGTTTTTAAAAAGCGGTC	gb|ACO13305.1| Nuclear protein 1 [Esox lucius]	55	6e-09	0.81	-	#N/A	#N/A	0.05	-
cgpGmo-S548	44.661	2	131571592	ACCCTGGTAGAACCTGGACAGGAGGTCGGCAGGTCGTTGGTTCTCCGTCTCATGGAAGTA[A/G]CGCATGATGTGGGTCTTCTGCTTCCACACCTTGATGGTCTCCTCTAGCYCCATCTTCCCC	gb|ACI66808.1| NADH dehydrogenase 1 alpha subcomplex subunit 6 [Salmo salar]	204	4e-51	1.65	-	0.1	-	0.04	-
cgpGmo-S68	48.359	2	131570873	TTAGGACAGCATATTGGCAGGAGATCTCTACTTTAAATCCGTTTTAAGGAGACTTCCTTT[A/T]ACAGGAATCTTTATTTAAAAAAAGAAAAAGAAACACACGTTGGCATTCTACATAGCATTT	No hits found	0	0	0.01	-	#N/A	#N/A	0.18	-
cgpGmo-S1908	49.07	2	131571156	cagctacagTGCTCATTGTGATGCCAACTGCCGTGCCAGGAAGTTGCTATTTTTATTGAA[A/C]CATAAAACACTGCCTGGGTTTGCACAGAAGTGCATGCCGGGTGTGTAGGCCTTCATGTAG	ref|XP_001110906.1| PREDICTED: similar to chromatin modifying protein 6 [Macaca mulatta]	71	5e-19	0.01	-	0.01	-	#N/A	#N/A
cgpGmo-S973	49.1	2	131571419	GGGAGCTTCTTTGTGTGCCAACGGCTGGTGACACCCTTGTAATCCGTGTCCCTTGGTGAC[A/T]CCGATGACGTCGATCATGCTCGTCCTGGGAGAACACGGTGGTGATGGCCACCGACTGCTC	ref|XP_001477329.1| PREDICTED: similar to ribosomal protein L3 isoform 2 [Mus musculus]	151	8e-44	#N/A	#N/A	0.04	-	0.04	-
cgpGmo-S2112	49.156	2	131571041	ACAGGATTTAAATCTAGCTTGCGGATGTAAACTGAAGGCAGCATCAACGGAACAAGCCAG[T/G]AGAGGTATTACAGTGAACTTACGGTTTGTCAAGACAGTATAGAAAACGGTACAACGAATG	No hits found	0	0	#N/A	#N/A	0.01	-	0.04	-
cgpGmo-S1026	49.53	2	131571170	CCACCTATGGCCACCAGGGGGCGCTGTGGCCAGCAGGGGAGCCCTTCAGGGGCGCCGCTT[A/C]TCTCGGAGGTTCATCTCCTGGAAGAAGGCCTTTCCAAACTCGTAGCTGCTGATCATGATG	ref|NP_001133326.1| Solute carrier family 25 member 40 [Salmo salar] gb|ACI33034.1| Solute carrier family 25 member 40 [Salmo salar]	147	2e-33	1.15	-	0.01	-	0.04	-
cgpGmo-S1205	49.585	2	131571003	AGTAGACTAGCAGGCCCCTAGGAGACTAGGAGACGCCTAGAGGACTTGGAGACATCTAGG[A/G]GACTAGGAGGCCACTAGAAGACCAGCAGGTCCCTATTGATCAAGGAGGCTGATGGAGGTC	No hits found	0	0	0.01	-	0.56	-	0.01	-
cgpGmo-S454	49.623	2	131570860	ATGAAACTACGTCACCAAACACATACTAGAATCATTTACAGCTGGGAGGGGTGGAGGGGC[A/G]CTTCACTACGCTGCGGTAGATCTGGATTGGGCCGTGGGAGGAGATTTTAGTTTAGCTTGT	No hits found	0	0	#N/A	#N/A	0.54	-	#N/A	#N/A
cgpGmo-S532	49.682	2	131571499	ACTCCTTCAATGTTTTTCAGAAGCTCTTTCTGTCAATGTGAACGTTAAGAAAGATGAATA[A/C]ATGTAAACCAGGTATTGTCTAAATCAAAAATTCACCAGGTAAACGCGTTGGCTGATGTTT	No hits found	0	0	1.15	-	0.56	-	0.04	-
cgpGmo-S1101a	49.682	2	131570928	CTTTATACAAAGGAGTGCAAGGGTCTGKTTGATCTGTGAGGCCGGGGAACAGCGGGTGGG[C/G]TCATCATTCATACATTTGCTGATTTAAGCAAAGTCCCTTTTAATCCTGTTTGTTAGGGTT	No hits found	0	0	1.15	-	0.56	-	0.04	-
cgpGmo-S1068	49.682	2	131570937	ACGATCGCAATACTGGACGACTTTGGATGCAAATATCCTGAAAGAAAAACATCCTGTGTA[T/G]GTTTACAATTTTTTCTGATGGTCCTGATCCAACTGGTAATGAATGACAACCAATAAATCC	No hits found	0	0	1.15	-	0.56	-	0.04	-
cgpGmo-S1456	49.682	2	131571377	TGCCATTTCACCAGTTCCATCAATAATGCTCCAGATGTTCCCGCCTCCGTCGGCTCCCTA[A/T]CTCAGAGAACCTCCAGTGGGTGGTGTTCCAGGATGTCATCTCCACAGGCCCTGAGTGTGC	ref|NP_956397.1| KDEL (Lys-Asp-Glu-Leu) endoplasmic reticulum protein retention receptor 2 [Danio rerio] sp|Q6PEH1|ERD22_DANRE RecName: Full=ER lumen protein retaining receptor 2; AltName: Full=KDEL endoplasmic reticulum protein retention receptor 2; Short=KDEL receptor 2 gb|AAH56773.1| KDEL (Lys-Asp-Glu-Leu) endoplasmic reticulum protein retention receptor 2 [Danio rerio] gb|AAH58065.1| KDEL (Ly…	219	5e-55	1.15	-	0.56	-	0.04	-
cgpGmo-S1022	49.847	2	131570950	CTAGCCACCGGCCTCGTTccaccaccacTACGGTTGGGGCTGTTTTCTCTTGGGAGTGWT[A/T]CTTCGTTTATTGTAATTCAACATCTGAATTGGTTTTAAGGAGTCACACCGAAGGGCACAA	No hits found	0	0	#N/A	#N/A	0.56	-	#N/A	#N/A
cgpGmo-S174	49.852	2	131571290	CTTTGGAAGAAAAATGAGATCAAACGATATCTACATTCATGGTGTAGGGGTGATGTCCCA[A/G]AATGGGGGCCCAGAACAGTGTGCTGCAGTCACGTCATATAGTATGAACACAATCCAGAAA	No hits found	0	0	1.82	-	0.56	-	0.04	-
cgpGmo-S184	49.852	2	131571374	CTACCAACTACACTAAAGTCTGTCTACCAAAGCCGTCTTATAGCAGGAGGAGGAAGCCAA[C/G]AAGCTTAGAGAGGGTAAGGGGAGGGCGAGACGGAACCATGGCGACAGTTGCCATGACAAC	No hits found	0	0	1.82	-	0.56	-	0.04	-
cgpGmo-S1751	50.049	2	131570616	TAAGACTCAAGGCTCCCAGGAATGGAGAAACAGCCAGCCCGACAGCTGATGTAAAGCCAG[A/G]AGTTCCTTAGTGCTTTCTCCATCGAGGCCAGGTCAACTCGGGGCCGGTCTGTAGCCTCAC	No hits found	0	0	0.01	-	0.01	-	#N/A	#N/A
cgpGmo-S182	50.268	2	131570509	CGGAGACACCCTTCCCTCGAAACCTTCTACATGTTCCCTCCCCCTTCTCGCCTGCGCTGC[T/C]AAAGAGGACTTCTTCATAATTTGGAATGAGGTCCTCGGTTTAAAAAGCGTGCGGGATAAA	dbj|BAA95134.1| myosin light chain 2 [Cypselurus agoo]	167	1e-39	#N/A	#N/A	0.01	-	#N/A	#N/A
cgpGmo-S1907	50.268	2	131570579	AATACTTGGACAAAGCAACGTGACTGTGACACATATCAGACCCGTGGAAACCAAACAGTT[A/G]GACAGTCCATGGACGATATAATACTAAGGAAAAACAGGGTAAGAAAGCAGGCTACAAGAA	No hits found	0	0	#N/A	#N/A	0.01	-	#N/A	#N/A
cgpGmo-S2146	50.592	2	131571228	CCTGAAGAACAGGTTCCTGTGCCTGATGAACACCTCCTGTATGAAGTCACAAGAGTCTCT[T/G]CCTCCAGGAAGCCAACGTGCATAGAAGTCTGATCGTGTTTCAGACCTGAAGCCCACTGAA	No hits found	0	0	0.01	-	83.18	*******	1.64	-
cgpGmo-S489	50.981	2	131570560	TTAATGTGAAACATTTACATTTAGGCTTCTGTTCACGTAGACTGTTCTCCGAAATCGTTG[A/C]TTTTAAACTTTTAAAAGTGTTAAGACACCATTCCACTAAACGAATCGTAGGCCTATAGTA	No hits found	0	0	1.82	-	#N/A	#N/A	#N/A	#N/A
cgpGmo-S780	52.932	2	131570713	ACAAACCATGGCTataaataaatTTTAATGTGACAAACGAATATCAATACTACTAGACTG[T/C]GTCCATAAATATACAGAATTTCTTCAAGAAAACAATATTGGTCGAAACCAAAGAGGGCCT	No hits found	0	0	#N/A	#N/A	0.1	-	#N/A	#N/A
cgpGmo-S444	0	3	131570764	TCAAAATGAAGGACAGCAACATAGACCGGTATAGACCTCCATATTTAATCTTTAGGACAC[A/T]AAATATTATCTTTTTATCATCTCTAAGTCAAATATTCTGATCAGGAGTACATTTTAATTA	dbj|BAH14158.1| unnamed protein product [Homo sapiens]	94	2e-25	9.04	****	#N/A	#N/A	2.18	-
cgpGmo-S81	3.976	3	131570975	TATACATGATTACTCTTGTAGGACAAGGTAGAAGTACAGCTCAGTTTCAATAATGAAACG[T/G]TCAGAACTTTAAACCATTGAACATTGAAAACCATGGCGACATGGGGATCATACACTGTCA	No hits found	0	0	5.99	*	#N/A	#N/A	4.71	*
cgpGmo-S1652	5.099	3	131570701	TTAGTTGTTATATTGATATATTAAAGAGTAAATGTTCATTCCTTTGTGAGATTTGTACAT[T/G]TTTACATTTGCACAGTTGCCAAGAAAGTATTCGTATAGTCTTGACTATCAAATGGAATGA	No hits found	0	0	#N/A	#N/A	#N/A	#N/A	0.28	-
cgpGmo-S1296	6.884	3	131571599	AAAACAGGCACTTTTACAGCATTAAATATAGGCCACTAGGTATTTGGAAGAATAGGTACA[C/G]AGATGCAGTACTGCAATATGCCCACATGAGGGCAGTGCAACAAGTTAATCTACAATTTCC	No hits found	0	0	1.84	-	1.33	-	0.91	-
cgpGmo-S514	7.12	3	131571651	TGGTACACTAATCCRACCTGTGACACCAAGTCTAGCCTATTGGATGACTTATTATATAAT[A/G]CAGGCGGCAACAAATACATTTTCCCGTTGTAATCTACTGTAGCTGCTGGCAGTGGTACGA	No hits found	0	0	#N/A	#N/A	5.13	*	0.18	-
cgpGmo-S466	7.798	3	131571220	TTTCCTGCACAACAAATTACCCTTGCAGAAAACTGATTTCACATTCCATTCMTTTATTTT[T/C]TGTTAAGCTATTGCATTTGTGGCAAATGGAGTATTTACATCTCTGTCCTTAAAGGTCATC	No hits found	0	0	10.33	****	5.13	*	#N/A	#N/A
cgpGmo-S666	7.998	3	131571191	ATTTATGAAAATAAAACTAATTTTCCCAATTGGGAAAGATGTTAAGCCAAAATCGTAATT[A/C]GTTTTTTCTTATAGTCTTTTCAGAGATAGCTAAATCAAATTAATTTTGACCTTTTTGGCA	No hits found	0	0	2.42	-	5.13	*	0.4	-
cgpGmo-S2229	9.688	3	131571278	CAACAGGGTTATCTGAGGAAGACGAAGGGAGGGGAAGGGCGAGGTCTTGGCGCACTCTCT[A/G]GTGACCGCGCACGCTCTGGAGACAGTGCACGCTCCGTGGTCAGGTTCAGTACACATGGCG	No hits found	0	0	2.42	-	#N/A	#N/A	0.4	-
cgpGmo-S1070	9.759	3	131571620	CAAAACGGTTGTGATTGGTTGGTCAATATGGTACCGGGAAGAAATCTTTATTGTATTAGA[A/G]GCGAGCCAGAACTCGGCAGTGCAAATTAACCATGAGCTTGCGAGAGTTGTCTGGTTCCCA	No hits found	0	0	2.42	-	5.02	*	0.4	-
cgpGmo-S32	10.197	3	131570503	GGCACAGATTTTGTTTAATTTGACAATTCAGCTTCAAAACAAGTAAAGGTAGGTAAAACA[T/G]CTTGAAATCATATCTCTGTGGAATTTGTAGTATTTATRATTATATTATTCATGGGTTGGA	gb|ACO09290.1| 3-hydroxybutyrate dehydrogenase type 2 [Osmerus mordax]	160	6e-52	1.82	-	#N/A	#N/A	#N/A	#N/A
cgpGmo-S2185	10.815	3	131571295	CATTAGTCCACACATGCTGAAGATCATGCCAAGCAGGTTCATATAGTCAGGGGTGGGGTC[T/C]TCCAGTGTAGGATTGGCTATCTGTGCTGGGCGGTTTGTACCGCAAAATCTTATTTTGTCG	ref|XP_867540.1| PREDICTED: similar to UPF0139 protein CGI-140 isoform 2 [Canis familiaris]	87	2e-27	2.27	-	#N/A	#N/A	1.11	-
cgpGmo-S646	13.066	3	131571503	ATTTAAATTCATCATTGGCAATAACAAGCAATTGGAACTGCATTTAAGTTGTCCCCTTTG[A/G]GTGTTCCCAATAGTTTGGAACAGCAAGAATCGTCCTGAAGGCATTTACATTAAGATGCAC	No hits found	0	0	#N/A	#N/A	3.97	**	0.4	-
cgpGmo-S1808	15.36	3	131571355	AGATTGCTGAATCTTTTGGGAGCGGATACACCACATGAGATAAATAAAATACAACAATAG[T/C]AACCCTCAACTCTAATCTCCACACTGAAAGAAAACGAATCACGCTCAATAACTAGCATAT	No hits found	0	0	2.7	-	0.89	-	0.66	-
cgpGmo-S453	16.078	3	131571591	ACAGGAAATGCGAGCACTTTGAAAGTCAACCTAAGGGCGAAGTTTAATAAAAAAATAAAA[A/C]TAAAAACTAACTTGAGGTAAGAAGGACTTGTAGGCTAGGGAAACTGTAGCCTGCTCTCCA	No hits found	0	0	2.7	-	3.18	*	0.04	-
cgpGmo-S172	18.161	3	131570714	AGGATAAGTATATCTATATTTGTAGTTGACCACTATGAATAATCAATACATTTAACAGAC[A/G]TATAATATATATATGAGCCATTACCACCACATTTTCTTTCCAACACTGGTACAATGAAGT	No hits found	0	0	13.71	****	2.47	-	2.18	-
cgpGmo-S171	18.255	3	131570678	CACATWTTGGATGTGAATAATATGAATTTGTAGCTATTATCTTGAATGTGTTGTATTGCC[A/G]TGCATTGCATTACAATATTTTCATATTTTAGAAAAGCTATCTTGCAAAAAATGGTAACGG	gb|ACB20803.1| goose-type lysozyme 1 [Gadus morhua] gb|ACB20804.1| goose-type lysozyme 1 [Gadus morhua]	126	4e-27	#N/A	#N/A	#N/A	#N/A	2.18	-
cgpGmo-S872a	18.26	3	131571747	ATACAGTTGAACAACAATTGATACAGACAAGGATTTAGGATAGCAGAGCCTGAATTCCAC[A/G]GAAAACAAATGAACCAGGCCACAGAACTCATGATTACGGATAATGGTTCAAGAATCCTTA	No hits found	0	0	14.72	******	0.3	-	2.53	-
cgpGmo-S491	18.988	3	131571783	CCATCTTTATAAACTCATATGGCTTGTTAAAAATAGTAGCAGGATTACTAATATACCAAT[A/C]CAATTTCAATCTCTTTCCATCAAGTAGAAACAAAGCAATAAAGTGTATTTTATATAAGGT	No hits found	0	0	#N/A	#N/A	3.81	-	#N/A	#N/A
cgpGmo-S526	19.217	3	131571303	TTAACCTTATATCTTTGATTAAATATATTAATATGAATTTATCCGTCACACCCAAAGGCA[A/T]GGAAAATACTAAATGTTTAAATTTGTTCAAGGAAATTAAATCAAGCAACTGCCAGAGAGG	No hits found	0	0	#N/A	#N/A	2.47	-	0.04	-
cgpGmo-S430b	21.39	3	131570556	AAACTCTAACAGGAACATTTTCAGTAGCATTCAGCTATTCCAGTACTATTATTGTTTTCC[A/G]TTATTATTCGGAACTTACCAATAGTTGGTCTGGCCTATAGTCCACAAGACATGTAGTGGT	No hits found	0	0	11.71	*****	#N/A	#N/A	#N/A	#N/A
cgpGmo-S1504	21.749	3	131571509	ACCCATCATTTGGGCAGCTCGTCTATTGTTCCATCTTTGTATTCCACTCCTTCCTCACAC[T/C]CGTCCCTCAGTGACCCTCCCCACCCCCCATAGCATTTGGTGAAAAGTCCAGGATTTTTAG	No hits found	0	0	11.71	*****	2.47	-	1.47	-
cgpGmo-S408	21.91	3	131571039	TACACCCGGAACATGATGTAACAGCTGTGTTGGGAGTGTTAACGTTGTGCTCAGTTAACG[T/C]ATTAAGAGGTTCATCCAGCACAGTTTATTTACATTTATAATATCAACACCATTTCACCAA	emb|CAX14367.1| novel protein (zgc:163136) [Danio rerio]	195	1e-47	11.71	*****	#N/A	#N/A	2.27	-
cgpGmo-S1007	22.324	3	131571694	ACATCATTCCGGCACAACTTCCTGGATCCACTTCAGGTAGGGTGGGTTGCCCTGCTCTAT[T/G]GGTAGGCTGATCACTTCCGCCACTTCATAGGGGTGGTTCGCTCGCACGTATTCGGTGAGA	gb|ACO07512.1| CutA homolog precursor [Oncorhynchus mykiss]	123	1e-49	14.72	******	2.47	-	0.04	-
cgpGmo-S872b	22.499	3	131571192	AATATTGCTTATcccacccaccTAATAATGACTTGTCTTTGCTCCTGAAGAAACCGTTTT[T/C]CCAAGAGCACTTGCATTCACATTAGTAGACTACAGAACAATGGAGATGGTATCGCCACGA	No hits found	0	0	#N/A	#N/A	2.47	-	0.18	-
cgpGmo-S199	22.653	3	131571690	GGTTACATCAGTTGAGATATAACTAAATACATAGAAAAAAAACAGCATGACATAAATTAT[C/G]GACTTAAATCAAAAAATTAAATTAAattTGGGACATTTATAAATCAGGGTGTTTAAACGA	No hits found	0	0	#N/A	#N/A	2.47	-	0.04	-
cgpGmo-S769	24.508	3	131570646	GGCTCATGCAATGCCAAGGTGCCCAGCGGGCCAGTAAAGTTAGCTGCTCTCAGGTAGGCT[A/T]TACCTCATTGTTTTTCTTATCGGACATGCCAAAAACGGTAATCAATCCAGAATGGTGATA	No hits found	0	0	0.53	-	#N/A	#N/A	0	-
cgpGmo-S301	24.514	3	131571358	CGTCAACATGAGTCCAGCAATCTATCCTCCTGAACCTTTTATTTTTTCATGCCACACTAT[T/G]AGCGTGTGTTAATCACTTATACTTGTAGAAACCCTCTCCAGTCTTTCTGCCATATTTGCC	gb|ACO09265.1| Short chain 3-hydroxyacyl-CoA dehydrogenase, mitochondrial precursor [Osmerus mordax]	201	2e-49	9.47	***	0.01	-	0	-
cgpGmo-S2049	24.72	3	131570648	AAACAAAAATAAGGTCTAAAAGACTATCAAAATAATCCAACCGGCTGATGATCACCTCAT[A/C]AAAATACATTTCCATTCGTCGTACAGATAAGCTTTACATGAAATAAACAATAATACAGGC	No hits found	0	0	#N/A	#N/A	#N/A	#N/A	3.6	*
cgpGmo-S923	24.913	3	131571459	ATCTGTTTTGTAGAATGTTTCTTCTGAACTACTGGACCGCTTTGGCGTAACAAAGTGACA[A/T]GGGGGACAAAAAGCAGTGCTGTGCTTAATTGCACAGCATGCAAGTCAAATTTCTGATCGC	No hits found	0	0	0.53	-	0.01	-	1.8	-
cgpGmo-S1757	27.08	3	131570833	ACAATGACTTTATAGAAACATTTTAACCTGTGTGCATTAGTGGTGACCGTGGGTCATGGG[A/T]AGATCGGGAACAACTTCACCCGTCTCCAAAATGACATCCCCGGGAAAACAACTTGGGTTT	gb|ACQ57942.1| NADH dehydrogenase 1 beta subcomplex subunit 6 [Anoplopoma fimbria]	127	3e-52	6.72	***	3.97	**	#N/A	#N/A
cgpGmo-S1263	27.281	3	131571596	CTCCACTGAAGATGATGCGACTGGGGGACAGCGGAGGAATATGCTTTCTCTCTCGCTCCA[A/C]CCCCTCTCAATCCCCCTAATGGGGGGAGCGAGTGATTAGTCATCCAAGAAGAAGTAGTTG	ref|NP_001133240.1| ATP-binding cassette sub-family E member 1 [Salmo salar] gb|ACI32886.1| ATP-binding cassette sub-family E member 1 [Salmo salar]	219	4e-55	6.72	***	0.27	-	0.04	-
cgpGmo-S716	28.114	3	131571671	CCAATGATCTGTTTTAGGAAATCACTCGGGGGTTTGCTTTCTCAGACTCATCTCGACGAC[A/G]CTCTGGAAGTGGAAGCGACAAACATTTGGGTTGTGTGCGCCTACCAAGCTAGCATGAAAT	ref|XP_002117054.1| conserved hypothetical protein [Trichoplax adhaerens] gb|EDV20360.1| conserved hypothetical protein [Trichoplax adhaerens]	57	1e-16	6.14	**	3.18	*	1.6	-
cgpGmo-S689	29.402	3	131571169	TATGTTCAAACATTAGAGAACAACGTCCAACGAGGATTTCTAGATAAGAATTTCAGTAAA[A/G]CCCTTTGGTAAAAACTATTTCGCAAACTATGCTGAACCCCGGCTAACAGTCATAACTATC	No hits found	0	0	0.27	-	#N/A	#N/A	1.6	-
cgpGmo-S643b	30.601	3	131571777	CTTGTTGATGTGGTTATGTTGTTACGCTGTCGAACATTTAAACATGAATTTCGGGGTGAA[A/C]GATGTCTGAATTTGAACCGTTGATCAAAGAGATGGCACAGTTCAACATAGAAGCTCTTAA	No hits found	0	0	7.02	**	#N/A	#N/A	#N/A	#N/A
cgpGmo-S398	32.33	3	131570520	ATTCCTCTAATGTGAGCCTAATCGTTTAGCCTCCGTCTGCTCCATCACTTCCCCAGTCCT[A/G]TTCCGCTAGTCTCTGTCTGCACTCTTCCGTGCTGAGGACACCTCATATTCAATCATTGTA	No hits found	0	0	#N/A	#N/A	#N/A	#N/A	0.18	-	*
cgpGmo-S755	33.705	3	131570575	TAAATACATTGATCTGCATGAAAAACCCTCTTGTGGGTTGTAATTATATTCTCTACTAAG[A/T]GCTACTGAAGGAAATTGTTGGTTCTCAAACAGAGGAGTTTGGTAAACACCCTTCTATGAT	No hits found	0	0	#N/A	#N/A	2.47	-	#N/A	#N/A
cgpGmo-S1927	34.802	3	131571415	CAAATTTAAAATGGATGCCTGAACAGTGGAAATTGGGACGAGTTAACGGCTGCTTGTCAA[A/T]GGTGGTGAAAAAGAAGAGAGAGAGAgagTAATGCTGGAGGATGATCCAACAAGGGGCGGC	No hits found	0	0	2.42	-	#N/A	#N/A	#N/A	#N/A
cgpGmo-S643a	35.603	3	131570989	TCAAAAAAATAATCATTTTTACTCAGGTTTCATTCTATAGAAATACAGATATCACCATGA[A/C]ATGGTTATATTTTCTCATGATTATTACCTTGTTGATGTGGTTATGTTGTTACGCTGTCGA	No hits found	0	0	0.53	-	4.58	-	#N/A	#N/A
cgpGmo-S1789	35.722	3	131570837	acaagaAACAATGTTACTCGACAGGGTTAATCAGCCACGTTTAGCAAGGTAAACTAAAAA[A/T]DTTTTACTGTGTTGTACTGTGCTTCACTTACACCCCCTCAGTCACTGTCAACGTTAAATT	No hits found	0	0	#N/A	#N/A	#N/A	#N/A	1.72	-
cgpGmo-S478	35.789	3	131570517	CGGTGACCCTCGTTATTCAGAGTTATTTGGCACAGGTTGAGCACATCGACGTCTCTTTCC[T/G]TCCCGCCTCAGTGTCTTCCAGGCGCCCGCATAATGAATCATTCCCAACAGAGATCCATTT	No hits found	0	0	#N/A	#N/A	0.01	-	#N/A	#N/A
cgpGmo-S718a	36.996	3	131571067	GTAAACAGATCCTTCAGAAAGATGCATAAATTTCCATAAAAACAATTCTTTTTTTGTGTG[A/G]AAAAAAACCCCAGATTTACATATATCCTTTTCCGCTAGTGCTGCATGTAAGGCTAGGTCA	No hits found	0	0	#N/A	#N/A	#N/A	#N/A	1.11	-
cgpGmo-S801	36.996	3	131570543	AGAATTCCAATTATGCGTAAATATAGGATAGTTCAGTTGAAAGTGTCAGTGGTTTTTTCT[A/T]CAATTCATACAGGTCCATTACGTAGATTTTAATAAACTTTGTCCAACCAATTAGATGGCT	emb|CAF98150.1| unnamed protein product [Tetraodon nigroviridis]	153	2e-35	#N/A	#N/A	#N/A	#N/A	1.11	-
cgpGmo-S759	37.101	3	131571270	CTATCGTTGTTTATCCCAAGCTAGCCTCTGGTGCTACATACAATATATACTTTATTTTTC[A/G]TGGCAAAGCTCATCCAATTTTAACAAAAAGGTAACATGGTTGAACTTAAAATTAATATAA	No hits found	0	0	0.53	-	2.47	-	0.4	-
cgpGmo-S718b	37.425	3	131571266	ATCCCGCTGTCTAGAAGAGCAGAGACAATAGTATTGCACGTTCAGACATCCCTCCAATCT[T/G]TCATAACGTGAAGACGGACATCCCAGTAGTACAAACCAATCACATATCAGTGATTGTGTC	No hits found	0	0	#N/A	#N/A	0.1	-	0.91	-
cgpGmo-S1469	38.194	3	131571428	GGTTGGTTATCATTCAGGGTCTGTATCTGTCCTCTCCCTCTTAGAGATGAGGCATGATGC[A/C]AATGGCAGCAAAAATGTATCTCGGCAAATCTCAAGAGTTTAAAAACAGCCACCTTAAGAA	No hits found	0	0	0.87	-	2.47	-	0.55	-
cgpGmo-S1598b	39.568	3	131571397	AAAGACAGAGAGAGATAAAAAGGGAGACGGAAATTCTCATTGAGGTTCCGGCGTGGTGTG[T/G]GTTGAATATATTGTATTTTTATACGACGTTACATACGTAACCTTGGTGTCGTTGGATAGC	gb|ACO09468.1| Phosphoglycerate mutase 1 [Osmerus mordax]	55	8e-06	0.87	-	0.01	-	0.71	-
cgpGmo-S377	39.684	3	131571285	ATGCTTAACACATTCACAGTTTAGTCGTCGCTTATTTCCATCGGCCAAAGAACATCCTAT[A/T]ACAAACTGCTTCACAGCACGCGACAGAGTGAACCGTGATCACTCTTTGTATGTGGTCTCA	No hits found	0	0	0.87	-	2.74	-	0.91	-
cgpGmo-S22b	40.985	3	131571352	GCTGRGACCGCTTCATCATCTTCTTCACTTCCTCCTTCTCCGAGCTTCTGATGTCATTGA[T/C]GAAGCGGTAGGTTTTCTCGAAGATCTCCGGCTTGTATTCTCCTGAGAGGTCGTCAAAGCG	gb|AAI42738.1| Si:dkey-236e20.6 [Danio rerio]	111	1e-36	0.87	-	1.88	-	0.01	-
cgpGmo-S1967	42.201	3	131570629	ACAACACTCATGCTTTAGGATATGTCTGTGGATAGCAGCCTATTATAGCGGCCTTCCTTG[A/T]TTGATACATCAAACAGCCAATCACCAAGATGTGTTATTCTGAAATTAACMAATGGGAAGT	No hits found	0	0	#N/A	#N/A	0.27	-	#N/A	#N/A
cgpGmo-S771	43.277	3	131571492	TACAGATACAAACATACAGAAAACGTACAAACGTGACATATTTATAATAGTGTCTTGCAT[A/C]AAAATAACAAGCAAAACATGAGTCAATcaagcaagcaaTCATTAAATAACAACTCTAATT	emb|CAG01295.1| unnamed protein product [Tetraodon nigroviridis]	72	5e-11	0.01	-	1.88	-	1.27	-
cgpGmo-S1656	45.21	3	131570927	GTGCAACGTACTGCATTCGATTTGGTTCCATCGGGGACACTGGCTCATAGGTTTAATCAA[T/C]CCACTCCCTTAGACATCATCCCTAACCGTTCACTGGACTTCTGGACCTCTGGCCGCCTAG	No hits found	0	0	0.27	-	1.86	-	#N/A	#N/A
cgpGmo-S1131	45.406	3	131571528	CAAGTCATCGTTACCATCGAGAACTCAAACAACAGCACAGTCGAGCTCTGTCTTAACACA[C/G]AGGGCTTGCTAGCCAAGGCGTTCATCAAGTGCTGGAACAGAATCAAGAAAGACGACAGCC	gb|ACD62783.1| CXC chemokine [Psetta maxima]	60	1e-07	#N/A	#N/A	#N/A	#N/A	1.36	-
cgpGmo-S223	45.978	3	131571199	TGTCAATATGTGCGAAATAATTACTACGATTATTAAAACCATCGTGTTTACTTTTGGATT[T/C]TTTATGGCAAAAGCTTTAGGCTTTAGCAgtgtggtgtggGGTCTCTATACACGGTTACCC	No hits found	0	0	3.65	-	1.51	-	#N/A	#N/A
cgpGmo-S1978	47.575	3	131571556	AAAGTTTTTATTGGGTTCCCGTATATTTACGTTTCGTTTGGATTTTACAGTAGCCTACTA[A/T]ACATTTCTTGAGCCATCAAAAAATGGCGGAGCATCGCCACCAGAAAGTCCTGTGATGCAT	No hits found	0	0	3.11	-	0.89	-	0.01	-
cgpGmo-S1218	47.718	3	131571798	AACAAACACCAGGTACATGTTCCAAAAAAAATAATTCCTCCAGTAGGGAAAAACCAAGAC[A/C]AATGACATTTAACTTCCATGTCAAGAAAACCAATGAATAAAAGCCTTTCAGCCAGACAGC	ref|XP_001918848.1| PREDICTED: hypothetical protein [Danio rerio]	156	1e-39	#N/A	#N/A	#N/A	#N/A	1.8	-
cgpGmo-S644	47.932	3	131570698	AGAAAAGGTGATTGCCATTCAAACAGAATAACCGACAGATGTTGAACTAATTGCAAGTTA[A/T]ACATGACTCAGGAATACACATTTATGAACAATGAAATATCATCTGAAACGAAGTTTTACA	No hits found	0	0	0.53	-	0.89	-	#N/A	#N/A
cgpGmo-S1328	48.883	3	131571314	CAGGTCCTCAGGCTCCATGTCGGGCTCCCACAGAGACTCGCACATGCCGTACATCTGCTC[A/G]GAGCAGGTGCCACTCACGACGAAGTCCTCGGTGACCATGGGGCAGCCGATGAGGTCCAGC	gb|ACI69598.1| Proteasome subunit beta type-3 [Salmo salar]	191	2e-49	#N/A	#N/A	0.1	-	0.55	-
cgpGmo-S2255	49.663	3	131571547	TAAACAGTGTGTAGCTGGACCATTTTGTCCTCTTTTTAAAGCTACTGTAGGTAAGTCATG[A/C]GAGGTGTAAAGAGAGAGAGCATGAGagagCAAGAGAGTAGGATTTTGAAAATAAACCAGA	No hits found	0	0	#N/A	#N/A	0.71	-	0	-
cgpGmo-S1890	49.923	3	131571505	GGCTCGACCGCTTTTAATGCTCCtttgtttgttACAGTGCAGCTTATGACTTCCCGTCTC[T/C]TATCTCTTCTGACATACGATGAGATGATCAGCTTGTTTTTTTTTAATCGCTACCCACCCA	No hits found	0	0	0.87	-	0.89	-	0.01	-
cgpGmo-S99	53.154	3	131571563	TAAGACAACAATTGGAAACTTACAATAAAATACAAATCTTTACATGTAATATAAACATCA[T/C]GTATGTGCTGACTATTCGTCCTATAACCCAAATAATCATAAGTCCCAGAATATTATTACA	No hits found	0	0	2.42	-	0.1	-	1.2	-
cgpGmo-S799	54.051	3	131571551	tcatcatcatTCACATCAGAGTGGAAAAAAAAATGTTAATAAATTAATCAAACATCAATG[T/C]TACTCCCTATAACCCCTACAAAAACACCTGTACTTTAAGATCATTTCTCTCTTCTTCCTG	No hits found	0	0	8.38	**	0.89	-	1.8	-
cgpGmo-S734	54.875	3	131571058	TATTTCTTACTTTCTCACTTTCTCAACTCATTTCCAAACGGCACCTTTAACCGTTTAACC[A/G]AAATCCAACAACGTTCTGTGAGTTTGGTTTGCGCGTGCCTGTTGGTGCCtgtgtatgtgt	No hits found	0	0	9.39	***	#N/A	#N/A	0.4	-
cgpGmo-S204	0	4	131571633	aaagaaagaaGTCCAACACTCGGTAATGcagacagACAACATGGCGGTCCACCATCACAG[T/C]GGGTCAGACCACCGAAGACACGATCTGAAACCACATCCCGGCTCGGCCACACGTCAATTT	No hits found	0	0	0.1	-	2.41	-	0.18	-
cgpGmo-S552	0.955	4	131571182	AAAAGCCTTTAGAAGAGTGAGTTATGATCACACTGAAGACTAACCCTCTGTTAAACTATT[T/C]AGTAAGAAATAACCTTCTGTAGTGGATTCAGAGATCCCATCGGTGGTAGTGAGGGCAACA	No hits found	0	0	2.42	-	0.54	-	#N/A	#N/A
cgpGmo-S2132	2.154	4	131570811	TAGAAAGTAGTAACAACAAACGCAAACCCAAATCAGTCTACGTAATTAAAAGACTGAGAT[A/T]ATGATTTGAACTCAATGTGGCGGTTAAAGATTCATAAtcattcattcattGGCATCATGA	No hits found	0	0	0.87	-	#N/A	#N/A	0.76	-
cgpGmo-S1984	2.302	4	131570848	TTCCATTTTAGCTTTTGCTCTTGCTTTTGACAAATCCAATCTTTTAATAACCACATTATG[T/C]CTTTGTATTCTAAACACAAGCCTTCCCTTTCTCCAAACCCCACACATTACGATTCCAAAA	No hits found	0	0	#N/A	#N/A	1.86	-	#N/A	#N/A
cgpGmo-S657a	2.609	4	131571077	AATTAAAATTATTGAGCAAGATAGGCCAAAACAATGTTACAGGGGGAAAGAAAGTATGGA[A/T]TTCACAAAAATTGACAAGTTTCCATAACCTCCCCTCGGGAATAGATAATACATGCTGTTT	No hits found	0	0	#N/A	#N/A	#N/A	#N/A	0.18	-
cgpGmo-S1730	2.662	4	131571048	GATGACGGGCACCCATGTCGCGGTAGCACTGTGTGACAGCTCCAGAGGTGGTCAGATCCC[T/G]GTACTCTCTGTACATGTTGTGGGTKCCACTACGAGAGTCATAACGCAGCCAGATACCGAA	gb|ACN10349.1| 60S ribosomal protein L18a [Salmo salar] gb|ACN12709.1| 60S ribosomal protein L18a [Salmo salar]	198	2e-67	2.42	-	1.33	-	#N/A	#N/A	*
cgpGmo-S1739	2.761	4	131571123	TTCAAAGGAGACTCATTAGTAGCCTGATTGGTTATATTTACAGTCATCTCAAAATGTCAA[A/G]AGGTTAAACATTGAACAACTGGCTCATGTGTTCACAATTACWGCTTTTGGCGCATCAATG	ref|NP_001027484.1| hypothetical protein LOC613076 [Xenopus (Silurana) tropicalis] gb|AAH96008.1| Hypothetical protein mgc108157 [Xenopus tropicalis]	83	4e-14	2.42	-	1.42	-	#N/A	#N/A
cgpGmo-S2156	4.868	4	131571718	TACATCTAATCTTTATTTCTTAACTACATTTTGTATTTACACATGGTCGAACAGATGATA[A/C]CAAACCATTGATCCGGCATAAACCATTTGAATGGAACCTAGTCCACATCCAACCACCGTT	ref|NP_001038415.1| hypothetical protein LOC561019 [Danio rerio] sp|Q0P3X8|CG059_DANRE RecName: Full=UPF0539 protein C7orf59 homolog gb|AAI22393.1| Si:dkey-159a18.7 [Danio rerio]	90	3e-16	2.25	-	3.97	**	0.1	-
cgpGmo-S2155	4.868	4	131571399	AACAGATGATGACAAACCATTGATCGGCATAAACCATTAAATGGAACCTAGTCCACATCA[A/C]CACGTTGAGGTTTTGAACTCCGTCTGCGTAACAATACAATTTACAAGACAAATCCCGAGC	ref|NP_001038415.1| hypothetical protein LOC561019 [Danio rerio] sp|Q0P3X8|CG059_DANRE RecName: Full=UPF0539 protein C7orf59 homolog gb|AAI22393.1| Si:dkey-159a18.7 [Danio rerio]	172	4e-41	2.25	-	3.97	**	0.1	-
cgpGmo-S1491b	6.465	4	131571583	tgaatgTCACTACGTTAGTAACAATAAAATATCGTCATGCATAGAAATCACTCTCAAGTT[T/C]GATATCCCTATDTTACATCTGAATTCTATGCTATATGTTCATCATTGTAGACCTATACAT	No hits found	0	0	1.82	-	#N/A	#N/A	#N/A	#N/A
cgpGmo-S1491a	7.592	4	131571105	AATGTTACATGTTTGGGATTTAAAGTGGGCCACAATGATAAAATGTTTGAATGTRCAAAT[A/C]GGAGGATATGATTTTCTTTACATACCCAATAAGTATAAAGAAACAACGGatgaatgaatg	No hits found	0	0	12.5	******	#N/A	#N/A	0.48	-
cgpGmo-S1197a	8.975	4	131571103	TTCATTTGATATTCCTCATTCCTTCACCATAATAATGATATTGCGAAGTTAAATAAAAAA[A/T]ATTGCAAATCTTTCATCAACAATATAATAACATGTTGGACATGTTTATAAAGAACCAGAT	No hits found	0	0	0.01	-	4.85	**	1.36	-
cgpGmo-S126a	9.573	4	131571648	CTGCTCACTAGTGAGTGCTGCAGAGAACCAATGCAAAACTAAACTGAAACAAGTTAGCAT[T/C]AGCATCTCTGGACTAAAGCGATGGCTTTAATCAGAGGCTAGCCGTTAGCAGGATGAACTC	ref|NP_958863.1| chaperonin containing TCP1, subunit 2 (beta) [Danio rerio] gb|AAH59558.1| Chaperonin containing TCP1, subunit 2 (beta) [Danio rerio]	105	4e-42	#N/A	#N/A	1.09	-	1.6	-
cgpGmo-S1091	10.608	4	131570774	TCAACTGCGCCTGAAATCTCCTGAAGGAGTTAATGAAGTTATTAATGTTGACAGGTCAAC[A/C]TAAAGGTGAAGTGCAGAAAAAGTGTGTCGTAATTGATCGACAGTTAATTAACCCAAGAGA	No hits found	0	0	2.25	-	#N/A	#N/A	#N/A	#N/A
cgpGmo-S1833	11.173	4	131571451	ACCATGTTGTCTTCATCTTTATCTTTAATTCCATGACTTCATCATCGCTATAACTTTAAT[A/G]CCATGTTGTCTTCACCATCGCTATAACTTTAAAATCATACTTTGAAAGAGTTTAATCAGA	No hits found	0	0	0.01	-	2.47	-	1.99	-
cgpGmo-S1698	11.565	4	131571775	TATTTCAGAACAAAAACCAACAATATGTACATCCAAACAGTAACGTTTCATCCAAAATAA[A/T]ACCCAAAGGGACCGTAAAACGTGTTCACGGAAAACTTAGAACAAGCAGCAGGCATCTGTT	No hits found	0	0	3.19	-	0.27	-	#N/A	#N/A
cgpGmo-S126b	12.463	4	131571006	GACGATGTTGTCCACACGCAGGATCATCTCCGCCGCTTCAGAAGCAGACAGCAGCACCTG[T/C]CGCTTCACCTGGAAGGACTCAGTAACACCGAGGGTCACCATGTCTCCTATGATGCCCTGG	ref|NP_958863.1| chaperonin containing TCP1, subunit 2 (beta) [Danio rerio] gb|AAH59558.1| Chaperonin containing TCP1, subunit 2 (beta) [Danio rerio]	105	4e-42	#N/A	#N/A	2.47	-	0.18	-
cgpGmo-S837	13.392	4	131570696	TACCATTTGTAGTTTTCCTTGTCTAAGTTTTTTTTACATATTCAGACAGACAGAAGAATT[A/G]GAAATAAATGAATAATTTAACATTTGGTACCCGATAGCTTGAACAACAGCAACATAAATC	No hits found	0	0	0.53	-	#N/A	#N/A	#N/A	#N/A
cgpGmo-S395	14.267	4	131571607	CGGAACATAGTTTTTAGCATTCATCAGGAAACATCATAGTGCAATACCATTGTCAATACA[A/T]CCACAACAGTGAAGACTAAATATATTATGTACTTAGTACCGGAAAATACATTTTTGATTT	No hits found	0	0	1.82	-	#N/A	#N/A	1.8	-
cgpGmo-S267	14.434	4	131571744	GCTTCTTCAGACTTCTTCTGCGARAACCTTTTTCTTCTGGGCGACCTCTTCCTCTGGCTT[T/G]GGGACGGTCTGTTCCTTCTCCGTGAGGATCATCTCGATGTGGCACGGGGAGCTCATGTAG	ref|XP_001478123.1| PREDICTED: similar to Rpl17 protein isoform 2 [Mus musculus]	199	5e-65	#N/A	#N/A	#N/A	#N/A	2.18	-
cgpGmo-S1445	15.67	4	131571002	GTTCCCGTTCCCTTAACTCAATACTACTGTCTGCCGGCAGCAGTTTCAGTTTTTACTTTA[A/G]TAACTTTGACCAGCTGGTGTTCAACCTTACTGAACCGATTGCATTTACAAACAGGGATGA	No hits found	0	0	#N/A	#N/A	6.19	**	0	-
cgpGmo-S1079	18.344	4	131570902	TGTGCTAATGTGTTACAAGATGGGAAGTCTTCAATGTAGGCCTCATATCTTCAAMACCGG[T/C]GTTCCTACTGTGCTGAACTGTACCCCTGCCAACATAATTAATTTGTATCTTAAATGCACA	No hits found	0	0	#N/A	#N/A	#N/A	#N/A	0.04	-
cgpGmo-S1841	20.563	4	131571124	GACATTGCTTTGCATCAAGAAAGCCATCCTAAGCAAACATCAATGAGACATAGAGAATCA[T/C]GATAGAAAACAATGGGATCGGGAAACCCCAAAAGAAAAGCATAGAAGACACCACAGGGAA	No hits found	0	0	#N/A	#N/A	0.27	-	0.04	-
cgpGmo-S2279	21.188	4	131570606	ACTATTCTAGACTTAAAGCTAGTAATTGCCATGGATGCATTAATTCAACACCGCAGCCTA[A/G]TGTATTTCCATCCATCGCACCACAATACAAAACATTTGATATCTGCATTAGACAAGCAGC	No hits found	0	0	#N/A	#N/A	#N/A	#N/A	1.11	-
cgpGmo-S791	21.357	4	131570773	ATGAAAACAAATATTCATATTTAAATGTTCCACATTSTAGGACTCCTGTATTTTGAAACA[T/G]ATGTAGGCCTATTTGGACAGATAGATTGACATAGATTGACTTAAATAGTAGGTATAATTT	No hits found	0	0	#N/A	#N/A	#N/A	#N/A	2.98	-
cgpGmo-S1360a	21.357	4	131571112	GGAATCGCATTCAAGAATAAGAGACTAATGAGGAGCTGATGTGTTAATGGTTGTTAATTC[A/G]GATACACAGTATTAACATGAGTGAACAACTTTTCACCACGATGACTTGCCGAATTTGACA	No hits found	0	0	#N/A	#N/A	#N/A	#N/A	2.98	-
cgpGmo-S1360b	21.506	4	131571729	AATTTGACAACCAACGTTTGGAAACTAAACACATATGCAGGAGATCCCAAACCATCTTGC[T/G]TGTAACTCAAGTGCTTCAATGACTTGATAGCTACGCAGTCAAACAGTAGAAACAAACATA	No hits found	0	0	1.04	-	#N/A	#N/A	0.91	-
Gm0766_0315	22.01	4	EX188058	ATTAACCCCACCATTCTCTACCTGTCGACATTCAGTCCTCTCCAAAAATGTTAACAAATT[T/G]TAATACTGGCATACCAATGATAACCCCTGAAATGTTGAAATGAACAAGCTGGTACTTAAA	No hits found	0	0	0.01	-	#N/A	#N/A	0.04	-	*
cgpGmo-S250	22.953	4	131570591	AACATGTGTTTGAGCATAGAGTCCAACACACATGAAACATGTCCATGTAAAGCGCAGACG[T/C]TGCGGGGGTGTTCCTGAATGACAACCGGAATGAACGTGGCTATAGCAGACGAGGGTCTGA	gb|ACQ58633.1| Dolichol phosphate-mannose biosynthesis regulatory protein [Anoplopoma fimbria]	78	6e-16	1.3	-	#N/A	#N/A	#N/A	#N/A
cgpGmo-S819b	22.984	4	131571581	agaaaTATAAGAAAACTTTCCAAGGGAGATTTCTCTTTGGAGATTGGTTTGGGAGAACCC[T/C]TTCAAACTACACTATTTAAAACTACGACGACAACACTTTGTGACCTCACACAGTGGGCCT	No hits found	0	0	0.01	-	3.73	-	1.47	-
cgpGmo-S1979	23.383	4	131571689	GAAAAATTAAAACTGAAAAATGATTGTGAGACACTGCTATAGAAACTAAAGGATGGCGTG[A/T]AGGAAAGAAAAAGAGCGTCCACAAGGAACACCAGTGCAATACGGTAAAAACACATTTGTT	ref|NP_001003465.1| hypothetical protein LOC445071 [Danio rerio] gb|AAH78388.1| Zgc:92417 [Danio rerio]	213	4e-53	#N/A	#N/A	3.18	*	1.11	-
cgpGmo-S792	24.94	4	131571501	AAATTTGACGTTTTCATACAGCAGGCattagattaGACCACTGAATTGGGTGGCAAATAG[A/C]AACAATATTAAACATATGATAACATAAGTAATGGCATCTTAAAAAAACCGTAATTAAGCA	ref|NP_991163.1| ORAI calcium release-activated calcium modulator 1 [Danio rerio] gb|AAQ94587.1| hypothetical protein FLJ14466 [Danio rerio]	79	5e-13	1.82	-	0.54	-	1.62	-
cgpGmo-S2056	25.233	4	131571447	CAGCCTTATTATCGGCCATGTTCAATACTGGTAGTCCTCCAACCAGTGGACATAATAAGC[T/C]TCCAACCTGACTTTCTTCTCATACACTTCCCATAGGGCTTGTCTTCACAATTCACATTGC	gb|ACO08779.1| Rho-related GTP-binding protein RhoF [Oncorhynchus mykiss]	82	1e-16	1.82	-	5.02	*	0.55	-
cgpGmo-S205	25.672	4	131571538	CCATTTTCCCCACcacacacatacaaacacacTGAGTATTTCACCCATAATTCAATGTAA[A/C]TTAACATTGTTAATCAAGAAGACAGTATCATAAGACAGGAATCATACAGTGAGTCAAGCT	No hits found	0	0	1.82	-	3.18	*	0.18	-
cgpGmo-S434a	26.617	4	131571430	GGATTTTAAAGGGAATGCTAGTCCAAAACTTCCAGAAATATTATATAATCACAACAATTT[T/C]TCTTTACTTTAAACAAAAACAAAATGCTACAATAACGTCAGGTATACATCACAGAAAGAA	No hits found	0	0	#N/A	#N/A	3.18	*	0.18	-
cgpGmo-S434b	26.624	4	131571466	CACATATCTAACTTGAATTACTATCCAGCTATAAAGTACCAATAATTGGGGTTGTTGCTC[A/T]GAGAGCCTTGTGTACAATCCCAATGCTTATAGTGCAGTGCCGTCCTACAGACGACACTTG	No hits found	0	0	#N/A	#N/A	3.18	*	2.46	-
cgpGmo-S93	28.769	4	131571019	TCCAATATTTCCCATACTTTACCTCTTTAAAGCTGTTAAAAAAATATCTGATATTTCTTA[A/G]TTCTTTCGATCCCTGTGTTGACGAGTACGTCTCCGATGAAACTCTTCAACATTATTGCTG	No hits found	0	0	0.35	-	2.47	-	#N/A	#N/A
cgpGmo-S1865	28.82	4	131571517	CCCCTAAGCTTTCACTGAAATCAATTACAATAGTTCTGGGGGAATGCAAAGTCATGCTAA[A/C]AACAGAGGTCACCATTTAACCTGCCCGTGTCTTCAACTGAGTACATGGGGTGACAAGCTA	No hits found	0	0	#N/A	#N/A	0.1	-	2.27	-
cgpGmo-S701	28.893	4	131571120	AACATTGATCAGTAAAAATGGCAGGTACTGAAAACATGAAGATCAACCAAGAACAGAGGT[T/C]GTCTACAATATATAGAACTATAAAAATCTACTCGGCGGACAGAAACGCTAGAGATTTTGC	No hits found	0	0	#N/A	#N/A	2.47	-	#N/A	#N/A
cgpGmo-S1768	29.183	4	131571272	ACAATTCCTTTGATTTTGTTGCCAAGTTTGTGATAAGGGATGATTTGAGCTGTGCAATCG[T/C]CGAAATCTTCATCACTCTTGGCAGACAGCATACTTGTTCTTGACATGCCACATTCTTTGT	gb|ACI25610.1| cyclin B1 [Larimichthys crocea]	124	3e-47	0.01	-	0.1	-	3	-
cgpGmo-S354	29.492	4	131571281	TCTTTCTGCATTGGAGCCTAAAAACAAACATTATGCAATCTTCTGGGACACAAAAACGAA[A/G]GATTAAAAAATACAGTTTATAAACAGAGGAATGTAGTCAATGTTCGATTTAGTAGCGATT	No hits found	0	0	0.01	-	2.47	-	0.18	-
cgpGmo-S615	29.896	4	131570812	CTTTttcttcttctttttcttcttttctGTCGTTTCCTCTGATTTTACAACTACTTCCTC[T/C]TCCTCCGCAGCGGGTTCCTCTGCCTTCTTATCCTTCTTTTTCTTCTTTTTGGGAGGTTCT	ref|NP_001133496.1| Nucleolar protein 5 [Salmo salar] gb|ACI33349.1| Nucleolar protein 5 [Salmo salar]	260	2e-67	#N/A	#N/A	2.47	-	0.4	-
cgpGmo-S2079	30.112	4	131570967	AAGTAATGAAGTAAAACTAGCATGTTTATATGTAAAATGTCTGAACATGACCAACAACAC[A/C]ACATGTTACAGAAGACAGGTGATTCTCAATGACCTTCAGTTGCAGTACTTTGATATAACC	emb|CAG04877.1| unnamed protein product [Tetraodon nigroviridis]	140	1e-31	#N/A	#N/A	#N/A	#N/A	1.62	-
cgpGmo-S720	30.346	4	131571672	acacacacaTCTAGAAATGACCTGGAAGATGTTAACTGTTCAAGTTGAATATTCCTTATC[A/C]ATGAATACCTTTTAATTTCTATGTTAGTACATCCATCTCGTAGCTCCACCATTGAACCCC	No hits found	0	0	0.01	-	3.97	**	0.4	-
cgpGmo-S850	30.536	4	131571601	AtgatgtgatgtgaAATGTGAAATCAAAAACAGTTTTCTTGTTAAGCAAAAAATAATTCC[A/C]GTTTCATGCACATAAATCCTTTATATTTGTGTTATTATGCAAGCAACCTAAACATTTGAA	No hits found	0	0	5.69	**	3.2	-	0.71	-
cgpGmo-S306b	30.763	4	131571210	CTGATTGGTCAGATGKGAGCHATGGTCGTTTTCTACATAATTAGTAGTAGCGTCCATATA[T/C]TACGATGTTAGCATAGTTTCTGGTCTGTGAACAACAGCATACAGTACTTGTACTGAACAT	No hits found	0	0	0.01	-	#N/A	#N/A	0.4	-
cgpGmo-S306a	30.763	4	131571823	AAACTGAGGTTATAAAAGGTGTGGGTGTAGGTCAACGTGTGGTTAAACACAAGTCATTGG[T/G]TGGATGTAATCCTTGGTCAATGACAGTCAGTTACTGATTGGTCAGATGKGAGCHATGGTC	No hits found	0	0	0.01	-	#N/A	#N/A	0.4	-
cgpGmo-S1010	30.77	4	131571403	CACGTTTATCCTGTCCCGAATATGCAAGACTCATCATGATCCTCGTTTATAAAAACAAAT[A/G]TTTAAGATTATTAAGACGCCCACTTGCAAGCTGAGGTTCTGACATCAACCCTGTGGAATA	No hits found	0	0	#N/A	#N/A	3.97	**	4.4	-
cgpGmo-S1301	31.782	4	131571774	CGTATGAGGCAGGAGTCCGTTTACACAAGCAGCACGGTGTTAATGCAGCCTGTCATTCTC[A/C]GGATTATTGGTCACCTGGGCATATTTACCCCCAGATGACCTTTCCCCCTTGTGTGACAAG	emb|CAB56622.1| CDK105 [Rattus norvegicus]	100	3e-30	#N/A	#N/A	#N/A	#N/A	0.4	-	*
cgpGmo-S818a	31.868	4	131571225	CCAGGGAGGAGGGGACCAGAGGAGGGTGTATTGCTCCGTCAGTACGGGTTCATGGGGGCC[A/G]AAVAGGACCAGTACCAGTACAGGTTGGTTTCACAGACCAGGCAGCATTGAAATAGATCAA	No hits found	0	0	3.11	*	3.97	**	4.87	*
cgpGmo-S543	32.156	4	131571475	AACATTGAGAATAAAAGTCAATGCGATATGAAGCAAAAACAGGCTGAGAGGGTTCAAACA[T/C]GAATCAGGTGACTTATAAATAATAAtaTACCAAGTGTTTTTTAGTTGTCAATTATTGCAT	No hits found	0	0	0.27	-	#N/A	#N/A	#N/A	#N/A
cgpGmo-S420	32.156	4	131570368	GACCATTCTCTCCCACGCCTTCTTCTGCCTCTTGCCAGTCTTGATGACTTTGAGCACCTC[T/C]GTCTCGCCCTGAGCGCGCACCTTGGGCAGGGGAACCTCCCATTTACCAGCCTTCTCTTTC	gb|ACQ58100.1| TGF-beta-inducible nuclear protein 1 [Anoplopoma fimbria]	394	1e-109	0.27	-	#N/A	#N/A	#N/A	#N/A	*
cgpGmo-S1558	32.591	4	131570630	gtaaagGGAGGTGCCGAACAGCTTTTGGTAGTCCGCTCTGATATCGAGCAAGTCCAGCTC[T/C]GAGCGGCTCACTATAATTCTGGTCARGATGGACTCAGTCGTTCCCCGGGCCCTTCATCCC	gb|ACO09467.1| Annexin A3 [Osmerus mordax]	183	3e-59	5.69	**	#N/A	#N/A	0.4	-
cgpGmo-S1856	33.18	4	131570430	CCCCTTCATCTTCTCCTTCACAAGGAAGAAGGACACGCCGTACGTTTTGAGAGACCTAGC[A/G]AGCTTGACGTAGCTGACTTTAGCCTCGATTTCTGTCATATTCTGGGAGTTTTGGTGTGCC	gb|AAI21760.1| Tln1 protein [Danio rerio]	525	1e-170	0.53	-	#N/A	#N/A	#N/A	#N/A
cgpGmo-S134	33.326	4	131570908	TTTTCCTTTTCAGAAACTTCTTCTTTGGACTCCTTCCTGATGGCCCTGCTCCGGTGAAGG[T/C]CCTGGGGGGGTGGATTTTGAGGCTCTCTCTGCTGTCAGTTCTGTGCTTTAGCTTCGCCTG	emb|CAF97111.1| unnamed protein product [Tetraodon nigroviridis]	182	8e-70	#N/A	#N/A	1.86	-	0.4	-
cgpGmo-S1744	33.919	4	131571018	AAGGCAATTATGCATCAGGAAGCAAATATACATTAAGCATCACCACCGTCACAGTAAAAT[T/G]TAAGAAGATCAACTCCATCTAAGACTTCTTTAGAGAATACTGACAAACAACTTAGGTCAA	No hits found	0	0	3.19	-	#N/A	#N/A	0.28	-
cgpGmo-S2015	33.965	4	131571343	TAATTCACAGGACAATTAACCCTACCACGAAGATAAGCTGGTCGGAGGACAACGTAGGAA[T/C]GTCAGAACACAATAATAACAAACAAaATAAAGATATCAAAAATTATTCTTTGAaactaac	No hits found	0	0	0.53	-	1.88	-	0.28	-
cgpGmo-S167	38.232	4	131570808	CCCCTATTTGTTTTCAATGGAAACACTCAATCAGGAGTCAATATGTAACCAGGGTTTTGC[T/C]AGACCAAAAGCGAAATATCGGAAAATGACATGTTGCGTCGCACGAATCGCGTGGACCTCA	No hits found	0	0	#N/A	#N/A	2.47	-	#N/A	#N/A
cgpGmo-S938	0	5	131570932	CGACCGGCCCCGGCCCGCCTGGCACCCCATGATGACTGCAAGACCCAGAGCGCCGAGACC[A/G]AAAACAGCACAGGTCGATCCCGCCTCCACCTTGGCAGTGTTGAGAGCGGCTCCGTAAGCC	sp|P81601|ADHL_GADMO RecName: Full=Alcohol dehydrogenase class-3 chain L; AltName: Full=Alcohol dehydrogenase class-III chain L; AltName: Full=S-(hydroxymethyl)glutathione dehydrogenase; AltName: Full=Glutathione-dependent formaldehyde dehydrogenase; Short=GSH-FDH; Short=FALDH; Short=FDH	191	3e-73	0.01	-	#N/A	#N/A	0.4	-
cgpGmo-S2044	0.762	5	131571789	ATCATATATAGGGtttattttattGATTTGAAGTTATTTGATTTTATCCCCAGGAAAAAC[T/C]TATTGTACCAATATGCCTTACAATTTGGTCCTTGATTTCACTCAAGACTCAAGATGGTTC	sp|P26325|ADH1_GADCA RecName: Full=Alcohol dehydrogenase 1	301	5e-80	0.01	-	#N/A	#N/A	0.2	-
cgpGmo-S937	1.521	5	131571309	ACTTTTTGATTTATTCAAAAGAAATAAAGGAAATTACAAAAATACTAAACATAAATTGAA[T/C]GTCAAATCATGTTTTAAATATATGTCACCAACCCaaaaaaaaaaCAAGTCCAGAGTTTCA	gb|ACO10057.1| C6orf203 homolog [Osmerus mordax]	195	6e-48	0.01	-	0.74	-	0.04	-
cgpGmo-S58b	2.321	5	131570635	ATAAGCGGACATAGACCAGAGGCAATACGCTTGGCAAAAGGACCAAACCAATACCAAGGC[T/C]CAAGTCATTGCCCTTCGTGATCTCTCAACAGACATGTCCACGGGAACAGGTTGGCATGGG	No hits found	0	0	0.44	-	#N/A	#N/A	#N/A	#N/A
cgpGmo-S2136	2.934	5	131570779	AGAGTAATAACATTGAAAACAGCAGCATTAAAACACTTGTCAATAGGCCAGGCTGCTAAG[A/C]TGTGATACAAAGGAGATGAATGCCAGCCTTTGACACATCCCCATACTTTAATGCGTTTTA	No hits found	0	0	#N/A	#N/A	0.74	-	0.55	-
cgpGmo-S129	3.016	5	131571166	ATTAACAAAGTTCTAAAAGCACGGGCATATTAATTATGATCCAAGATCTGATACATTTGC[A/G]ATACAAATATAGAGGCATTTATCAGTGTATACAAATATGATTAAGGAGTAATAATTTCCA	No hits found	0	0	0.01	-	#N/A	#N/A	0.71	-
cgpGmo-S2115	3.162	5	131571410	TGTAGGATACATTTATGTTCCACCAGTCGTTTTGGTAACAGTGGAAGACAAGGATACAAT[A/G]CAGGTCTCAGGCATGGACAACCTGGTCGGCTTCAGGGAAGTATCAACTTCAAAAGTTGAT	gb|ACI66374.1| PQ loop repeat-containing protein 3 precursor [Salmo salar]	135	8e-46	#N/A	#N/A	0.54	-	0.71	-
cgpGmo-S1162	4.186	5	131571307	GGGCGACTTTACATTTAGCCTACTCTAGTCCATGACGATCGTACAGGACACGCAACAATA[T/G]CAAACAAAACAGCTGATCCATCCAAGTCCAACTCTGTTGTCGAGGCTACTTAGTTGGTTT	No hits found	0	0	1.06	-	#N/A	#N/A	#N/A	#N/A
cgpGmo-S1745	4.288	5	131571820	GTAAAAACACTTGTGAGTCAACTGATGCATATGTTGCGATAGAAAACCCTGACATTTCAC[T/G]CAAACTACAATCACACTGTGGATATCAGACATTGTTTTTCCATCTACATTTCAGAAATAA	No hits found	0	0	#N/A	#N/A	#N/A	#N/A	0.66	-
cgpGmo-S1241	4.499	5	131571577	TCTTGAAAAGCTCTTGAAATGTAGTGTCTGTGCGCCTTAATGCAACAAACTACAGGTGTA[A/C]TCTCCGTCAGAACCTAACCAACACAATACCCGTCAGTTGAAATAGTGGGATGAAGCTACA	No hits found	0	0	0.01	-	0.1	-	0.73	-
cgpGmo-S496	5.961	5	131571680	GATCTTCCATGGATCAATTGATTCACAAGACGGTCAGAAGTGCCTTTGTGCATAGGTTAT[A/T]TTGAACTTCCCTCATAGTGCTTTTAGGGCAGATAGGATGCCCTCCTATTGGAAACCAAAG	No hits found	0	0	0.1	-	0.1	-	0.84	-
cgpGmo-S1924	6.236	5	131570960	ATTAATTGATTCATTTTCTAATAGTGTAAGGAGAGGTTCACACAACAGTCCAACTTGTAG[A/C]GCGAGAGATATTTAGCAGGTTAAGATTTGATAGTGAATGATGACCGTATCTATACAATTA	No hits found	0	0	#N/A	#N/A	0.1	-	#N/A	#N/A
cgpGmo-S2235	8.283	5	131571289	CACAATATGCTTTTGGACTCAAGATGGTAATTCAAGTGAACATTTATTTACTATTTTTTT[A/T]TATTAAAACGTGGTCTATACACCAGAGTTTGTCCCAGAATGCTACGAAAGTCACGAGCAG	emb|CAG09907.1| unnamed protein product [Tetraodon nigroviridis]	109	7e-22	0.53	-	#N/A	#N/A	#N/A	#N/A
cgpGmo-S894	9.102	5	131571720	GTTCCCTCAGGCATGTCACATTAACACAACAATTAGGATTTCCTAGTCCCTTACCTTATT[T/C]AAGTAAACTGTGTTCAAACTGTGGACACACCGTCTCCAGATGGACACAACTTCATTCAGA	No hits found	0	0	0.89	-	#N/A	#N/A	1.2	-
cgpGmo-S2042	10.036	5	131570949	TATTACAACAGCACATATATACAGTTGACAAAGACATACAAGTGCTTGTATGCATGGATG[T/G]TGTTGTGTGCATTTAGAAGCACTTCCTGTGGACAATGGACGGTCCTGCCTCATCATACTC	ref|NP_001001409.2| actin, alpha, cardiac muscle 1a [Danio rerio] sp|P53480|ACTC_FUGRU RecName: Full=Actin, alpha cardiac gb|AAC59894.1| alpha actin [Takifugu rubripes] gb|AAC59895.1| alpha actin [Takifugu rubripes] gb|AAC59896.1| alpha actin [Takifugu rubripes] dbj|BAA31946.1| cardiac muscle actin [Oryzias latipes] gb|AAG22822.1| cardiac muscle actin [Salmo trutta] emb|CAG03538.1| unnamed protei…	322	1e-110	0.53	-	0.54	-	0.1	-
cgpGmo-S990	10.329	5	131571763	ACAAGTCTACTAAACAACAGAAGTAGTaaaaaaaaAAGGTTAATTAAAAGTTAGTTGTCT[T/G]CAAATTGATTTTGAATAATTCAAATTGAGAAATGTCAAAGAGCAAAGCACTTAAATAAAT	No hits found	0	0	2.61	-	0.12	-	#N/A	#N/A
cgpGmo-S2069	10.463	5	131571541	GTACTCCTTCCTGTGATCTTTTGTGGAGATGTGCTGTCAAAAGGGTGGCATAACTGTCAA[A/C]GCAAGAATTCAGTAATGTCGGAACATTTAGTACCCAAACGAGTTTCACGCCACTTCGTTT	No hits found	0	0	0.01	-	0.54	-	0.18	-
cgpGmo-S991a	11.003	5	131570346	TTAAAATAATTGTTGGAGATAATTAACCAAGAATAGCCATGAATTCAGAAGAAAGGCGTG[C/G]AGCAGCACATGATTGACATATAGCCATAATGCTAAGAGATTAATACAAAGTAAaggtcag	No hits found	0	0	1.3	-	#N/A	#N/A	#N/A	#N/A
cgpGmo-S1771	11.246	5	131571675	GACAGTAGTGCATAGACGGGTTCTGAGATCATTCGAGGTTCCTCTAGAACCTCACCGGCT[A/G]AAAACAGCATTATAGATTGGTCCACAGAGTGCAGAGAGAGTGCTTCAGCCCCTCGGAGAG	emb|CAG10668.1| unnamed protein product [Tetraodon nigroviridis]	190	1e-46	2.16	-	0.27	-	0.3	-
cgpGmo-S162	11.773	5	131571157	GGCCAACTTTGATTGCACACAGCAGGAGGTTAACATATTTGGTATTGGGTGAGCTGCTGC[A/G]AACGTCATCTTTAATCGGCTGAGCCGGCGAGTTCGACCATGGAGCCCGTTAACGTCAACG	No hits found	0	0	1.3	-	#N/A	#N/A	0.73	-
cgpGmo-S2083	11.796	5	131571697	CAGACACATTTTTTTGTTCAGTTGAACTCCCTTATTATAATTAAAAAGCAAAATGGAATG[T/C]GCCTAATCAGCTGACAATCTGGACTGGGAACTCGATGCAGAACAGATGCTTTGCCTTCGT	gb|ACO09051.1| Epididymal secretory protein E1 precursor [Osmerus mordax] gb|ACO09258.1| Epididymal secretory protein E1 precursor [Osmerus mordax]	146	2e-33	1.3	-	0.54	-	0.04	-
cgpGmo-S1169	11.97	5	131570843	ATATTAAAAGTTTTTTCTGAATATCATCATTAAGGGGAAATGCTTTAATATCGTGTCTTC[A/G]GCACACATTTTTTACGTTTTCTATCGTGTGAGATAAGGGAATTATTAGTAATTTTCACAT	ref|XP_002071628.1| GK25041 [Drosophila willistoni] gb|EDW82614.1| GK25041 [Drosophila willistoni]	153	8e-42	#N/A	#N/A	#N/A	#N/A	0.1	-
cgpGmo-S310	11.973	5	131571424	TGAGCTCCCCTGGAGGAAATGTGGCTGCCCCCCAGTGGTTGGGGGTGATTCCAACTGTTT[A/G]GGGGCGTTGTGGTTTGGTCTCAGTCTTCCTAGAAGGAACCGAATTCAGGACCGTCTTCCT	gb|ACI66771.1| lin-52 homolog [Salmo salar]	83	3e-14	#N/A	#N/A	#N/A	#N/A	0.04	-
cgpGmo-S2196	12.066	5	131571467	GTGTTGACCTCAACAACATAATCAAGTCGGTATGAATCCACAACCACAAGTCATTGAATC[A/G]TAGGGTGATAATTACAGGTCTTGAGAGTCCATTTCACAAATCCATTTGAGCGGATGCGTA	gb|ACI68944.1| C-type lectin domain family 4 member E [Salmo salar]	102	4e-20	0.87	-	0.54	-	0.91	-
cgpGmo-S228	12.215	5	131571442	TATTTGCAAAGGCATGTTCAATAAATCCAAGTGAAATGATCTCCATATTTAATAAGTTAT[T/C]GTCAAAGTAGATTGTTCAAGCTCTGAGTCACCGAAGTACATTCAAATAAATGGTTTGGGC	No hits found	0	0	#N/A	#N/A	0.89	-	0.49	-
cgpGmo-S991b	12.86	5	131571312	GCCATAATGCTAAGAGATTAATACAAAGTAAaggtCAGGTCAAAAGACAGAATAATATTT[A/T]AAACATTAACTGTATGCATTCATAAGGGGCATCAGATTTTTTTAAATGAATAAACCTCAT	No hits found	0	0	1.3	-	0.89	-	0.91	-
cgpGmo-S1232	14.384	5	131571663	TATTTAATAATGCGTAGATAGGGCCAAAAACAGGTTCACACTATTTCACTTAAACAAATA[A/G]TCATGCAATGATAAATGCATATGATTCAGATGTATACAAATCTGGCTCATAGCAATGATC	No hits found	0	0	1.3	-	0.89	-	0.01	-
cgpGmo-S239a	22.492	5	131570859	TTGAAACATTTTATTGATAAAATATAAAGGAAAAATATTCGTCGATATGGATAAAACATA[A/C]CAGATGTTATGAATACACTCAAGTAAAACCATACATGTTAATATAATGCATTACGTATCC	No hits found	0	0	#N/A	#N/A	#N/A	#N/A	0.04	-
cgpGmo-S977	22.492	5	131571726	ATTACAGTACTTTTGGTCAGTTGAGGAAAAACCATAACAAAATTGGCAATTAAGAAAAAA[A/C]TATCGATGATTTGTTATTTCGTTTGTAGTTTTGTGTTTTTTATCATATTGGCGATTGAAC	No hits found	0	0	#N/A	#N/A	#N/A	#N/A	0.04	-
cgpGmo-S1519	25.116	5	131571598	GTAGCGCAGCTTTGCCTTCTCTTTCCTCTTCTGCTCCAGCGTCGCTGTGATCGCCTGGTA[T/C]TTCCAGCCGACCTCATGGGCCAAGCGCCCAAGAAGAGCAAACTTGCGAGTGGGCTTCAGG	dbj|BAF98661.1| ribosomal protein L13a [Solea senegalensis] dbj|BAG12570.1| ribosomal protein L13a [Solea senegalensis]	233	1e-59	#N/A	#N/A	0.89	-	0.55	-
cgpGmo-S1588a	25.725	5	131571240	GACTTCTCGTGAATTCCCAATTAGGTCCTTAGTGGAGCAGTTTAAGGGGGTTAGGGTATC[T/C]TGCTGAAGGACGCCTACAGGTTAGGCTGCGTACTTTTCGGCTGGGAGTCGGACACCCTAG	No hits found	0	0	5.52	*	0.89	-	0.04	-
cgpGmo-S1588b	25.729	5	131571621	GGGGTTTTAGCAACCGAGAAGCGGAGTTTGGCATGGTCGTTGCATCCGAGCAGCAGTATT[A/G]GTTAATAAGAGTAAATAAAGGGTTTTGTAAACAGTGAACAGCGGTAAGGCAGCTGGTTAC	No hits found	0	0	#N/A	#N/A	2.47	-	1.36	-
cgpGmo-S1634	25.885	5	131571114	GCGCTTTATTTTGTCTTTCTGAGCCCCTCAGGGTTGATGGTCTTTCCCTCAGTAACCTCC[A/G]CGTTTTCTGTCTAGAGGTGGCATGTAGTAGGCCTTGAGCCCGGCACGATGTGACTCATCC	emb|CAG10417.1| unnamed protein product [Tetraodon nigroviridis]	99	5e-37	2.42	-	#N/A	#N/A	0.04	-
cgpGmo-S1787	26.269	5	131571831	ATTTTTTAATTCTAGCCCTAATTAGAAATTATATATATCAAATCACCAGGTGTGACATCA[A/C]CTAAAACATTCACCACACCATGCACGGTTCATGGACTGCTTTAACGATTCAGGATCTCCA	No hits found	0	0	1.82	-	#N/A	#N/A	0.57	-
cgpGmo-S640b	26.335	5	131571667	agaggagagCTGAGGTCACTAGCGGCGTACTAAAAGCTTCGATAACAATGAGGTTCATCT[A/G]TGCAGGACAACAGAGGAGTCCATCCACAAACCATTCCCTACATTAGCTCGAAGTAGGTGA	No hits found	0	0	1.82	-	0.89	-	1.11	-
cgpGmo-S893	26.388	5	131570931	TCGACCAATTTCCATGTGGCACAGAATGCATCAACCATTTTGGCAATATGATAAGTCCGC[T/C]TCAGATAACGGTTGAAGTGCTGATGTTATAGATAGACGCCCTAGGGACTCCCCCCGGGCC	ref|NP_571680.1| fatty acid binding protein 7, brain, a [Danio rerio] gb|AAF79948.1|AF237712_1 brain-type fatty-acid binding protein; B-Fabp [Danio rerio] gb|AAN60075.1| brain-type fatty acid binding protein [Danio rerio] gb|AAH55621.1| Fatty acid binding protein 7, brain, a [Danio rerio] gb|AAI64937.1| Fabp7a protein [Danio rerio]	181	5e-44	#N/A	#N/A	#N/A	#N/A	1.11	-
cgpGmo-S82	26.573	5	131570440	TCAGATCGTTTCTTAGTGTCTATTTGGTGGTTGAGATGTTTTTGTGTACAGCGTCTCTTT[T/G]GAGTGGTAAATTAATTTCCAAACCAAGAAACACTACAAAAAGGTCAAACAACAAGAGGAC	emb|CAF95905.1| unnamed protein product [Tetraodon nigroviridis]	117	6e-25	1.82	-	#N/A	#N/A	#N/A	#N/A
cgpGmo-S137	27.162	5	131571787	TTAAATAAAACATTAGGTGTTTTAAAGGCTATACCAGCAACAGCTGCCAGGTCATACAAC[A/G]TCAAATCTACCGATAACACCCAATATCGTATACCAATCATATGACCCTGACCATCTAGCA	No hits found	0	0	5.52	*	#N/A	#N/A	1.11	-
cgpGmo-S715	28.72	5	131571173	TAATATTACTTATTTTTTAGRATGACATTCACACATTTAAAAAAAAGTGGGTTTTTAACT[A/G]AATTGCTAGGGCATCGAGCCTGCTTACAAAAGTATTTGCTTTGAGTGTGCGGATCGAGTA	No hits found	0	0	3.9	-	1.86	-	0.04	-
cgpGmo-S239b	29.24	5	131570633	AAAACTAGCCTAAAAGTAAAGTCATTGAATGCattTAATTTAAAAACGAACCTAAAATAG[A/G]GGGCGGTGTATTTTATACCCGACAACTGTCCTATACTTCATACGCCCACCATAAACTACC	No hits found	0	0	#N/A	#N/A	0.89	-	#N/A	#N/A
cgpGmo-S1942	30.253	5	131571799	TATTTGATCTTAATACATACAGGTCCATCTTTCTGTGTGTCTACATCCCTCTCAAACAAC[A/G]TCTTTCTTTCGTAATGCATGTTGCAATTTAAAAAATAAAGCATAAGTGTGTGtttttttt	No hits found	0	0	#N/A	#N/A	1.33	-	#N/A	#N/A
cgpGmo-S774	32.189	5	131570994	CATGATGTATTCAAAGGCACTGTCCATCAGACCCCCCATGCACCCCAAGTTGCCATAATC[T/C]CCAGAGCAGTCCACCAGCTGCTGCTCGCTCAGGGACACCAGTTTGCCCGTCTTCCTAGAA	gb|ACR43934.1| cathepsin L-like cysteine proteinase [Haliotis diversicolor supertexta]	145	6e-60	#N/A	#N/A	3.09	-	#N/A	#N/A
cgpGmo-S61	32.562	5	131571834	GTGAGGAAGATGGAGGAGTTGGCGTCACTGGGCGCTCATCTTGGTCTGGGCCCCTTGCAG[A/G]GCGGGGAAGAAGGTGGAATGCAATAGGGCGGGTTTAGGATAGCCAATCCGGGGGGCCACG	emb|CAG10456.1| unnamed protein product [Tetraodon nigroviridis]	252	4e-65	2.42	-	2.32	-	#N/A	#N/A
cgpGmo-S2189	32.657	5	131570625	AGAGATAGAAACAATAGCTGGATCAATTGAGTCCATCCAGGGTTGAATCTTTGATTTCTT[T/C]TCTTGTTTGTTTTTGCTGTGTACAGCTGGACCACAAATAGGAGCCAAATCATTCAGGTAT	No hits found	0	0	2.42	-	#N/A	#N/A	0.18	-
cgpGmo-S1158	33.164	5	131571572	AGATCCGGAAAAACTGTTATGGAGAAGAGCAAGATGGGAGTGACGTTCCAGTCTGTGACA[A/T]CGTGAGGAAGACCAAACCCCACAAGAAGGAACTCTGTGAGGCCTGCCAACAGGGTATCTG	gb|ACQ59012.1| Receptor-transporting protein 3 [Anoplopoma fimbria]	118	1e-25	5.71	*	2.47	-	1.9	-
cgpGmo-S2111	33.773	5	131571545	AACAACGTTAACACATGGCAATTCAATGATACACATGCTTGGAGATTTAAAAATGCTGTA[T/C]CGACAGCCTGCATTGAATCAGTAACACAAAACAACAAAAACAGTTGTCTGTACTGAAAAA	No hits found	0	0	8.03	**	0.54	-	#N/A	#N/A
cgpGmo-S2123	34.315	5	131570979	ATAACCATGGATAACAAACATTAGTTTCAGACTTGGGTAATACTTTGTTTCGGTCAATGC[T/G]TGTTCAAACAAAAAAAGGCATCCATTGGTATGTTGACCGGTAGTATTACACCAATCAGGC	No hits found	0	0	#N/A	#N/A	2.47	-	#N/A	#N/A
cgpGmo-S2087	34.377	5	131571739	CACAAATTCACTTTGTCAGAGGCGCCCAGACTGAAATGTCAATCAGTTCCACACCTAGCC[T/C]GGTGTCTCTCAACGTGCACTCAGACCGGCCTTGTGGAACAAGATAAAACATGCAAGACAC	No hits found	0	0	#N/A	#N/A	0.1	-	#N/A	#N/A
cgpGmo-S158b	34.573	5	131571698	CGGGGGGCCCCTTTCTCCACAAAGAGCTTCAGAGTGGGCTATAGGCTATGTTACAGTCAG[A/G]TGGGACCATTTGGAAGAGGTCGACGGGGCCCACTTTACGCATAATCACCGCTCCTAGATC	No hits found	0	0	#N/A	#N/A	0.1	-	0.28	-
cgpGmo-S1816	35.021	5	131571379	ATGGTGCCTTTAGCATCTCAACAAATAAATGAGTCTGATATTGAAGAGAATTCATTGAAT[A/T]ATGCTTTGGATAAAAAAACATGTTGGTGGGTATTTTAAGATATTGACGTTTTCATATAGC	No hits found	0	0	4.74	**	2.47	-	2.18	-
cgpGmo-S158a	35.027	5	131571224	ATCATAGTGTCGACGCTTCAAATTCTGGAATCATTCGAGTCAAAAAGAAATAAAAAAAAC[A/G]AGAAAACAAAAAAATAAAAAGGGATTGGTTGCTTAGTTCAGATGTACTGTGGCGTCAGGC	No hits found	0	0	#N/A	#N/A	1.33	-	2.18	-
cgpGmo-S1607	35.367	5	131570586	CTGCACTTGTATACCTTATTACTACTTTGTATGTTAAAAATATAATAAAACCACAGTAGT[T/C]GTGTCTACCAAAGTCTTTGGTGCCCACCTTTCTGTAAAGTGCAGTTCAAAACGCGCCACT	No hits found	0	0	3.88	**	#N/A	#N/A	2.18	-
cgpGmo-S1672	36.05	5	131571215	TTAACCAAATACAGCTTAACCAAACACATCCATTAACCAAGAAGGGATCACGAGGTGTGA[A/C]AGTAACAAAATGATCTGCAAAAACAAAGGAAAGCGAACGTAACGATTATCCTGAGAATTG	No hits found	0	0	1.82	-	0.82	-	2.18	-
cgpGmo-S1985	38.683	5	131571733	GTGCTGATAAACAACCCAGAAATAAATACAAGCAGAAAATATGTGTCCTTAAACCATGGG[T/C]TTTAGAAAACAACGGTAGCTAATGAAAAGACACAATCCGAAAATCGTCAGCCTTCTGGAA	No hits found	0	0	#N/A	#N/A	0.89	-	0.28	-
cgpGmo-S725	42.622	5	131571126	AGAATAGGCAGTCAAATAAACAAAGCaatggaatgGAGAGAATATTCCTGAACATTGCCT[A/G]TAAAAAAAAAACAACGGTAAATGCAAAATATTCACCTGCTTCCCAATAAATATTAGATAG	gb|ACO08557.1| SRA stem-loop-interacting RNA-binding protein, mitochondrial precursor [Oncorhynchus mykiss]	143	2e-32	8.03	**	1.11	-	4.44	**
cgpGmo-S404a	44.662	5	131571274	GCCTTTCTCCTAATTGGTACAAGCTTAGTCTGCTCTATAGCAGTGGTCTCGGATTCACAA[A/C]GTTTGGTTGGAAAATCAGCGGAAACAGCAACATCTGAGGCTGGCCCTGAGACTGTAGAGT	No hits found	0	0	5.69	**	0.65	-	#N/A	#N/A
cgpGmo-S1452	44.736	5	131571740	GTGGACYCCKGCGCGCAGCCCGGTGCCCAGGTTGGAGGGGCAGGTGAGCACGTAGCCCAG[A/G]TGCTCGTTCCAGATGAACTCGTGTTTCCTCTCCTTGAACAGTTTCTCGATCTTGGTGAGG	gb|ACO08899.1| Creatine kinase, testis isozyme [Osmerus mordax]	317	4e-89	#N/A	#N/A	0.65	-	0.82	-	*
cgpGmo-S1902	44.984	5	131570970	CATAACAATCCATTCGCTGTTCATGAAGATTTGGCCCCTATTTAAATGGGTGAGCTGACA[A/T]TTGACATCTTTATTAGTCAGGAGGACCATTTGGTTAATTTGCAGGCTTTTAACTGGTGCT	No hits found	0	0	2.42	-	#N/A	#N/A	#N/A	#N/A
cgpGmo-S1540	45.291	5	131571332	AACATACAAAAGAGGCGGGGTCAGTTGGGCTGGAACAGGTTACATGTTGTCTTCATCAGA[A/G]TCATCCTCTTCCTCCAGAGAATCCTTGGCGTATTTCTACTGCTTCCTCCCGTACGTCCTT	gb|ACO09997.1| Proteasome subunit alpha type 3 [Osmerus mordax]	117	2e-24	5.69	**	#N/A	#N/A	#N/A	#N/A
cgpGmo-S1078	45.355	5	131571832	CACGGAAAAGCTTCGGGAAAGGCCGGCCTAACCAAGACCATAAAGCGACGTACGTCMCTG[T/C]TGGACCTCTGAGATGTCCCAGGTGAAGTTCAGCTGCAGGTCCTTCATTCTTTCGTTGTAG	emb|CAK10775.1| novel sulfotransferase family protein [Danio rerio]	108	3e-52	2.42	-	0.82	-	#N/A	#N/A
cgpGmo-S800	46.235	5	131571730	GGGGAACATTTCAACACAACATGTGCGGAATCATCTGAAAACATCTGGAATCAAGCTTCW[A/G]AACGTCTAAACATTAGTTAACAAAACCTTTTCTACATTGTGTCGTCGACACGATATCTTA	No hits found	0	0	2.42	-	0.89	-	0.71	-
cgpGmo-S122	47.029	5	131570563	TAATAAATGTCTGTTAAAAGACCGAATGAGGTAACACCCAGCAGTGCTCTCTTGCCAGGC[A/C]ATTATTATAACTAAGAATTAGTTCTTAATTAAAGGTGCTATAAAACATGGACCCAGAGTG	No hits found	0	0	#N/A	#N/A	#N/A	#N/A	0.71	-
cgpGmo-S1473	0	6	131571566	AACTAATAGCACATTTGGGACAAAACTTGTAACTATGTATATGTATTTTTCTTCCCACCT[A/G]GGTTATATTTATATTGACCAACGAAAATAATCCCACCTTAAACACTTTAAACTGACCTAA	No hits found	0	0	1.11	-	1.33	-	0.28	-
cgpGmo-S1538b	3.01	6	131571178	CTTGAAACTCACACTAATGCCATGCCCTCAGATCCACAGCAAGTTGCGGGTCTACCAACA[A/G]ATGTGTAGAAAAAGAAACAATAAATGTGGGGCTGTGATACAATGTCAAACACTTACTGGG	No hits found	0	0	1.3	-	2.47	-	1	-
cgpGmo-S1993	3.404	6	131571449	CGGGCAGACATACGACGTTCAAAATTCAGAATTCTATTACAGTGGCAAGAGCATTTAGAA[A/C]CTTTCCAATAAGGGGAGACAACGGGTCTCAACACTTAAGGGGGTCAGGGGCGATTAAAAT	No hits found	0	0	#N/A	#N/A	2.18	-	0.28	-
cgpGmo-S347	4.073	6	131570704	TTTACCATTGCAGAAAAAGTTTTGTAAAGAAAATCTAACAGAGGGAAGTCAGAGGTTGAT[A/G]AAGTGAGTGGTTCTCATCTGCCTGTGAACCGGTCTGCTGTGAGGAGAGGCCACCAGACTG	gb|AAH71424.1| Lgals1l2 protein [Danio rerio]	110	1e-22	0.44	-	#N/A	#N/A	2.53	-
cgpGmo-S1359	4.741	6	131570851	GCACATGGTAACCAAGGCCCAGACTCTCTTCCCCACAGTGAGCCCCGCTGTGGCGACAGA[A/C]AAGCATACGGCTGAAATAAAAGTGATtctgatctgatGGTGACGAGGGAACCCAGGGGGT	No hits found	0	0	#N/A	#N/A	#N/A	#N/A	3	-
cgpGmo-S119b	4.953	6	131571254	TATATTTATGATAAAATATGATTTCATTTGACGATATTGTTTGATGTGACTAACGTGTTT[A/G]GGGCTGTACAGATGTCTATAAAGCAGTGTCGTAATGACGCTGCTGGAATAAAAGGAAACT	No hits found	0	0	#N/A	#N/A	0.27	-	0.4	-
cgpGmo-S119a	5.313	6	131571715	GAAGATTAAAACAGCAACTCAGCTCGATTGGAAAGCATTCCGTTATTGTCAAAAAGGGAA[A/C]GCTATCTGGAATTTGTATATTATCAGGAAAGTTATTATTTGACATAGGAGCTACCGAATA	No hits found	0	0	#N/A	#N/A	0.27	-	0.71	-
cgpGmo-S2165	6.145	6	131571649	GAACATCACACCAGATATTAAAACTGATAACGTGTGTCGCTGTTGATCTCGTCCAAATAA[A/G]GGTTTTGTAATTCTTAAAGCCAGCGGTGAAACATGGAGGTTTTAGAAGTGATAAACCCGA	ref|XP_001750126.1| hypothetical protein [Monosiga brevicollis MX1] gb|EDQ85122.1| predicted protein [Monosiga brevicollis MX1]	55	6e-06	#N/A	#N/A	0.27	-	#N/A	#N/A
cgpGmo-S848	6.437	6	131571248	TCAGGTATCATTAGAATAAGAGATAAACCCCTAAGAAGACATCCTAATGGTTCATTAGGA[A/T]GAGGAGGCCGCCTCTATCCCCTCCAGTGTGTCCAGGATGGACGGGCCCTTGTAGTCGTTG	ref|NP_001134683.1| CG024 protein [Salmo salar] gb|ACI68479.1| C7orf24 homolog [Salmo salar]	126	2e-27	1.82	-	0.27	-	#N/A	#N/A
cgpGmo-S2172	9.476	6	131571128	ACGGCCAATTGCGCTTTAAAGTCTAAATTAATTGAATTTACAAACATCACAAGCAGTGGC[A/G]TGCTTTGGATGGATTCGCTCAAAACACGGCCTTACTTTGGAAGAACACACACTTAATTCA	No hits found	0	0	2.12	-	1.33	-	#N/A	#N/A
cgpGmo-S1538a	9.82	6	131570402	TTTCTTCCATCTGTACAATTACCCAGTTTATTTTGTTTCCTCCATGCCAGAGTTCGGGGG[A/G]GGGGGGGAGATGCGTGTTCAGACTTCACAATCACCACCGCCTTCCATGGCGGGAAGAACC	No hits found	0	0	0.1	-	#N/A	#N/A	#N/A	#N/A
cgpGmo-S1258a	14.215	6	131571396	CCTTTTTTTTATTTMTCGGTTGAAAGGAACTTGGTAGTATTATTACAGCAGAACACACAT[C/G]ACTGAAACAGCTGCCATTTCACTTAACACAGGTACAGGAAAAAGGATGTAGTTCAATGTC	No hits found	0	0	#N/A	#N/A	1.88	-	0.01	-
cgpGmo-S2154	14.312	6	131571252	AAAGGATTTGTATAAAAGTATAATTTCTTCCGATAGTTACATCTAATAAAGGGACTCCAC[A/G]CTCCATGTCTGTGTACGAAAGCTTGGTGCACTCAGGGGCCGACAGGATACATACGGGGGT	No hits found	0	0	#N/A	#N/A	0.89	-	0.91	-
cgpGmo-S88b	16.109	6	131571161	GGGGGTCCCACGAAAATACGAGGGTACCATCAGGTCAGGGGAACCAGCAGSCAGTCCGTC[A/G]TGCTCCACCTGCTCAGTAGCCAGCGTATGTCAGGTACTGTGGACCATAGTAAGAGTTCYT	emb|CAN88079.1| novel protein similar to vertebrate coenzyme Q5 homolog, methyltransferase (S. cerevisiae) (COQ5, zgc:92445) [Danio rerio]	144	5e-49	#N/A	#N/A	#N/A	#N/A	0.91	-
cgpGmo-S764	16.311	6	131571096	AATGCCACTTCATCCAACATGAGCGGGTATATCTTGCAATGTTAAAAGATCGAATAGCAA[A/T]GCTGGACACTCATAGTGGTAATATCTGGTTTAATTCTATAAACATTAAACTATTTGAATC	No hits found	0	0	1.39	-	#N/A	#N/A	0.73	-
cgpGmo-S1258b	17.062	6	131571291	CattattattatGCTGAGAAGTAAACTTTGAACCTTTATTCCTTTGCAATACCAGAAAAT[A/T]AATTTGCACCCAACATGGATAAATACCGTCAAACAGCTTTTAGAATATGCAAAAGAAAAA	No hits found	0	0	#N/A	#N/A	2.53	-	0.82	-
cgpGmo-S530a	20.405	6	131570820	TTACAAAAGATTTGTTTAGTTAATTTAAAATTGTGGCTTATTGCCTTTACCAAGTAACTT[T/C]CTCTGAGAACAAATGTGCTATATTCTTAATAGGTTGAAATGTAAAAGAAACCAATAAGGT	No hits found	0	0	0.1	-	3.18	*	#N/A	#N/A
cgpGmo-S1887	23.049	6	131571544	GTGTGATAAAATGGTCAACCATGTCAGTGGAGGGACTGCATTTCACAGCATACATCCTGA[A/T]TCTCAACCCTTGGGAGTGGATCCTTTCTGCTCTATCCAGAGTTAACCCACTTGGCGTGGG	No hits found	0	0	#N/A	#N/A	3.97	**	#N/A	#N/A
cgpGmo-S1086	26.276	6	131571491	ATACATACGTGCAGGTGAAGCCAAGTAAATCAGAAATAACCAAGGTTCAACTGCCGGTAT[C/G]GGAGTTCACAACATCCAATCGGTCCAACGTTGGGGGCATGAAAGGACAACAAATCATAAA	No hits found	0	0	3.11	*	4.85	**	1.6	-
cgpGmo-S1510	27.886	6	131570755	ACACAAACCTCATAAAAAATATTAAGTTCCACATCAAAATCACCTGACAAAAAGTCTCAT[T/C]ATCTGTGCGTACTGAACTAGTGACGACATACAGAGCGGTTGTGTGCATATGTTAGAAAAA	No hits found	0	0	#N/A	#N/A	#N/A	#N/A	0.48	-
cgpGmo-S1252	28.452	6	131571325	AAACGAAGAATTACAAAGAAATACAACTACATAACATGCTATTGTCTTGGAATTGGCGTT[T/G]TCGTCTATGAATCTATGTGAACAGAAGTGCTTCTTGGCAGGGGGGGGAAGGAAGCTGGTC	No hits found	0	0	#N/A	#N/A	4.87	*	1.36	-
cgpGmo-S1256b	29.743	6	131570965	TCAAAATTGTTGCAATCCTGTCGTTGATGaaaaaaAAAAGGGACAGAAAATGCATATCCC[T/C]GTTGTCTCAAAATACCACTTTTAATTGCTTAAgtgtaggtgtggtgtgCTTGCACACAAA	gb|ACQ58726.1| Ubiquitin fusion degradation protein 1 homolog [Anoplopoma fimbria]	137	1e-30	#N/A	#N/A	#N/A	#N/A	1.11	-
cgpGmo-S1256a	29.744	6	131571094	ATCCTCCCATGGTAACTTCATACGTTCCAATTAATAGTTGGATCTCTTGCACTAAAAGCA[T/G]TCAGGTGGTTGAAGAGCCATTTGTCCAGGGTTTTCAAAAAGATCAAAAACATTGAAGGCC	gb|ACQ58726.1| Ubiquitin fusion degradation protein 1 homolog [Anoplopoma fimbria]	137	1e-30	#N/A	#N/A	#N/A	#N/A	1.36	-
cgpGmo-S2124	29.959	6	131571205	TAAAATTGCTGAGGTCACGTTGCTGATTAGTTAGAAAATTGGATACAACCATAAATGCTC[A/G]GCACACATTCAGTGTAAGGCTGTAAGTGGACACGTACAACAAATAAACCAATTTTATGAT	No hits found	0	0	2.42	-	5.4	*	#N/A	#N/A
cgpGmo-S1332	30.02	6	131571716	TCATAAAAGGACTGTTCCCATTCTTCTGCAGGATATTACACAAATCACATCATGGGTGTT[A/C]CACTCTGAACATTACCCAAATCATTGTATAGCATGTCTTCACCGCTTTGTATTCATATGT	No hits found	0	0	0.53	-	3.97	**	1.36	-
cgpGmo-S2065	30.329	6	131571416	GAGGGTCCTGACTGGAGATTCTCTTTCAAAGAACAGCGAACACAGGATTACAGGGCAAGA[A/G]AACAGTCACGGGACTAAAAAGAATAGACCCAACAAGTATATGACAGAGAAGTTAACAATC	No hits found	0	0	#N/A	#N/A	3.73	-	1.36	-
cgpGmo-S2200	30.334	6	131571549	TAAAACTATTCCACATGCAACAAAGGCAAGACGAGTGCATCAATTTTTCATCTTTGTACC[T/C]AAGACCGATCGATGATGGGAAACGAATGTTTCAACTTTACAAAATATACACAAGTGTCGC	No hits found	0	0	2.13	-	0.89	-	1.11	-
cgpGmo-S1940	30.43	6	131571404	CTGCAATCACTTCAAGTAATTTTGGTAAGAGACTTTATCATATAGAAGCCTTTATTCCTG[A/G]TCTTGTAAATATTTTGGGTGAAATAGACAGTATGTGCCTTTTTAACCAGTGGCTCTGTAA	emb|CAG00387.1| unnamed protein product [Tetraodon nigroviridis]	101	3e-31	2.42	-	0.89	-	0.01	-
cgpGmo-S321	30.673	6	131570836	AAATGTGTGAAGCTAGTGTAATTTGAAACTTCCCCTCTGCATGGCTTATTTCTTAAGGCA[T/G]TTTAATTTAGGGCGTCTTGGCCAAAATCAGTGGTAAAAAGGTTATGTAACTAGCATTATT	ref|XP_897581.1| PREDICTED: similar to cytoplasmic dynein light chain 1 [Mus musculus] ref|XP_918724.1| PREDICTED: similar to cytoplasmic dynein light chain 1 [Mus musculus] gb|EDL41659.1| mCG13330 [Mus musculus]	80	2e-27	#N/A	#N/A	#N/A	#N/A	0.04	-
cgpGmo-S1062	30.769	6	131571223	ACACGCTTTCCGCGGTGGCGACCAGTGAGGAGAATGACCACGGTTCCAGGGGAGATGGAC[T/G]GGCGCAGCTTCCTCTTGTGCTGGCTGAAGGGCTTAATCCCGTGGCTCTTCAGTTTGCGGG	gb|AAK95130.1| ribosomal protein L6 [Ictalurus punctatus]	219	2e-71	2.87	-	0.89	-	1.11	-
cgpGmo-S630	30.77	6	131571476	AGTCAATTCTTTACAGAGATATCTGATGAGCCGTAAATCAGGGATAAGGTCTTTGATTAG[T/C]AACAACAACTATAAGTGGGTTAAAAGGCTTGAAAAGATGTGAAATAAACATGTCCAGTAC	No hits found	0	0	0.53	-	3.97	**	0.04	-
cgpGmo-S714a	30.89	6	131571207	GCCTTATGGTgaaaagaaaagTTTGAATGTGCAGTAATTGGTTACAAAATACATTTAAAC[A/C]TGTCACAAAACAACACAAATTTGATAAGCTCCCATTAGGTCATCACTAGCTAATAATATG	emb|CAG07799.1| unnamed protein product [Tetraodon nigroviridis]	172	8e-41	#N/A	#N/A	0.89	-	0.01	-
cgpGmo-S628	31.119	6	131571049	TGGCCTGTATTTGGTCAGTACATGCTGGTGATAAAATGTACCTTATTGATAAATAGAAAT[A/C]GATAGTTAAACCCAGGAAAACAGCATTAAGCAAAGGCCCTCCCTAATTAAGCATTGCCAA	No hits found	0	0	2.42	-	0.89	-	0.04	-
cgpGmo-S389	31.378	6	131571779	GTCCGACGATAGAAAGTGTTGACGAGGACCTTAGTGCCGGTGGTGACTGTCACTTTGAAA[T/C]TGTCGCCATTTTCTTCAATTTCAGAAAGACTCTTGATGTCCTTGCCTTTCTGGATGAGCT	sp|Q8JJ04|FABPL_EPICO RecName: Full=Fatty acid-binding protein, liver-type; AltName: Full=L-FABP gb|AAM22208.1|AF501663_1 fatty acid binding protein [Epinephelus coioides]	90	3e-37	#N/A	#N/A	4.76	*	#N/A	#N/A
cgpGmo-S365b	31.378	6	131571811	CATCTCTGTCTGCATGCGCATTGCCTCTAGGTCCTGAGTGATGGGGTGAGTAGGTCCATG[A/G]GTGACCATGAGAATTGCATAGGCCTTGCAGATCATCCCGTGGCCAACGTCTATTAATcct	emb|CAG09581.1| unnamed protein product [Tetraodon nigroviridis]	285	3e-93	#N/A	#N/A	4.76	*	#N/A	#N/A
cgpGmo-S2081	31.776	6	131571427	GTAAGGCAAGATGTATTAGGCAAAACATAACATGTTAAGATACCTTGTTTGATTAAAACA[A/T]TTACACATGTAGTCATTTGGTAACTGCTTGCTGCTGGAGCATGAGCACATTTCTATAGTC	ref|NP_001134759.1| Synaptosomal-associated protein 29 [Salmo salar] gb|ACH70783.1| synaptosomal-associated protein 29-like [Salmo salar] gb|ACI68738.1| Synaptosomal-associated protein 29 [Salmo salar] gb|ACN10234.1| Synaptosomal-associated protein 29 [Salmo salar] gb|ACN12589.1| Synaptosomal-associated protein 29 [Salmo salar]	252	3e-71	#N/A	#N/A	3.97	**	#N/A	#N/A
cgpGmo-S537	32.406	6	131571221	AATTTGCACTACAATTGGATTTAACATCTACAACAGAAAATTAGTTTTCAAACATTTGTC[A/C]ATTGAAGCCTAAATTATATAAGGCATTCCATTTCTCTATACGAGAAGGTGCCAAAAATAC	No hits found	0	0	#N/A	#N/A	#N/A	#N/A	3.6	-
cgpGmo-S203	33.291	6	131571217	GCAGAATAATGTATGAGATGATTCATGTTGAAAATGTACATATTAAATGTGTTTCTTAAA[A/C]ATTGTATAGACTTTATGCTTGTCTTGTGCCTAAATTGTACAGGAGATTCAATTCCCATCA	gb|ACQ58955.1| Mitochondrial 28S ribosomal protein S36 [Anoplopoma fimbria]	69	2e-09	2.42	-	#N/A	#N/A	3.6	-
cgpGmo-S1872	34.023	6	131571398	GTCCCTATACTCCAGAAAACACTTCCCACTAAAAACCTTGATCTTCATACAGGCAGAGAC[A/G]TACAAGTAACCAAACAAAAATAAACATTTCAATAGATCTCCAGGTCCAAATCAGCTTGAT	emb|CAG09607.1| unnamed protein product [Tetraodon nigroviridis]	45	3e-07	#N/A	#N/A	3.97	**	0.28	-
cgpGmo-S930	34.136	6	131571346	aatgataataaCATACATTGTGATCGGATACTTTTCAATCTGATTCACATCGGCAATTGC[T/G]TTCAGTTATATATAGATTGAATTTCATAAAAATAAAACTAATTACCCCTAAATAAAAGAA	No hits found	0	0	2.42	-	#N/A	#N/A	#N/A	#N/A
cgpGmo-S785b	34.136	6	131570516	CTTATGGAGAGTTTTAGAGGCCAGTTCTATTGATCTCAATGCAGATGGGAGGCCTCAGGA[A/G]ACTTTGTGAACATGCTGGGTCTGAATCGATGGGAGGCCAGTGGTCTGGGTGTCCGTGATG	No hits found	0	0	2.42	-	#N/A	#N/A	#N/A	#N/A
cgpGmo-S470	35.499	6	131570787	TCAATCAAATCCATTCACACTCTTTCTCTGCCAATAGCAACTCCTGGCCCCCAGCGAGAG[T/C]TTCTCATCTGGACCATCAAAAACTAACTGTGGTCAGATCAAAGCATTGGTTCCAACTGAG	No hits found	0	0	#N/A	#N/A	#N/A	#N/A	1.6	-
cgpGmo-S60	36.672	6	131570819	CTGTAGAAGTTGTTCATAGAAAAAATATATAATTTATCCCAGAGTAAACCAAAAAATATG[T/C]ATTAATATATTGCTTACTATGCTTGTTTAGGGAAGGCAGGAATGAAGTACATTTTCCCAA	No hits found	0	0	3.88	**	8.01	**	#N/A	#N/A
cgpGmo-S72	36.692	6	131570884	TTTGACTTCATGTACATCTTTATTTTGACAAATTAATACATATACATACTCTATAAATAT[T/G]TCCAAATACTGTGTATCCGTTAAACTGGATGATGTGGTTTTACATCCAACAGCTTATCAC	ref|NP_001154157.1| HIRA-interacting protein 5 [Oncorhynchus mykiss] gb|ACO08074.1| HIRA-interacting protein 5 [Oncorhynchus mykiss]	138	1e-55	#N/A	#N/A	3.18	*	#N/A	#N/A
cgpGmo-S1075	36.692	6	131571028	CACAGTATAATACACCGTGGAATCCCAGCCTTCCTTCAGCCACGCAGAGTTCCTTGTCTC[T/C]TCGCGGGACTGCAGGTCTTTGTACGCCCACAAATGATGAACCACGTAGAGGTCTCCAATC	gb|ACQ58015.1| NipSnap homolog 1 [Anoplopoma fimbria]	231	5e-60	#N/A	#N/A	3.18	*	#N/A	#N/A
cgpGmo-S2207	37.013	6	131570868	GAATTATACAGGCAAACATGGTAGATACAGACAGCATAATGACATTCATTGATAATTATT[A/G]ATGGACAATTTATAAAGCAAAGTAATAATTATGAAAAGATAATTTGATGGACAGTATTAT	emb|CAP19486.1| novel protein similar to H.sapiens MPEG1, macrophage expressed gene 1 (MPEG1, zgc:110354) [Danio rerio]	69	2e-13	#N/A	#N/A	0.54	-	1.9	-
cgpGmo-S312	37.771	6	131571143	AAAAATAACACAACAGGACCTAATTCAATGTCAAGTCACTTATGGTTTGCTAAAATGTAA[A/T]ATGTATTGAGCCAAAAAAAAGATGATAAGAACGATCCCAGGAGTACAAGTTGATTATAGA	gb|ACI68989.1| Transmembrane emp24 domain-containing protein 7 precursor [Salmo salar]	214	2e-63	3.11	*	3.18	*	0.18	-
cgpGmo-S768	37.858	6	131571809	TGCAGGGAACTGAATTCCTAGCCCTGTATACTTCAGGTAAAGCTCTGACACATTCCCTTT[T/C]TTGTCTGTTGGCAGTATAACAGCCAAGGGCAAGTGGTTTGCACGTCGACTTTGATGGAAA	No hits found	0	0	#N/A	#N/A	0.27	-	#N/A	#N/A
cgpGmo-S277	38.639	6	131570605	AGCGTTGAACAGGACCCCTTGGAGTCTGCTCGTTGAAAAGGTACAGACCAAAAAGGAGAG[A/C]GGAAGAGAGTGAGTGAGTCTGGGGGGCGGTCAATGCACAAGCGGAGAGATGAGTTGGAGG	No hits found	0	0	#N/A	#N/A	0.54	-	#N/A	#N/A
cgpGmo-S1687	40.403	6	131570382	CATGATGGGTGATCTTTAGTAGCAGTGACAACTTTTTATTCAACGTTGCCTATTCTGGAT[A/T]CTTAGTTGATGACCAAATACATCTCCCACAACCAGTGGTCATAAGAGTGTTGCATACATT	No hits found	0	0	7.35	***	#N/A	#N/A	#N/A	#N/A
cgpGmo-S672	40.51	6	131570686	CAGTTCAATTCGTGGAAAAGCTCATGTCTAAATATTTATAAAATCAGCAAGTTAAACTTG[A/G]TTTAAAAAATGAGCAATTTTACAACTATGCTCAGTCATATTATCATCTTCAAAACAGTGT	ref|XP_002189578.1| PREDICTED: similar to H4-K20-specific histone methyltransferase SET7 [Taeniopygia guttata]	92	3e-25	6.72	***	#N/A	#N/A	2.16	-
cgpGmo-S1629	41.165	6	131570972	CTGCCATGGCGCGGGCAGACGCCCCCCCCASACACTTTTTACATTACGTCTCCCAGAGGC[A/G]CCTTCCCCTGGTAGGAGACGCCCGGGGAACCAGAGACRCAGTGTTCCTGGGTTGATACCC	No hits found	0	0	11.65	****	#N/A	#N/A	0.1	-
cgpGmo-S2176	41.174	6	131570830	TAAAAAAACAGTTTGTACCAAGTTCAAGCATAATTATCGTAATTGGTGCAAACCTCTTTC[A/G]CTAACAAATATGGTAGGCCTATTTAATTGTGTTTGTGGAAAACTGTATCCCTGGGATGTG	No hits found	0	0	#N/A	#N/A	#N/A	#N/A	0.1	-
cgpGmo-S1813	42.489	6	131570628	TTGTGTACTACTTTGATGTGCGCTAGGTAGTGCTGATGTCTGATTCTCACACAGGCTTAT[A/G]AGAATGTAACTCCAAAGGAAATAGCATGTGAGCACATTATGTGCACAAGCCAAGTTGCCT	ref|NP_001038412.1| WDYHV motif containing 1 [Danio rerio] sp|Q1LWX3|NTAQ1_DANRE RecName: Full=Protein N-terminal glutamine amidohydrolase; AltName: Full=Protein NH2-terminal glutamine deamidase; Short=N-terminal Gln amidase; Short=Nt(Q)-amidase; AltName: Full=WDYHV motif-containing protein 1 emb|CAK03630.1| novel protein [Danio rerio] gb|AAI71474.1| Si:rp71-45k5.3 [Danio rerio] gb|AAI71472.1| Si…	68	1e-14	#N/A	#N/A	#N/A	#N/A	0.28	-
cgpGmo-S638a	42.489	6	131570541	TTTCCTCATTTGATGAGTTTCTCTGTAAGCTTATGACATGTAGACGGAGTATGCAGCTGG[T/C]TGACTGCTCCTCCATTATATGAACACCCCCATACATTCGTATCCAGATCACTGTAAAATC	No hits found	0	0	#N/A	#N/A	#N/A	#N/A	0.28	-
cgpGmo-S1777	44.026	6	131570861	GAATTCAGTCGCTCTCATCTTTATGTTCTTTTTCCCTTCAACATTTTTTGTGGAAGAGCG[A/G]AGTATGGCACGACGAACATGAGTTTTCTCATCTGTGGTTTTACATTGAGGGGAGCATTCT	gb|ACO09742.1| Ribonuclease P/MRP protein subunit POP5 [Osmerus mordax]	154	5e-37	3.11	*	5.75	*	#N/A	#N/A
cgpGmo-S1463b	45.077	6	131571603	TCCTTCAGTTGACTCCATGTAGGCCTGCAGAAACTCTTTTCTCTGAAACCATCTTTCCTC[A/G]TCCCCTCCTCCCAGCTCCTCCTCTTccccttcttcctctcctcttcctctTTCTTCTTCC	No hits found	0	0	#N/A	#N/A	0.01	-	1.27	-
cgpGmo-S638b	45.793	6	131570653	ATTCGTATCCAGATCACTGTAAAATCTCGGTCGTCATGTTGGGGGTTACCTAAAATTTAA[T/C]CGGGCAGCAAATTAGCATTCACTTCCTAATGCATTGGGGCCATCTGCAGCGGGTCAAACT	No hits found	0	0	#N/A	#N/A	0.1	-	#N/A	#N/A
cgpGmo-S1721	45.923	6	131571139	TTATGGCTAAACAGTAGTTACTACTCAGATGCTGAGAGAAAGGAGTCAAATTAGTCTAAA[T/G]TCCTTTCATGAGAGAGCACCAGACTTTTATTTAAACTGTTTACATGTTTGAGTGAAGTCA	No hits found	0	0	0.53	-	0.1	-	0.28	-
cgpGmo-S121	45.959	6	131571540	TTATCTAACCATGCATTGTGAAAGCAGTATCGATTTCTTTTTTTCAGAGAGGACATCCGC[T/C]ATCACCTTCCCGACAGACGGTTCAGATAACGGTGGAGACAGGGGCTATTTTCTGTATGTT	No hits found	0	0	#N/A	#N/A	0.1	-	1.2	-
cgpGmo-S173	46.271	6	131571825	CAGACAATTTGATTTCTGGTAYAGGACATTGGAACAGTTTGGAGTGCCTTACAGGAGTAG[A/T]AGCACAGAGGTAAACAAGATGTGAATGATCAAGTCGACTGCATTGGGAGGATGGGTCCAT	gb|ACO08369.1| Cytochrome c oxidase polypeptide VIa, mitochondrial precursor [Oncorhynchus mykiss]	174	4e-42	43.65	*******	#N/A	#N/A	2.53	-
cgpGmo-S212	47.149	6	131571432	TCAAAGTTAAATGAGAGTTAATTCACAAACTCAATTGTGGCTTCAAAACACGCCAACCGC[C/G]CCTCTTACACGGAAAAGGCCAAACGTTTTCCATGTTGCAGAAAAGAGAGAAGGAGCATAA	No hits found	0	0	#N/A	#N/A	0.1	-	1.11	-
cgpGmo-S1826	49.471	6	131570438	GAGACGGTCAACTCAAATATTCACGCAAACTCGCTTCAAAGTCACTTTATTCTCGGGTTA[A/C]CTGCTTGTTCACAAAGCACCCAATGAAATGTCTGTGTCCAAGACCAACAACCAGATCCGC	No hits found	0	0	0.53	-	#N/A	#N/A	#N/A	#N/A
cgpGmo-S2119	53.824	6	131570896	AATCAGAAACAATAGCTTTGCAGGGCCATCGCTACAACACATTGCATGCTGGGATACATT[A/T]AGATAGACTTGTAAAGCGGTCTACAAGGAAGTACAAAATACTTTCAGAACTCTTAACACT	No hits found	0	0	#N/A	#N/A	#N/A	#N/A	0.4	-
cgpGmo-S2100	0	7	131570577	CGGAGAACATAACCGGTTTGAAACCAGTTGTGGATGAATAAGACTGGAGCTCTTCTCATT[T/G]TGTGGCTGTAGCAGAAGACTGGAGATGAGTTGGGATAAAGGGCTGCACACAATATGCCTG	No hits found	0	0	#N/A	#N/A	0.89	-	#N/A	#N/A
cgpGmo-S26	2.366	7	131571819	AAAATTGCATAGTGCGGAGAAACATGAGGGCACTAGTTGTAGGAGTTCCCTTGATGCGAG[A/G]CTTGGGCCTCGCTGGGGGATTTCTGTGTGAGAAGGCACAGGGTAAGACTGTAAGATGTTC	No hits found	0	0	#N/A	#N/A	2.25	-	#N/A	#N/A
cgpGmo-S1200	2.935	7	131571054	ACAAAAGTTGTGTTCCTATAAATGTGTATGCACTGTCCGAGACCCTAGAAAATAACACGC[A/G]TCCTAAAATAAAGCTAAGCTTCATTTTTAACATTTTACCAACTTAAATATTTACATGGCT	No hits found	0	0	0.72	-	1.33	-	1.11	-
cgpGmo-S674	3.857	7	131570919	ACTAAGCTATCATTGACGTTTCAGTCTCTACTGCAAACATGTGGTACGACTGGATTGAAT[A/T]AAGGTGTGTTCGGGATAACAATATAGAGCCATGGGCAGTTGACCCGCACCCACTTCAGCT	No hits found	0	0	0.35	-	0.89	-	2.84	*
cgpGmo-S1497	3.857	7	131571013	GGTGCTGAACTCAGGACCCTATGAGGTCCAGAACAAGGCAAGAAGCAGAACAAAGAGGTG[T/C]GTGTCTGATTGTGCACGCACGCGCTtgtgtgtatgtgcctgtgtgtgtgtTTGACACGCG	No hits found	0	0	0.35	-	0.89	-	2.84	*
cgpGmo-S393	4.916	7	131571754	TTATGTCTCCCGTTCTCTCCTGTGAGCAGTCCTATAGAAATAAGCCCATTAGACACTTGC[T/C]GGGGAAATAAATATCAAGAATGTACTCAGACTCTCATCAGATACAACAGCATGCCTCTTG	No hits found	0	0	#N/A	#N/A	1.86	-	2.51	-
cgpGmo-S282	5.224	7	131570923	AAGTCTTTATAGTTCCCACTGCTAGTCTCTCTAAAAAAAAAGAGTCCCAGCGATAACAAT[T/C]GGCCGCTTTAAAAACACCAAGTGTCCTTGTCAGCATAACGTTCATTAACCAGAAAACAAA	No hits found	0	0	#N/A	#N/A	#N/A	#N/A	2.51	-
cgpGmo-S1906	5.67	7	131570954	AGCAGCCACACCGGTAAGATTCACAGCAGATTTAGCAAAAGCGAAGCATGATGGCTAACC[A/G]GAGGAGCAAGTTACCCTTGAAGAATATATTTTCAATATGGCAGCTGCACGTAGACCGGAC	No hits found	0	0	4.74	**	#N/A	#N/A	2.35	-
cgpGmo-S1763	5.711	7	131570993	AGCTCGACCTCCATCTTCCCGACCATAGAGACCAGTGCCTCCATTATTACCAACTACCTG[A/G]ACTCAAACCAATAGCATTTCAGCTGCAGAGCTGAACACAAATAAAAACAACAAACGATCG	No hits found	0	0	4.74	**	#N/A	#N/A	0.01	-
cgpGmo-S1935	5.763	7	131571579	TATACTGTGTATATATTTGGTAAGAATTCTCCTTGTACACTCCATACACAATGAGCATGA[T/C]GTCGCAGAATACAGACCATAAATCGACCTGAAGTGTTTGAAATGGGTTTCTATatacata	No hits found	0	0	4.74	**	0.54	-	2.84	*
cgpGmo-S833	6.082	7	131571453	GATCAACGTTTTGTTTGAACCCGATCCTAAGACACTAAAAATAAACATGAACCTTAATCT[C/G]AAAATAGAATATGAATTTGATTACGATTACATTTAATGTTTTTAGGTAGATTAAGAATGT	No hits found	0	0	#N/A	#N/A	2.47	-	1.98	-
cgpGmo-S976b	6.63	7	131570899	CACGTTTAATCCCTGAAAAACAAAGCGATTCAGGCTGTAACAAAGTCTAATTTATTGCAC[T/C]TAGCGAGGTCCACAGACGATAAAAGGATTAACGAGTCAGGGAGAAGATGAAGGAAGGCAG	No hits found	0	0	3.88	**	3.09	-	#N/A	#N/A
cgpGmo-S895	6.641	7	131570867	GACATTCAGCTGTACTCAGAGCAACGAAGGAAATAAAACGGTTCCCACTATTTTTTCTTC[T/G]TCATTTATTTATAATACAAAGAGACGCTATGGTTTTAACTCTTTCGTTTTCCATCCGTCG	No hits found	0	0	3.88	**	#N/A	#N/A	2.84	*
cgpGmo-S834	6.673	7	131571436	GATCAACGTATAGTTTGAACCCGATCCTAAGACACTAAAAATAAACATGAACCCTAATCT[C/G]AAAATAGAATATGAATTTGATTTACGATTACACTTTAATGTTTCTAGGTAGATTAAGAAT	No hits found	0	0	#N/A	#N/A	2.47	-	2.62	-
cgpGmo-S1859	7.381	7	131571578	TTCTCTTTTTTTGTAGGGTCAAAGAAAACATCCTCTTGTATTTTCACATCAATCCAAGTG[T/C]AGTTTTTCTAAATTGTGCGTGGTATCTGATTTCAGTCCAATGCKGTTTTTTTTAATATCA	No hits found	0	0	3.88	**	6.27	**	2.84	*
cgpGmo-S1399b	7.457	7	131571444	TCGTATCAAGTCACAAATACCCTCACACTCTGACTCAAATCGCAATGAGACATTTTTTTC[C/G]ACGTCCTTAATCAGATTTCTCCTTTTCTTTCATGTGCAAAAAGACGATGCTGAAGACGAA	dbj|BAE28341.1| unnamed protein product [Mus musculus] gb|EDL13259.1| dolichyl-di-phosphooligosaccharide-protein glycotransferase, isoform CRA_c [Mus musculus]	104	2e-26	3.88	**	0.54	-	0.55	-
cgpGmo-S1692	7.575	7	131570953	ACATTTCTCATGATTCTGTCCTAATAACATGTATGCTGAAGCTGCTTCCTTCAACACTCA[A/C]TATCATTTAAGAGTTCAGGAATCATTGTAATCAATGGCTTCGGGGCTTTAAGGGCATTTA	No hits found	0	0	1.04	-	#N/A	#N/A	0.84	-
cgpGmo-S1399a	7.668	7	131571500	AAAATGTTTATTTATCCACCAGATAACCCAACATAAGCCAAACTTTCACAGAGGGCTGAA[A/G]TACAAAGTTTCTATCGTATCAAGTCACAAATACCCTCACACTCTGACTCAAATCGCAATG	dbj|BAE28341.1| unnamed protein product [Mus musculus] gb|EDL13259.1| dolichyl-di-phosphooligosaccharide-protein glycotransferase, isoform CRA_c [Mus musculus]	104	2e-26	3.9	-	2.74	-	2.53	-
cgpGmo-S255	8.448	7	131570611	GGACAACATCCAGAACACACGGAGGGGAACAAAAGCGTTGGCAAATCCCACCCTCAATCG[T/C]GAGTTCTGATTGGCCTATCGAAGGCTGCCGCTGGATGCGAGGGCTCGTCTGATTGGCTAG	emb|CAG00432.1| unnamed protein product [Tetraodon nigroviridis]	190	8e-47	1.04	-	#N/A	#N/A	#N/A	#N/A
cgpGmo-S1867	8.701	7	131570829	CCCCCCAGAATTACCCCCTTTGCTACACTGCAAAAATATTGCTGATCTTGGCCAATTGTA[T/C]ACACCCTTTACAATGCTATACATCTGAGAGGAaatccaatccaGGGTAAAGCATAATTAA	No hits found	0	0	0.53	-	#N/A	#N/A	#N/A	#N/A
cgpGmo-S1279	9.003	7	131571634	ATCCTTCTTCAATAAGCTTCCAGTGCTAGAGTGGATCCATATAACTGGATTCTGTCTGCC[T/C]TCATCGTCAATATACTGACTTACTATTATATTCAACACCATTACTTTCTCTCCATTACAG	No hits found	0	0	0.53	-	11.71	****	0.91	-
cgpGmo-S877	9.491	7	131570999	taattaatCTATTTACCATCTAAGGTTACCCCTTAACTTCCCCCCACCTTAAAACAAAGT[T/C]ATTTCATTTTGCTTTCACCAAAAACTGTTTAAATACTATATAAAAATCAATTGCACAGAA	No hits found	0	0	1.04	-	3.64	-	#N/A	#N/A
cgpGmo-S741	14.065	7	131570490	GCTATGTACAAGGGGTGGGAGAACGCRGTCTAAACAGTGCAGAAGGCACCAGAGGTGCTA[A/G]TTTACTTGCGTCTAGGTGTTGCGGAAAACCATGGAATGCAACAAAATAAAAAGCTTTATT	No hits found	0	0	#N/A	#N/A	#N/A	#N/A	1.2	-
cgpGmo-S2277	14.68	7	131570753	TGTTTTGAAAAGGTGGAAAATCCTTGGCTGGGGATCCCAGGGAAGCCTGAGGCTTTAATT[A/G]AGCCGTAGGCGGTGGATTCATGCAGAGGGCAATATCATATGTATTGAAAGCAGCCAGGTG	No hits found	0	0	#N/A	#N/A	9.09	**	3.38	*
cgpGmo-S2019	15.703	7	131570948	GCCAAACAAACTAGCAAAAGGAAAAATAATAGTTGACACATCATCTCAACCATACCAAGC[A/C]ATGCCCAAACAATCGAGAGGGAACTGTGAACATAAAAGTTCAATGGACATGTTGCCAAAG	No hits found	0	0	#N/A	#N/A	5.81	**	0.71	-
cgpGmo-S917	16.1	7	131571233	ATTAACMCCTCAAAGCTGWTTCAATGAGAGGAAGAACCTGCAGGCAAACAGGATTGGTTT[T/C]GCTAGGCAAACCAGCCTTGTGCAATTTTAACAAACTTCTCACCATCTAGTCCACTGAGGT	No hits found	0	0	1.82	-	0.36	-	#N/A	#N/A
cgpGmo-S260a	16.379	7	131570729	CAAATCATGCATGGCAGACCAGGATATCCATGCTATATGATTGAGGGGGGAATCATTTTG[A/T]CCAGTTTTCTGGATACCATTATGGGTGGCAGGGTTACACTGAAGGCACCCTTTTTGGTTT	gb|ACH70869.1| calpain small subunit 1 [Salmo salar] gb|ACI68381.1| Calpain small subunit 1 [Salmo salar]	288	9e-76	#N/A	#N/A	7.51	***	#N/A	#N/A
cgpGmo-S739	17.255	7	131570742	GGATAGGCATATTTTTGCTAATACACAATTATTATCTATAATATCTTAATTAGTGCKTCA[T/C]TATGACTCTCTCTGGACGCCCAGTATGGGATTATGTGTGGATAATAACAACCAAGCTTGT	No hits found	0	0	#N/A	#N/A	5.81	**	#N/A	#N/A
cgpGmo-S1039b	17.255	7	131570708	AGATTGTACTTACATACCATCCACATAGTAAACAATAAATATAACAAACTAACTAAAATC[T/G]TACTGTTTTAATTGTGACAGCCCATGTCATTACGAAWGTGGTATAGATATTCTTCAAGAC	No hits found	0	0	#N/A	#N/A	5.81	**	#N/A	#N/A
cgpGmo-S152	17.255	7	131570711	ACAACAAAAAAAATTGAGAATTCTTATTTTTAACATCTTTTTTTTTGTTGTTGTTTGCTT[T/C]ACATATATATTAACACTTTTCTAAAGAATCAAAATATTTATCCACAGGTACTGGAAAAAG	No hits found	0	0	#N/A	#N/A	5.81	**	#N/A	#N/A
cgpGmo-S920	17.255	7	131570767	TGTACAACCACATTTCTCTCACTTTGGGACAGTAATAATGATTAAAAAAAAAAGCCTATA[A/C]ATTACTTCTATGTGTAAACCCCTAAAAACTTTTATTTTGAAAGTCCACATTTGTTGTATT	No hits found	0	0	#N/A	#N/A	5.81	**	#N/A	#N/A
cgpGmo-S870	17.255	7	131570736	ATAGCACTGGGCTCTTGAAGCTCCGCCTCCACACCATTTGAAACCGCCTTTCAGATCCAM[T/C]GTGCGACTGCTCCTGGAATTTATAGCAAAGTAATTCCTGCCCATAGGTTCCGATCAGCAC	ref|NP_001134335.1| Kaptin [Salmo salar] gb|ACI67109.1| Kaptin [Salmo salar]	175	2e-50	#N/A	#N/A	5.81	**	#N/A	#N/A
cgpGmo-S157	17.255	7	131570712	TGAATAAAGCAAAATTTCAATTGAATATCAGATTCTAAACTGCCTAAATAAATACAACAT[T/C]TACATTCACTTTTGAATCAAAGAAGCAACCGCAAAAACTAAACAAAGTTGAAACAGACAT	gb|ACI66405.1| Oligoribonuclease, mitochondrial precursor [Salmo salar]	120	2e-55	#N/A	#N/A	5.81	**	#N/A	#N/A
cgpGmo-S352	17.255	7	131571038	CGACTTTCAAACATAGTTTGTGAGATCAAAGCATATACACAGCAGTTTTCCAACTTATTC[C/G]GTTTAAAAAAAAGTGTTAAAGGCMTGGGGAATACCTTAARTATTAGCAAATTCTTGCCAA	No hits found	0	0	#N/A	#N/A	5.81	**	#N/A	#N/A
cgpGmo-S1089	17.255	7	131570717	TCAACCGTCACTAAAAGCGCTACAGCGTGGTGGATATCCATATTAACGCTCAATCCTATC[T/C]TCAGCTCTATAGAAGCAAGATTTAGTCAACAGCGAGAACAACAAGTCTGGCTGAAGTTCT	No hits found	0	0	#N/A	#N/A	5.81	**	#N/A	#N/A
cgpGmo-S268	17.255	7	131570710	TTGTGTGACTCAAAATTTGCATCTCAGTTTGGGCCTGTTGTATCATTTTTTCTAAATCAA[A/T]CTTTTCAATCTGTAACTCAGATTTTAGTTTCTCTATGTTCATCTTCTCAGTCTTGTTCTC	ref|XP_685984.3| PREDICTED: im:7151086 [Danio rerio]	60	1e-06	#N/A	#N/A	5.81	**	#N/A	#N/A
cgpGmo-S419	17.255	7	131570730	CAGGGTAATCataaataaataCAAACAAGGAATGTTTACTGCAAAAAAAAGAAAAGAAAT[A/G]CATACAAAAAACCAACAACATTGTTTAGACTGGAATTTCTTTTTTTTCCTCCCACAATAA	No hits found	0	0	#N/A	#N/A	5.81	**	#N/A	#N/A
cgpGmo-S183	17.255	7	131571046	CACGATATGCTTAAGAATTCAAAAAAGGTATATGGCTATGTAAAGTATGGCATCAGTGTA[A/G]AACTAGTTTTCTTTTCTCCATGTCGTTTTCCCTTGTCTCCGACACTTCAAACCTCATAGT	No hits found	0	0	#N/A	#N/A	5.81	**	#N/A	#N/A
cgpGmo-S673	17.255	7	131570768	TTTATGAATGCCACGCGGTACAGCCAAATATAATATGGACATAGTGGGGACGATCTGAAA[A/C]AACCACAACCGCTTGGTTATTCATTGTTTCATATTAATATGCAACAGTACCTTAGATATC	No hits found	0	0	#N/A	#N/A	5.81	**	#N/A	#N/A
cgpGmo-S982a	17.255	7	131570654	AAGACATTACTTTTTGAGGTCATGTTTACATAACAACACAAAAGTATCCCAGCATAGCGC[A/G]TGTCCAGGAACCTGCTCATGGAAAGATAAAACTGGTTTGTGAATCCAAAAATATTCACGT	gb|ACN11200.1| Vacuolar protein-sorting-associated protein 36 [Salmo salar]	54	1e-13	#N/A	#N/A	5.81	**	#N/A	#N/A
cgpGmo-S814a	17.255	7	131570709	TTTTTTACTTCCATCTAAACAAGTCATTAGTGAGCAAGCTGCCATAAGCAATAAGCGCAA[T/C]AGCCTTGTAGTGAAATGCTTGACCCAGAGGTGAAACTCAGCAGCCACGTAAGAGCAAAAG	No hits found	0	0	#N/A	#N/A	5.81	**	#N/A	#N/A
cgpGmo-S1039a	17.255	7	131570720	GCGCTACTCGAAGCTCAAGAAGATTGAGCACTGGCTAACCTGTATCTAGATAAATCGTAG[A/G]GAATCACAAACGTTCCTTGAGATTGTACTTACATACCATCCACATAGTAAACAATAAATA	No hits found	0	0	#N/A	#N/A	5.81	**	#N/A	#N/A
cgpGmo-S1183	17.255	7	131570721	TCACACTAGCCAAAAAGTCTTGTTACCAGAAATGTGCCGTCTGGTGCTTTGATCTACCAC[A/G]CGTCCCCTGGCTTCACCTCTTTCACAAAGTGGGATGCATCCCTAGGACTGCTTTTGGCTG	No hits found	0	0	#N/A	#N/A	5.81	**	#N/A	#N/A
cgpGmo-S1425	17.255	7	131571537	TTGGCTCTTGAAGCACCATGAAGGGGCGCTCACAGGCCTAAAGAGGAGGTGTGGCCAGAC[T/G]CCTGGTCCTAGACTAAACCCCCACGGACCTGCTAGCCTAGGAACTACAGCCGACTGTCTA	No hits found	0	0	#N/A	#N/A	5.81	**	#N/A	#N/A
cgpGmo-S2158	17.255	7	131570725	TTGGCATCATGGTTGTGTTTTCCCTTTTGCGCCATAGTTCGGCTGAAACATCTAATTCCG[A/G]TATGTTTAAAGTTAACTTTGTACGTTCATCCGTTaaaaaaaaaaTTacatcacatcaAAA	emb|CAF95009.1| unnamed protein product [Tetraodon nigroviridis]	136	3e-30	#N/A	#N/A	5.81	**	#N/A	#N/A
cgpGmo-S1830	17.255	7	131570723	ACTAACACATTTAAATCTCTATTAAGGCAACAATAGGATAGAACCATAGATGCAAACCCT[A/G]GGGTTATCTTTTGGAGGTTTAAAAGTTGCTATTGCAGTTGAAGGCCACAAAAACGTACCA	No hits found	0	0	#N/A	#N/A	5.81	**	#N/A	#N/A
cgpGmo-S1991	17.255	7	131570966	AATCAACCCATACATTAAATACTAGATTAAAGTGCAGGAAAGGGGAAAATGAAACATTTG[T/G]CGTGAAAGGTGCTTTTCCGAAGAACCATCTTGGTGTATTTTGGCTAACCATTTTCAAACT	No hits found	0	0	#N/A	#N/A	5.81	**	#N/A	#N/A
cgpGmo-S1810	17.255	7	131570722	TCATTACATTTCTACCACCTATCTACCAAGATAACAAGAGAGAAGAGAGTATCACAACGC[T/G]CACCGACAGATGAACAGTGAAAATGTGGATGGGAGCTGGTAAACTGTCACCGCCCTGTGG	No hits found	0	0	#N/A	#N/A	5.81	**	#N/A	#N/A
cgpGmo-S426	18.111	7	131570660	CATAGAGACTTCCAAAAAGCACCTTGTAACCCAAAATAAAACCGCCCGTTTCTTTGGTCA[T/G]CAAATTCTATGCTTGTTAAGATTGTGGCAGGTATCACCTGATGCTCTTCACTTCAACCAG	No hits found	0	0	#N/A	#N/A	0.63	-	#N/A	#N/A
cgpGmo-S1644	19.616	7	131570926	GAGCagaagaagaagGGAGACATGTAACGCATTAACGCATAGCTCATGAATAGGCAGAGG[T/C]CTCTACCATTTTCTGTCTCACACAGTTTCACCTCTAGAGTGTTTCGTTTGAGGTAGAAAC	No hits found	0	0	0.53	-	1.68	-	0.01	-
cgpGmo-S1065	21.366	7	131570627	TAAAATTAAATATCAATGCTCGAAAATTAAGAAACATCTTGAAGCCTAACAGTATCAAAC[A/C]AACCCAACGAGATATATTACAACATTCTGTTAGCAATAACTTATTTCACATCATGCAATA	No hits found	0	0	#N/A	#N/A	#N/A	#N/A	0.04	-
cgpGmo-S207	23.725	7	131571042	CCTTTTTTTCTCTCTCAACTTTGGGAAACAAAGCAGGGGCAGTGCTCGCTACGGCAGGAG[T/C]GCCGACCGATGTGTAAAAGGGGTGAGCCTGGTGAAATCAGGACTGGTTGTTACAGTGGGT	No hits found	0	0	3.66	*	0.01	-	#N/A	#N/A
cgpGmo-S1668	23.88	7	131570632	TGATGGATACATTCTCTTATTGATTAAACCGTTCTTCAATTTTGACCCAGAAAGGATCAG[T/G]ATTTGAACGGGTTCAACATAATGCGTAATATCAACCTTCAAAACAATATGTGCCTCCACA	No hits found	0	0	#N/A	#N/A	#N/A	#N/A	0.76	-
cgpGmo-S62	24.023	7	131571636	ATGATCAGATACATTttccttccatccttcctGCATTTTGATGCTGACACATTTCAAAAC[A/C]TTTGCCGGATATCATGTGCTGCTCCTCCACTCGGCTAGCGCAGAAGCCTCCAGGACATAA	No hits found	0	0	0.1	-	1.88	-	0	-
cgpGmo-S244	24.413	7	131570894	AGTAACAAATGTGACAGCTAGCCAGGAAATTGCAAGTAAATATATTTTTACAGACTTTTA[A/C]AAACATCAGGATACCTCGACCTGCTTTTTCTCCATTTGCTGTCACCTCATACTGAAATTT	No hits found	0	0	4.23	-	#N/A	#N/A	0	-
cgpGmo-S209	24.73	7	131571643	ACAGTACAGGTCGTCCTACACAGGACAGACGAAAGACCTAGGGCTGTGGACGGGGTCCAT[T/G]CCTCTGGTCCCCTCCACAAGGCTAACACACAGAAGCTTCAAACAGCACGGCTCACATGGG	No hits found	0	0	1.3	-	1.24	-	0.71	-
cgpGmo-S669	25.042	7	131570700	CTAAACTATCTTAAATACACACTCCGAGATTTGATATAACCAGCAGAGAATTATTATTTT[T/G]TTGTAAGTAATTTGTAATAAATAGGATTGTTTTTATTTATATCCATAATGCCAACACCTC	No hits found	0	0	#N/A	#N/A	0.27	-	#N/A	#N/A
cgpGmo-S889b	25.287	7	131571104	AGGCCAGATGTCTTTTAAAAGATGGGATACATCTACAGTTTGAATTCAATCAGAGCCATC[A/C]CTGCCTTGAGAAGGCCCAGTCGATGAGCATCACGAGGACAGGATGATGTGGAAYGGGTCY	No hits found	0	0	#N/A	#N/A	1.86	-	0.49	-
cgpGmo-S2026	25.378	7	131571624	TTGTATATTACTGTTACAAGAACTCTTTAACGAGACAACTTAATCTTAGCATCCATCCCT[A/T]TGACCTCGATTGCAAAATGCTTTCTTGATGAGGTGAGTGGTCAAAGGTGGTGATACATTG	No hits found	0	0	2.51	-	0.1	-	0.55	-
cgpGmo-S63	25.585	7	131571822	AAGGGTTTACAATACGTGTCAAAGTATAATAAAACACATTGATTCAAGTGTCATAATAAC[T/C]ATTGAATATTACATTTATATTAGCTATATTGAAGCATTTCATACTCCCTTTCTATCATTG	ref|NP_001002169.1| spermidine/spermine N1-acetyltransferase [Danio rerio] gb|AAH72720.1| Zgc:91957 [Danio rerio] gb|AAI63981.1| Zgc:91957 protein [Danio rerio]	92	1e-20	2.96	-	2.47	-	#N/A	#N/A
cgpGmo-S992	25.687	7	131570782	GAGTTGGTGCCATGGGAATGATTAGACATGCATGCGCCAATGCGGCTCGGCTAATGGCCG[A/C]AACTTTGGAGGGTTAAAATCTTAGAAACATTGAGCCATTACATTTGTTGAATATGAAATA	No hits found	0	0	0.53	-	0.1	-	#N/A	#N/A
cgpGmo-S2202	28.558	7	131571452	AAGTTATATTTTCCTTCCTCAGGAAAACAACttttTTTTTTTTTTTACAAAAATGTTGAT[A/T]GCCAGTGTACAAGCGGTTGGCGGTTCCCATGGTAACCCTTGCCCAGTACAAGCTGTTTGG	No hits found	0	0	#N/A	#N/A	2.67	-	0.28	-
cgpGmo-S869	29.204	7	131571097	AGACATCGTTTTAGTTTAGATCTCGCTCCAGAGTTAGGGGAAAATTCATTTTTGGTTCCC[A/G]TCCTGTGGCATCCCTGGCACAGCCCAAGCCGATATACAGCGAAGCAAATGATCACCTGGT	No hits found	0	0	#N/A	#N/A	#N/A	#N/A	0.71	-
cgpGmo-S422	30.661	7	131571108	CACTAAAAGGACAAGATTAAaggagaggagaACCTCACCGTACCATTTTCATTAGTGTTA[T/C]GTCTTCCTCATCCTTATAAATTCATATGGAAATTCTAATTTGATTGTGAAGAAAACAAGA	No hits found	0	0	2.42	-	3.97	**	0.18	-
cgpGmo-S584	30.764	7	131571296	CCAAAAGACATAGAAATGATCAAATGTTGATGTAATTGTTCAATCAGTAAATACCTGATT[T/C]AGTACATTCTTGAATGAAGGACACCAACATGCTTATTTTTCCTTTGTATGGCTTGATTTC	ref|NP_001133317.1| UDP-N-acetylglucosamine--dolichyl-phosphate N-acetylglucosaminephosphotransferase [Salmo salar] gb|ACI33019.1| UDP-N-acetylglucosamine--dolichyl-phosphate N-acetylglucosaminephosphotransferase [Salmo salar]	106	6e-30	#N/A	#N/A	3.97	**	#N/A	#N/A
cgpGmo-S1858	31.086	7	131570533	ATCAGAATTTTAAGTAAATCTACACAACAATGTTCTGACTTTAAGCCTCTACGGGCAGAA[T/C]GTGTGTAGGAATGTTCAGAAGATTAATACTTAACAATCCCCATCTTTATGGAGAAATACA	No hits found	0	0	#N/A	#N/A	1.24	-	#N/A	#N/A
cgpGmo-S831	31.323	7	131571286	AATCGCAAATCATGATAAAACAGACAAAGTAAAATTAATTTCATTTTCAATTTCATCGAG[A/C]TCAAAAAAATTATAGCCTATTCTCACTGGTGcccacccaccGTCCTGAATCAAGGGAGGA	No hits found	0	0	1.82	-	3.97	**	1.2	-
cgpGmo-S385a	33.431	7	131571366	CAAGCCGCACTCTCAAATAATttattattattTGAACCAATATCGAATATTTAGCATTGG[A/T]ATTATGATATTGTTACACATTATATCAGTTAATAAAGAACAGTAAATTAATACATTATGA	No hits found	0	0	1.3	-	3.18	*	0	-
cgpGmo-S189	33.892	7	131571816	TCAGCCTCGACTAAAATATATTAAATTCAACCAATAAAACCTACGAATTCAGAACAAGGC[A/G]ATCATATGATTAGTAAAGTAAGGTAaggCATGGTTTGTTCACAAATATGAGCAGATATGT	No hits found	0	0	#N/A	#N/A	#N/A	#N/A	0.04	-
cgpGmo-S830	34.227	7	131571093	AGAATCATGATACATTACAAAATGTGCAACCACTAAAATAGCATTAATTTATCTATCAAC[T/C]TTTGATCACTTATGCACAGCTCAAGAATTTCAAGCAGGATTCCAACACAATCAATTCTAA	No hits found	0	0	#N/A	#N/A	0.89	-	0	-
cgpGmo-S2193	34.413	7	131571518	AACAGTTAAAAACATGTATAAAATTGGTCCTGTTTCAGTAACAAGGCACACACAGTCATG[A/T]CATATGTTCATAAGTTCATCGGCATGTATAATATTATATCTTTCGGGGGCATTCCAACTC	No hits found	0	0	1.32	-	2.47	-	0.1	-
cgpGmo-S1058	34.458	7	131571277	AAAATATGCAAATACCATCGGAAATAATCAAAAGAAAAATGGGCAATTGAGTTACATTTG[A/G]GTTTTATGTTTCATGTTCAATAAGTAGAGTTAACATTTAAAGATGGTTACCTGGAGTGTA	No hits found	0	0	#N/A	#N/A	2.47	-	0.18	-
cgpGmo-S110	35.992	7	131570886	TTTACATGTGCTCTCAAGACACACGTGTTGGTTCTGAAGTGAAAATGTTCACTTTCTTTT[A/T]AAGATTAATCGATAAATAAATAAACAAACAAAGAAAAAGGTATTGTAAATGCCAATGTCC	No hits found	0	0	#N/A	#N/A	1.33	-	#N/A	#N/A
cgpGmo-S999	35.992	7	131571793	CTTGTGGAAGGCTCACAAACGGGCATTGGGATGGACACAATAGCACTCTGAAAACAAACT[T/G]ATAGTGTGTTTCAACACAAGAGCAACTAGAGGCAGAACATCATTAGTCCAAACCATATTG	No hits found	0	0	#N/A	#N/A	1.33	-	#N/A	#N/A
cgpGmo-S1782	36.173	7	131570791	GGCAAGCATCTGCTAGAGCTCTCAGCTGTTTGGTATACCAAGGCCACAGTGGAAACATCC[A/C]GCAATCAACTATCACTCCTAAGTATCAATGAAAGTACAGTAACTTCATGTATATGGAATA	No hits found	0	0	1.3	-	#N/A	#N/A	#N/A	#N/A
cgpGmo-S2134	37.681	7	131571227	CAAACCTCGTTTGCTGTGGTTGGAATGAATACATCCATGGGTTAAAACTTTGCAAAGCTT[A/G]ATCATTGAATTTGACATTCTCTACCCACTTGGATATTTTACCATAAGCAAGAAAATGAAC	No hits found	0	0	1.3	-	#N/A	#N/A	0.71	-
cgpGmo-S452	39.474	7	131571796	GGAGGATGTTACAGAGAGGTGACAGTTCTACTAAATAAGCCAAATATGAAAAAAGAAAAG[A/G]AAAAAACGGTATTTGTCCAGCTCAAAAAAATAATAAATGCAAATTCCCCACCCTGAAAAT	No hits found	0	0	#N/A	#N/A	#N/A	#N/A	0.18	-
cgpGmo-S1358	0	8	131571446	TTCTTTTTAGCAGACCCAGACTAGGAAACCTTTGGAGGTTCTTGCGCTCTTCAAAACAGT[A/G]GCATGTCTCAGGCGAATACTTAATCACCCCCAAGAGCCACATAAGTGTGTTCAATTAGAC	No hits found	0	0	#N/A	#N/A	1.35	-	0.91	-
cgpGmo-S595	0.25	8	131570661	AACTCACAATCTCTTTTGCAAAAGCGATACTTCAGGCACAGTCAAGCACTCTTTGGTTCC[C/G]TTCAGGTTCCCTCTGAATGTCACCAAAAGTTATTGAATAAAATCCACAGAAAAACTCATT	No hits found	0	0	5.69	**	#N/A	#N/A	#N/A	#N/A
cgpGmo-S1050	0.486	8	131570744	TGAAATACTCACTAATACTTATGCTTTCATGGAAAGATATCATACACACATATAGAAGTG[T/C]ACGTATAATTGCGTATAAGTGCGCAACTGAAACATGACAGTCTTATATAAATCCACAATG	No hits found	0	0	#N/A	#N/A	#N/A	#N/A	1.11	-
cgpGmo-S1030	1.826	8	131571115	GGGCTTCGAACAGCCTCAGAAGACTCATCCATGTCCCCGCCCTCTTCAACCGCTTGGGAG[T/G]TCTCGTCAAGAAGCGAAGCATGTGCATTTGAAGGATCAATACCTTGATCTCTTTGAAGCT	No hits found	0	0	#N/A	#N/A	0.01	-	0.71	-
cgpGmo-S232b	3.083	8	131571311	GGCGGTGTCCACGGTGAGGTGGATTGGGTTGGTGGCCTCTCGGCTGTAGTACTCATGGAT[C/G]AGCACCGAGTGCTCCGTGATGTCAAAACCCGGTGGCGTAACCATCCAATGATGACCCTCG	dbj|BAG57230.1| unnamed protein product [Homo sapiens]	162	5e-69	6.72	***	2.47	-	1.8	-	*
cgpGmo-S232a	3.936	8	131571257	AGACAGCACATCCTCAATGTAGGTGAGAACGGTGGCGAGCATGTCCTGCACCCTGGAGGC[T/C]GAGCCGCCCACCTGCGACAGGTCCGAGGTCAGGCCCTTGGTGCGGCTGGGAGTCACGCGA	dbj|BAG57230.1| unnamed protein product [Homo sapiens]	162	5e-69	6.72	***	0.01	-	0.18	-	*
cgpGmo-S52	5.013	8	131571696	CTAAACGCGTCATATACTTTGTCCAAGCGTGCGACAAAATAACAAACCGTGGCCCCACCC[A/T]ACCAATCGCACCGTTTACAATCGATCTACACACTGCTGGTACCCAGGGGCCAGTACAGCA	No hits found	0	0	6.72	***	1.35	-	1.2	-
cgpGmo-S1287	5.676	8	131571543	TCACAAAAAAGTGCTTCCACAAGCAGTACAACAAGTACCACATTTCCATCTTTGGGAGCC[A/C]AAACAAAAGAATGAAATTTGTCAATTGTACRCTGTGTTTCCTTGAACAGTAAATATACCA	No hits found	0	0	0.53	-	0.89	-	0.55	-
cgpGmo-S1747	6.35	8	131570397	GAaatccaatccaatTGTGCCGCAAACTTCAAGATCCCGTCTCAGAACGAGTCCCGGTTG[A/T]CAGAAAGCAGCGTGTGAATATCTCGCTTCGCTGATCAGCCCCCCCCYTTGCGCTCCACTT	ref|NP_001134818.1| CA123 protein [Salmo salar] gb|ACI69024.1| C1orf123 [Salmo salar]	249	3e-64	0.53	-	#N/A	#N/A	#N/A	#N/A
cgpGmo-S412	7.387	8	131570772	AACTCAAAAATAGGGGAATAAAATCAGGGGGATACATTTATTTGTTCATTTCAACATCGC[A/G]ATCTAGACTGAGCGAATCACAGAAGTCTCGCTTCAATGTAACCTCAGCCAGAGAGTGAAC	No hits found	0	0	#N/A	#N/A	1.33	-	#N/A	#N/A
cgpGmo-S748	8.422	8	131571435	CTTAAAAGaactaactaaaagaaaagaaTAATTAAACCAGATATATTTCACAAATTTCAG[A/T]TTTAAGATGAACTTTCCATTTATTTTCGTAGCTGGGTTATGGTGTATGGACCCCCCAGAA	No hits found	0	0	0.53	-	1.51	-	0.71	-
cgpGmo-S776a	9.882	8	131570757	AAATGCCACCTAAATACCTTAATCATTATATAGGCATGTATTCCAGGATGCTGTCTCATG[A/G]GACGACACCAATTATTTCCCGTAGTGTTACATAGTATGTACAATGGAGGGCTGTTCATTT	No hits found	0	0	#N/A	#N/A	0.54	-	#N/A	#N/A
cgpGmo-S776b	9.905	8	131571559	ATTATTTCCCGTAGTGTTACATAGTATGTACAATGGAGGGCTGTTCATTTGGTTATTTTG[A/G]TGTTTTCAATGTGCAGCTACGACAGCGCGGTAGTTATTGTGCCACCTTAACGATGTAAAA	No hits found	0	0	0.27	-	3.18	-	1.11	-
cgpGmo-S1785	10.488	8	131570889	TCAAAAACAAAAGCAAATGTGTaaaaaaagaaaaaAAAGCATCAAAACCAATCCAACACT[A/T]TAGGATTGAAACATAGCACCTTGTCTCTGTCGATATGGATTCTTAGACTGGATTATAGTG	No hits found	0	0	#N/A	#N/A	#N/A	#N/A	2.89	-
cgpGmo-S2191	10.648	8	131571606	TCCTCTGTTCATCAAGTCTACAATTTAAATTGGTCCACTTTTGTTAACATGGCTGTTGCA[T/C]TTTAATAGACTGAGAAATGGTGACAAGAAGTGACCCGTGTGACTGGTAGTTGACAAATCA	No hits found	0	0	#N/A	#N/A	2.67	-	2.89	-
cgpGmo-S1018a	11.989	8	131571434	CTAGCTACCATGTCATGTACAACAGGCTGAGGAATTCCTGGAACATGTGAACGTTTAGTG[T/G]GTAAGAAGCCATTTTAGTTTCCCCCCAAAACAGGTAGAGCAGCAGTGTGACAAAAACAAA	No hits found	0	0	0.01	-	#N/A	#N/A	#N/A	#N/A
cgpGmo-S597	12.172	8	131570745	TCAAAATGTACCCCAATACCTACTTTATTATATCCATTCAGCTCTGGTAAAATCAGTTTG[A/G]ATGTTAGATATGTGACATTTAAACAATTAAAAGGATCTTAGTGTTGATTTGGACGTTCAT	No hits found	0	0	#N/A	#N/A	0.1	-	#N/A	#N/A
cgpGmo-S1820	12.394	8	131571632	CAGGGTCACGATATAAACAGTTAAACTAGTCAAGACTCATTTTAGAAATTACACATGATG[T/C]TCGGCCAATAGCAGCTCTACTCTTCAGTGTCCCTGTGCTTTAGTCGTTTAGAAAAGACTA	No hits found	0	0	0.01	-	0.1	-	0.91	-
cgpGmo-S2002	12.526	8	131570947	TTCTGCTTTCAATGTGTTCAAGTTTTAACGTGGATGGGGTTTAAGTATGCCCTCTGCAGG[A/G]TTCTCCCTGACTTGAGTGTAGGGAGACCAGCTCGTGTTAGGTACTGAGGAAGATTAGTCG	No hits found	0	0	3.11	*	0.1	-	#N/A	#N/A
cgpGmo-S1430a	12.62	8	131571167	CCAATCCAATGCAAGTCATCGAAGACACCGTTACATACGAGGGACAACAGCATAAGCAGC[A/G]GAACAAAAATGTAATAAGCACATACATCACCTCGTTTCAACATGTGTGTGTACAGGGCAG	No hits found	0	0	0.1	-	#N/A	#N/A	#N/A	#N/A
cgpGmo-S786	12.638	8	131571727	TTTTCAGGCTTTAACTAAAGTCATCAGTTGATTAAAAATAAGTTAATAAAGTTGATAATC[A/G]GGTTAAATTGTCCCATCTGAATCAGTGGTGTGTACATGATGCAAAAAAAACACTGACAAA	No hits found	0	0	#N/A	#N/A	3.18	*	#N/A	#N/A
cgpGmo-S421	12.638	8	131571725	TAATTTCATTAACGGATTAACTTGCTTTTGAAAAACTAATACATATCATGCTTTCACTCC[T/C]AAATAAATCAACTTTGAATCGGTCTTTCATCCTTAATAAGTTCCTTGGTGACTTCACTGC	No hits found	0	0	#N/A	#N/A	3.18	*	#N/A	#N/A
cgpGmo-S362	12.932	8	131571085	AATAGGCACACTATACAATCAATAATTGCTGTCAGAGTCAATGAAATACCACAATTGCTC[C/G]GATTGCTAAAATTACTAAATAAAACTATTTACAGATTTGAAAATAATAATCACCTACATA	No hits found	0	0	#N/A	#N/A	1.95	-	#N/A	#N/A
cgpGmo-S1018b	13.102	8	131571803	TAGTAAAAAATTCAAAAGTACACTACGTTAATAAAGCACAGGCCATGACCTATGAACCCA[T/G]TGTAAACTGAGCTGTGCTTTCCCATTTCTGAACAGAAATCTTGTAAACATACATATGTAA	No hits found	0	0	0.01	-	4.85	**	#N/A	#N/A
cgpGmo-S332a	14.053	8	131571413	CAGTGCTTTACATTTAATGAAGTTCTATTAAAAAAAACTAAAGTGTAGTACTTGCTAAAT[A/G]CTTGCATAGTTAAAAAGTGTTGCACATGCATTTATCCTGTAATTAACGCTGTTGGTTTCA	No hits found	0	0	#N/A	#N/A	0.27	-	0.04	-
cgpGmo-S857	14.476	8	131571321	ACTGGTGTTGGGCAAAAGCTAATGGTCCAATTACTGAGCTTAAAAAATACAATGCTTTTC[A/G]CATTGTTTCTCCATCATTATATTAATCTTCCAATATCTGCCATTATCCCAGCAAGACTGA	No hits found	0	0	1.47	-	#N/A	#N/A	#N/A	#N/A
cgpGmo-S332b	16.225	8	131570585	CTACCTATTCATTGCCATTACCGAGGGAAATAGGGTTGTACAAACACCGATGCCATTCTT[T/C]CAGTGCGGTACTGAGCTGGTGACCCACTAAATCCTACAATGCATTATATCTCCAAAGAAA	No hits found	0	0	#N/A	#N/A	5.81	**	#N/A	#N/A
cgpGmo-S1430b	19.099	8	131571389	AGGCTTTAATCTAGATGCATTGTAATCCAAAATTGGAGCTGATAAGATATGTAAAACAAG[T/C]ACTACTGCCAAATGCGGGGGAAATTGTATTACGACAAAAGTGTGATAARCTGGTCCAAAA	No hits found	0	0	3.11	*	#N/A	#N/A	#N/A	#N/A
cgpGmo-S1898	19.129	8	131571511	CTATTTTTATCAGATCAATTTGACTTCACCATACATCAAAAACAAACGCACAAACAAAAA[T/G]AATACCACTGTGACAAACATGCATCTGACGCTCCACAAACCAAAACCATCCTGCCCGTCT	No hits found	0	0	3.11	*	2.3	-	1.6	-
cgpGmo-S562	19.929	8	131571351	CACTACTAGGCCAATGTCCGGATTCAACTTGGTCAGAATGACAGCGAGGTCAACTTTGAC[A/G]AACATTAAAATGTCTGACATTTAATTTTATACATTTCTGGTCATGTTATTTATCAGGAAG	No hits found	0	0	#N/A	#N/A	0.01	-	1.8	-
cgpGmo-S556	20.197	8	131571238	CATCTGCAAAATACAGATGATAAATCAATTCCTACAATCACACCTACAGACACACTGGTA[A/G]AAAAGAAAACTAAAAAGAAAAGCATGCATCAACTGGCACAGAGGTAACATAGAAACAGAT	No hits found	0	0	#N/A	#N/A	2.32	-	1.6	-
cgpGmo-S438	21.415	8	131571443	GCCACAAACCAGGAATGTATTAAAAAAGGAGTGGCTAGCTAGGTAAATCTAGGAATCTAT[A/G]TGTATGCACCATACAAATAATGGCCATCTCCTTGAGCAATAGATATATTACTTTAGCTGT	No hits found	0	0	#N/A	#N/A	0.01	-	0.18	-
cgpGmo-S511b	21.604	8	131571142	TTTCCATGGGGCAAATGCATTCAATCAATGACTGGATTTAGATCTTCCCGTTTTAACATC[A/C]AGGTATTCTGATAGGGCGCAAGACAGTTTCGATTGATAAATTAGGATATTAAGAACAATT	gb|ABG00263.1| calreticulin [Paralichthys olivaceus]	101	2e-19	0.27	-	0.01	-	0.18	-
cgpGmo-S1814	22.025	8	131571471	ATAGTTCAATCAAGAAGAAACAATTTAGTACGACGCCATTAAAGACAAGTGGTTATGTTG[A/T]GGAATTAACAAGAACATCGTTGCAGACCAGCAAAAGCGCCTAAAGAAAAATTGTCTATAC	No hits found	0	0	0.27	-	#N/A	#N/A	#N/A	#N/A
cgpGmo-S943	22.613	8	131571473	TTCCGACGGACAATAAGCCATCCGGGTGGTAACTCTGTAACGGTCCGAGTGTAATTGTAG[T/C]AATTCAACCCATGTACAAAAAAAGAAAATAAAGAATGAAAACAAATGGAGTAGTGTTTTA	No hits found	0	0	0.18	-	3.09	-	2.84	*
cgpGmo-S1714	24.07	8	131570449	AAAAAACAAAACTTCCAGCAAATAGTAAGATGGAGCATAAAACAATCCCTAAAATTAGGT[A/C]AATCAGTAAATGAATTGTCAAACAAATGGTATAGCCCATGACAAGAAGGTTCTTATAAAC	gb|ACI33249.1| NAD-dependent deacetylase sirtuin-5 [Salmo salar]	120	3e-25	0.7	-	#N/A	#N/A	#N/A	#N/A
cgpGmo-S891	25.792	8	131571232	CTTTCTTTTCGTTCTTTTTTTTTAATGTGCGCAAGACACAAGGGACAACACACAAGGAAT[T/C]GAGGCTGCAGTGACATAAAACACAACAGCACAAAAGGAAAGCTGCAACACTTCAGTATAA	No hits found	0	0	#N/A	#N/A	4.6	-	#N/A	#N/A
cgpGmo-S396	26.167	8	131571687	CCATCTTCTGTAAAACAACGTTAATACGGCGAAGGGTTCACTTGTAAACTGGGTGACTTG[A/G]TAAGATAGATATTTTCTAGTATTCAGTAGGAGTGTTTTTTTGCTCTACGCTGCTAACGGA	No hits found	0	0	2.16	-	#N/A	#N/A	1.98	-
cgpGmo-S1242	27.861	8	131571412	TCTGTATTTACCGTTCTGTTCACTTTGAAAACCTAGAATATTTCATACTTTGAAAAAAAA[A/T]TTCTATTTCATTATTAAAAAAACAACCAGAAAACTTCACATTGACTCACAAACAGGAAGT	No hits found	0	0	#N/A	#N/A	5.57	*	0.04	-
cgpGmo-S2059	27.959	8	131571092	AGTCAAGATCTAAACCACCACAGCCATCGAGGAGTTCGTCTTAGTAAAGGACCCAACAGG[T/C]TACAAATAAACAGGGTGTCATGGCCTTTAGGTCCGAAACTACATTACCCAGAGTCTTCTG	gb|AAT68092.1| GTP binding protein NGB [Danio rerio]	92	1e-20	0.1	-	0.4	-	#N/A	#N/A
cgpGmo-S1085b	28.834	8	131571044	GCAATGTTCATATGTCCCCATATCGTAACGAAAACAACAAATCACCTTACTGGACCTTTA[T/C]TGATATTTATTCATAAACCGATGGTTGAATAATAAACATCTTGCATAAACTAACTGCGTT	No hits found	0	0	0.01	-	#N/A	#N/A	0.1	-
cgpGmo-S1122	29.136	8	131570593	TGTCATCCGTACTGTTTGGATGGATGGATGAGGCGCTCATCCCTTTAAGTGCCACCTGAG[A/G]AACACAAGCCACACAGATTCCATTGAGAAACATTGGGCAGGTCAGAGGTCCTGTTTCAGC	emb|CAF97656.1| unnamed protein product [Tetraodon nigroviridis]	68	2e-09	#N/A	#N/A	4.85	**	#N/A	#N/A
cgpGmo-S550	30.103	8	131571529	ATAATGTAAAGATAATGCAAGGATATAGGATAAGTAACTATTTGAACAGGTCAGTTTATA[T/G]ACACGCATACTGGAGTTACAATTGTGACCACCTTTAAAGTTGTATGTGGCACAAATGTAG	ref|XP_694702.1| PREDICTED: im:7155681 [Danio rerio]	127	4e-27	#N/A	#N/A	2.41	-	2.84	*
cgpGmo-S756a	30.23	8	131571119	TCGACATACAACAAGCAGTCAAGATTTCTGAAAATAGATGTATAWATACATCCCTATAAT[A/T]ATGGTGACTTTAGTATTTGAAGACCAAAAGGAGGTTCATTGCAATGAAATATATGGTATC	No hits found	0	0	#N/A	#N/A	#N/A	#N/A	0	-
cgpGmo-S509	30.821	8	131571380	TCTTAAAAAGTTTCTTCCAAAAGATTTGCACAGGATATTTGGTGGCTGTGACTGCGGGCA[T/G]TTGACATGTTCGCAGGGATTTGATGATGAAAACAGCAAATGGAATTTGAACAAATTTTAA	No hits found	0	0	#N/A	#N/A	3.97	**	2.84	*
cgpGmo-S311b	31.929	8	131571458	AGTTTCTTCATACGTTTCGCTGACAGTTTTGGTGCCGATTATTCCAACAGCAGGTTCTGG[A/C]ACAGTCTTCACTTCCAGGACACTGACCTTGCGTCTTGGTGTAGCGGGGCTTTGGAAGTGG	ref|NP_001012377.1| xin actin-binding repeat containing 1 [Danio rerio] sp|Q5PZ43|XIRP1_DANRE RecName: Full=Xin actin-binding repeat-containing protein 1; AltName: Full=Cardiomyopathy-associated protein 1 gb|AAV68693.1| Xin repeat-containing protein [Danio rerio] emb|CAQ15192.1| cardiomyopathy associated 1 [Danio rerio]	96	4e-18	1.82	-	3.97	**	0.1	-
cgpGmo-S1891	33.853	8	131570679	GATTGAGAAGTGGAATagagagagagagTTTAAGGCAGTAGGGAGAACGGGGTGAAGTCC[T/C]TTCTTTATGTGATTCCGTATTTGAATCGGTGGCTGTCAAATACAGAAGAGGCTGTTTGAA	No hits found	0	0	2.25	-	1.68	-	#N/A	#N/A
cgpGmo-S1179	34.353	8	131571623	ATTGCAATCTTTACGGTTCCAAAAGGGAGGGATTCCTCTCCTGTGCTCCTTCTAATGGAT[A/T]TTGTCCACACCATTTAGAGGTCTTGGAGGTTATATGATTTAAATATAACGTGGGGCTGTG	No hits found	0	0	1.82	-	2.32	-	1.9	-
cgpGmo-S1085a	35.02	8	131571425	GCTCTATAGTTTCAGACACATACAATAAACATAGATCCTCAGATAAGCAAAGTAAAGTCA[T/G]TCAACAAGCACTTGATTTAAAAAAATAAAGTACAACTTTGCTTGCATAGGACTTCCTTTC	No hits found	0	0	1.82	-	#N/A	#N/A	#N/A	#N/A
cgpGmo-S284	35.02	8	131570406	ACATACAAAATGAATGCTCATACACCTGTGAAAAAGGCTGTCCTTTCTGCTACGGGTAAC[A/G]AGGTGGTGCTGTTAGCACCAGTGATCTAGGGCTAATGACGTAGGTGAGAAACATGCTACT	No hits found	0	0	1.82	-	#N/A	#N/A	#N/A	#N/A
cgpGmo-S2089	35.113	8	131571664	TGACCGACAGACACCTGTCTCTTGATCAGAGCCAGGCTCTCTCTAGCCCTGGTCAGAAGC[T/C]GGTCCATACTTTTAGGGTTGTCCACATGCTTATTCTCCCTGAAACCATCCTTTATCCGGC	sp|B5X5U9|LYM4A_SALSA RecName: Full=LYR motif-containing protein 4A gb|ACI66219.1| LYR motif-containing protein 4 [Salmo salar]	128	6e-28	1.3	-	3.97	**	1.9	-
cgpGmo-S2222	37.111	8	131571160	TATAGTTCTGTCGTGGATGGCGGGCCATCACTGATGGAAGAATACGTAGTGGAGAACTCG[T/G]TGTAGGTGGAGGACTTTGGTCAGTTTGGCTGGTGTGTAAGGCTGCTGCAACTCTGGCTCA	No hits found	0	0	1.82	-	#N/A	#N/A	2.18	-
cgpGmo-S1553a	38.062	8	131571260	TTTGTTTTAATTGAACAAGCAATGCGAGATTATTTACAAACATAAACAAGAGCTCATGAG[T/C]GGTTGTCCATGAGCCGTCTAGTGAAGAATTTAAgtgtgtgtgtgtgATTTGTGTTATCTT	No hits found	0	0	#N/A	#N/A	3.97	**	2.18	-
cgpGmo-S45	40.152	8	131571710	ACCATTTGCAAGGCCAAATTACaaataaataaGGAAAGAGACACGACAGGCAGTCTGAAT[C/G]GGGAAGCCCGTCTCAACGGGGTGCCACTCACTTACACAAAACGAGAGGGATACAGACCCC	No hits found	0	0	#N/A	#N/A	1.6	-	0.73	-
cgpGmo-S751	40.992	8	131571363	TGTTAGCTGAAATAGATAACAATATGTACAGGAAACAAATCTGTAGAAATTAAATGATCT[A/G]TGTTGTTACTTATTGACCGTATGAATGGTGTAGCGGTGTATCAAATATTAAACTCTTAAT	No hits found	0	0	1.3	-	1.68	-	3.24	-
cgpGmo-S1370	40.995	8	131571209	GGTTTTCACTGACCGTCTGCCCCTTCTTATCTGGGGTCTGGTACAAGCCCCTGCGCTCCA[A/G]GAAACAGTGGCGACAGCGCACCTCTTCGAGGGAGAAGCGGAACAGCTTGGACTTCACCAT	emb|CAG07690.1| unnamed protein product [Tetraodon nigroviridis]	233	4e-59	1.3	-	0.01	-	#N/A	#N/A
cgpGmo-S1708	42.298	8	131571788	CAAAAAGGTGACAAAAATTAAGCTCATGAGAAAAAGTGGACATTAACAGCAAACAAATGT[A/T]CAAAAAGCAGTCAATGGTTTTGAGGCCTCTTTCAAATGGCTTCTCCGGGCTCCGTACAGA	No hits found	0	0	0.53	-	#N/A	#N/A	2.53	-
cgpGmo-S1276a	42.829	8	131571405	CTGGGTGATGATCACTTCCTCTCCCATGGTAATACGGGGACTCTTGTGGGCGGATTCTGT[T/G]AATGAGTTGCACGCTCACGTTCATCAGGCCTGCCCTACCCAGGGACTGGGTTTATAGACA	gb|ACR33822.1| glutathione peroxidase 4b [Cyprinus carpio]	130	2e-28	2.96	-	#N/A	#N/A	#N/A	#N/A
cgpGmo-S1748	43.63	8	131571244	AATGGCAGATAAGGGCAACACACCGGGAAGTCGAGGACTTAGTATATCAAAAGCATCCTC[T/G]GTCCCTCCCAGCACGTCAGGTATCACAAAGCTAAGCCCCTTGGTCTTACGACTGCAGTGT	No hits found	0	0	0.53	-	#N/A	#N/A	0.76	-
cgpGmo-S1779	44.257	8	131570639	TCTTTGCACGAGTggagggagggagTAGACCTCGAATATGAAGAAAGCGCTAGCTTAAAC[A/T]AGTTTTCCGGGCAAGGCGTGTTCACCATTCCCTCTCCAGACCAATAGCGCTCTGGGTCTT	emb|CAN87902.1| novel protein similar to vertebrate IMP3, U3 small nucleolar ribonucleoprotein, homolog (yeast) (IMP3, zgc:56526) [Danio rerio]	42	7e-07	0.27	-	#N/A	#N/A	#N/A	#N/A
cgpGmo-S2054	44.257	8	131570587	TGGTCCAGCTATAGTTAGCATGAATGAGTGAAGGGAAAAAATATTCAAGCTAAGACCAGC[A/T]GTATGTGCATTCCCTCAACTTCCCCAATGTGAGCAATGGGGAAAACACCCATATTCTTTA	No hits found	0	0	0.27	-	#N/A	#N/A	#N/A	#N/A
cgpGmo-S1713	45.012	8	131571188	TACAGGCACAGTCACAGTCACAACGCCAGCTAACTCCCCCCGTCAGAAAGGACCAGGTCA[A/G]GGTATTCAACGTCACAAGGAGAGCGGAACAAGGGAGGACCACTTTACCCCACACACTTAC	No hits found	0	0	0.27	-	2.82	-	#N/A	#N/A
cgpGmo-S2104	45.101	8	131570792	AACATCCTTCGGCCCAACActtctcttctcttAGTGCAATATATTGAGAAGGTTGTCCGC[T/C]GTACCATAGCGTGAGCAGTCCTTGTTAAACCCAGTAGTTCAGGCAGTCTGAAGGTGGTGC	No hits found	0	0	93	*******	#N/A	#N/A	3.79	-
cgpGmo-S383	45.269	8	131571133	GGACAGCTTGAGAGATAGGCCTAACACAAGCCGGGTTATTCAGGTTTCAATGTARACCCC[T/C]GTTTTATTGGTTTAAAAAACAATTGTATGCAATGGACTTTTTAAATATGAGGACACTGTG	ref|NP_001158554.1| U3 small nucleolar ribonucleoprotein protein IMP3 [Oncorhynchus mykiss] gb|ACO08252.1| U3 small nucleolar ribonucleoprotein protein IMP3 [Oncorhynchus mykiss]	74	2e-14	0.27	-	0.54	-	2.18	-
cgpGmo-S1341	45.925	8	131571109	AACGGACCATCCCACACTTGAAAAATATCACTTTTTAACTTCTCAAACTATGAAAGCCAA[A/G]CCAGTGTTATATGCTTTCAGGTATAAAACAGGTGAAGCCCTTTTTTTGGGAAGAACATTC	No hits found	0	0	0.27	-	#N/A	#N/A	5.47	*
cgpGmo-S2144	48.368	8	131571060	TTAGACAATTTCACAAAAATAACATCCATTCAATCTTCACTCAAAATCTACAAAAATGAC[T/C]TCTTAGCCATTGACACATTCGTCAGTACAAAAATGGAATCTAAATCTGGAATTGTTGACA	ref|XP_001058453.1| PREDICTED: similar to Pax transcription activation domain interacting protein [Rattus norvegicus]	218	9e-68	#N/A	#N/A	0.54	-	0.18	-
cgpGmo-S779	-0.002	9	131570535	TTGTTTGACTATGAGTATTTAATAGGCCCTACCATAGTTGGAACCAAAGGCCCACTCTAG[A/G]TGACAGTAGGCCAATAGGCCTCCAGGATACAATGTTGATTTCAGTCAGTGCCTCTTTCAT	No hits found	0	0	#N/A	#N/A	#N/A	#N/A	2.18	-
cgpGmo-S882a	0	9	131570582	GTATCATCGTGGGATCCACATCAGGAAGTGAAAGAGGAAGGTAATCCCCCTCTCCAAGAT[A/T]AGACCGTGAAAACTAGGATTCAGAGGGACAAGTTTGATCATCCGAATTAATTTGATTCCC	No hits found	0	0	#N/A	#N/A	#N/A	#N/A	1.9	-
cgpGmo-S1572	2.65	9	131571330	GTCCCAACGTCTCACGCTGGGTCGAGGAACACGGACAGGATGACACACGCTTTACAACAA[T/G]GACACGTGGGACACGTTGAGAAACAAACAGGCCGGTGGCTCTCCTGTGTCAGTGCTGTGA	No hits found	0	0	#N/A	#N/A	1.42	-	#N/A	#N/A
cgpGmo-S1735	3.109	9	131571567	GCATGCCATTCATAGCTATGAGTTATGAGTTATGAGAAAACAAAGGCTCCTATATCAGTG[A/G]TGCACTTTCTCTTCAGTGAATCGGATATAAAAAGGTTAAATAAAAAATTATAAAGCAAAA	gb|ACQ58391.1| Inositol oxygenase [Anoplopoma fimbria]	102	7e-20	0.27	-	0.89	-	0.56	-
cgpGmo-S201	3.493	9	131571795	TTCCAAtgttttgttttTATTCAACCTTCTACCCAACATGTCCGTTACCAACAAGGTCCT[T/C]GTTACATCAGTGCTTATACTTCATGGTAAGGCCCAACAGGGCTTCTCCCCTACAGGGGTA	gb|ACO09165.1| Glycine cleavage system H protein, mitochondrial precursor [Osmerus mordax]	77	2e-12	0.27	-	0.89	-	#N/A	#N/A
cgpGmo-S2180	3.797	9	131571767	AGACAAGGGCGGTGTCAAAATATTGTAACTACATTTCCAATAAATCAACCAAAAGTGACC[T/G]GGGCTTTCTCTTCCACTCACAAGCATTTTAACATTTAGACGCTTAACCTTTGATGCCATG	No hits found	0	0	0.27	-	1.33	-	#N/A	#N/A
cgpGmo-S553	3.831	9	131571738	GGGCCAGACACAGATGCATCAGCTCTCTTTGGTTCTCAGCATGGAGAGAAAACGAATCGT[T/C]TTGAAGGGGATCAGTAAAACGTTGTTCACAACTATCGCTTCCTACTCTATGCACACTCTT	No hits found	0	0	6.72	***	1.33	-	1.6	-
cgpGmo-S658	4.869	9	131570857	AGCAAATCAGAAATTTCAACCGGAACACATTTGCATTTCAACCATTGTTTATAGTTACAG[A/G]TACCACCATCCAGAAACATAAATACAAGAAAAAAATATCTTTTGTTTACAATCTCTATAA	gb|ACQ58069.1| Hypoxanthine-guanine phosphoribosyltransferase [Anoplopoma fimbria]	133	5e-58	0.01	-	4.05	-	#N/A	#N/A
cgpGmo-S1237	5.547	9	131570576	ATGAAAACCGAATTGGACGTGCATTCCATAGCAAAAGACACCAGACCCTCGCAGCCCATC[A/T]TCTTCCACACAATAACAGTCCTGTGAGCGCAGTTCGTGACCTCGAGGCAGAATCTCAAAT	ref|NP_001135178.1| 26S proteasome non-ATPase regulatory subunit 7 like 2 [Salmo salar] gb|ACH71049.1| 26S proteasome non-ATPase regulatory subunit 7 like 2 [Salmo salar]	307	2e-81	8.52	****	#N/A	#N/A	0.1	-
cgpGmo-S127	6.16	9	131570737	CGTCATTTTCTTCGTTTTACCAGTCCATATGGCTATTGTTTTTTCTAACACACATAGTTC[A/G]AACTGCTCGCATGGATAAATAGGAGAAACTCATGACAGAGGAGGATGACCTCTCTCTCGG	ref|NP_001158863.1| G1/S-specific cyclin-D1 [Salmo salar] gb|ACN10632.1| G1/S-specific cyclin-D1 [Salmo salar]	62	1e-10	6.72	***	#N/A	#N/A	#N/A	#N/A
cgpGmo-S998	6.347	9	131570649	atatGTTTTCCAGCATCAGACGATATTAACAAATGGCTAGTTCAGTAGTATAGAGATGTT[A/G]TCTTTCAGTAAAAAAAGAAGAGATTTTGGACCAATTTGTACACTAACAGTTTGAGTGTTT	No hits found	0	0	2.25	-	#N/A	#N/A	#N/A	#N/A
cgpGmo-S953	7.723	9	131570878	TGGGTCCCTCTCCGTTCACATGGGGCAGTCGTAGATGTGGATGGCGCGGTCGTCGCCTGC[A/T]GAGATGATCTTAGAGCCTGTGTTGTTGCACTTGACGCTCCAAACCTGGTCTTGATGGTCG	ref|NP_957147.1| WD repeat domain 61 [Danio rerio] sp|Q6P5M2|WDR61_DANRE RecName: Full=WD repeat-containing protein 61 gb|AAH62834.1| Zgc:77675 [Danio rerio]	298	3e-79	0.01	-	#N/A	#N/A	2.16	-
cgpGmo-S1123	9.166	9	131571138	ATGTATCTGATCATACATCATCATCATCATATCACCTCAACTTCGGGATTACAAACGCTA[T/C]CTGTTTATAATGAATCTCATGGCCATGTTGTACTCTAGAGAGATTCCATTATTAAACTCT	gb|ACQ58420.1| 3-oxo-5-beta-steroid 4-dehydrogenase [Anoplopoma fimbria]	269	2e-70	4.74	**	1.33	-	#N/A	#N/A
cgpGmo-S341	10.641	9	131571318	GTATTATCCTAATGGTGTTAATACAAATGCAGTTGAACATGTTCTATCATATTTTAATGC[A/C]ATTCAACTATGTACCAATGTTGACATGGTTTGATTGCATTTCAAATTTCTGTACAATATT	No hits found	0	0	4.51	-	1.68	-	#N/A	#N/A
cgpGmo-S1704	12.978	9	131570636	AACAAAATTCACCCGGACTAGCATAAGCCCCTCATCAGATCTCCAAAATGTGGAGCTATA[T/G]TAAAAGGCACTGCTTTAATGTCAGATTTTCCTTGCACAGAGCAAAATAATGTAAAACAAA	gb|AAU44617.1| catalase [Oplegnathus fasciatus]	239	7e-61	0.27	-	#N/A	#N/A	1.9	-
cgpGmo-S114	13.73	9	131571328	AGAATGACTAGAAGTGGTAGCTGTAGTGAGTGGAGGTATTCAACCAATATCAGGGTCTTT[T/C]TCCTGGAAATATAAAGCTCATCTCTTTTCTTAAGATCGCTTTCACATCCAGCCATTAAAA	No hits found	0	0	4.74	**	0.1	-	0.18	-
cgpGmo-S259	14.441	9	131570644	CGTTTGGTGAGAACAGTGAGGATCCTACAGTAATtGATGTGTTGTGATGTGAATACTGAC[A/C]ATAGTTCTGACTAAAACACAGTATACATGACTAGGAACTACAAAACAACGATGTGGCTTA	No hits found	0	0	2.25	-	#N/A	#N/A	#N/A	#N/A
cgpGmo-S429	16.025	9	131571713	ttGTCATaacaaaacaaaaAGATCCAGTCAAGTTTTCCTATGATTAGTCAGTGAACCAAC[A/G]GAGATAAGTCAGGTATTTCCAGTTCGGCAGCAAAATACTTTGTCAAATCGTACTGTCCTC	No hits found	0	0	0.1	-	0.01	-	1.6	-
cgpGmo-S447	19.621	9	131570973	TGCATGATGTTCACAGTTTCACACCTAAAAGCACAGCATGTTAAACAAACGTAATATTAG[T/C]GCCATATTTCTGGTCACGTATACATTTTCATTCACTTATCCCCCCCAACAGGARAGGACA	No hits found	0	0	#N/A	#N/A	0.89	-	#N/A	#N/A
cgpGmo-S770	21.293	9	131571814	CCAATGAACTTATATATTTTATACACTCGTGGAGCAATGTTTGCGCTGTTGTCCAACAAC[T/C]AATACACAGAATACACATACATAAACCATTAAAAAACAAAGGAAATTTGTCACGAAAGGA	gb|ACQ58006.1| Adenosine deaminase-like protein [Anoplopoma fimbria]	148	7e-34	0.27	-	#N/A	#N/A	1.11	-
cgpGmo-S1507	25.724	9	131570747	AAGTTTATTATATAGTTTGATAAGTAACGGTTAAAAATAGAACGATAAAAAAGATCTTTG[A/C]ATTGCACAACATTGTACAGTAAAAAAAATCCCAGAAAAAATAATTAAGGTGTTTGCATGT	gb|ACO14070.1| Calcium and integrin-binding protein 1 [Esox lucius]	181	1e-52	1.9	-	0.55	-	#N/A	#N/A
cgpGmo-S30	26.12	9	131571429	GAAGCCCCTGAAGAGTCTCGACCTTTGACCTTTACGATGTGGTAAATACACTGTGTTCAT[C/G]TATCAGTACTGGCAGCACTTCACAAGCGCAGACCACCCAACCAAACCCTCTTTACGTCTC	No hits found	0	0	#N/A	#N/A	0.1	-	0.71	-
cgpGmo-S18	27.07	9	131571618	CCCAATAATAGGAAAAGTTCAACAAATATCCCAACGGCACACGGTCGTTGTGCATGAGAC[T/C]TTACGTGTGGCTGTGATGGGCTGACAGGTGATGATGGTGATGCCGACATAAGAGGGTAAT	No hits found	0	0	0.96	-	3.64	-	0.04	-
cgpGmo-S361	28.061	9	131571829	CTGCAGATGGCTGCTGTAGTTGGAGCCCATGTTGGACAGAGCCGACTTCTTCTTTGCATC[T/C]TCTTCCATCTTTTGCTTGGCATCAGCCTCCTCCCTCTTCAGCCTCTCCTCCTCGCGTctg	ref|NP_991107.1| actinin alpha 3b [Danio rerio] gb|AAH65595.1| Actinin alpha 3b [Danio rerio]	335	8e-90	0.87	-	0.89	-	#N/A	#N/A
cgpGmo-S413	28.359	9	131570478	TACCGAGGGCTAAATGGACTGGACATTATGGCATTTAAATATGCATAACAGATCAGTATT[T/C]TATCAAATTATTATTTTTTCACTACTGCTTTTTAACTGTTTGCAATATCTTTGATTTATT	No hits found	0	0	0.87	-	#N/A	#N/A	#N/A	#N/A
cgpGmo-S1013	29.623	9	131571627	CATCTTTCAATAGTGCATTAACACAATGTCAAAGTTKTTATGGAAATATTAGGACTTCAA[T/G]GAACTAACTGGGGCCATGAAAACATAAATTCATTAGTGAACCACATGAACCAGTGTTATT	No hits found	0	0	0.27	-	2.67	-	0.18	-
cgpGmo-S1442	30.701	9	131570865	ATGCATAATATGACATTGCTATTTTTGCTAAATAATCAGTTGTTCCTCACTTAAGTTTGC[A/G]TGACACGGAACAAGAGAATTGTTTTTTTCAACTGTTCCCAATTGTCTTAGCAGCACCGCT	ref|XP_001496589.1| PREDICTED: poly (ADP-ribose) polymerase family, member 12 [Equus caballus]	88	5e-24	#N/A	#N/A	1.33	-	0.55	-
cgpGmo-S572	31.429	9	131571760	ATCTCCTTCTCCGTGCGGTGGCGTACAAACAGGGGGTTTTCCTCTCCACTTGAAGGTCAT[A/G]TTCCTGCCCTCGGGAATATCAGCCAACTTGACTTCGATTTTGGACAAAGCCAAGACATCA	ref|XP_002120316.1| PREDICTED: similar to ubiquinol-cytochrome c reductase, Rieske iron-sulfur polypeptide 1 [Ciona intestinalis]	81	2e-20	#N/A	#N/A	3.53	-	2.53	-
cgpGmo-S578	31.622	9	131570904	TATTTTGCATGCAAAAAAAGAGATGTAAAAAACAATGAGAAAATACAAATTTGAAATATC[A/C]ACAATGTCGCTAGAAAAATAAATGTGTCCTTCAAAGCAAACACGGTAACAAATGCCTAAC	No hits found	0	0	#N/A	#N/A	1.33	-	#N/A	#N/A
cgpGmo-S89a	33.999	9	131570803	ATGCGTATCACTGaatccaatccaGTGGTACCCTTTTTTTTGGGTCATGGTTCTCTATCA[A/C]CGTGTTAAGGAAGTTCATTTCGTCAGGGCGATGGAYAGAGACCAGGTTTGCGTCCAAAGA	dbj|BAE44114.2| serum lectin isoform 2 [Verasper variegatus]	77	2e-17	#N/A	#N/A	5.44	**	1.72	-
cgpGmo-S2173	34.18	9	131571176	CCACAAACAGCAGTCTTTTCCATGTTGCGTCTTTGCACATATATAAATTGTAGACTGTAT[A/T]AGAACCCATTTAGATGTTCCGATGTCCTTGTCTATGTGAACAGATTAAAAAaacaacaac	No hits found	0	0	0.1	-	1.33	-	0.1	-
cgpGmo-S159	34.446	9	131571313	GGAAGGTGAACAGAAGTAGGCATTTAATGAAAAGTTTACAAAACAAAACAGAAGGCAGAA[A/T]ATGTTTAGGGGAGAAATAAACCTGGATCTGGATTGATAACGTGGATAGTGGATGGATTTA	ref|NP_956436.1| sorting and assembly machinery component 50 homolog [Danio rerio] sp|Q803G5|SAM5A_DANRE RecName: Full=Sorting and assembly machinery component 50 homolog A gb|AAH44493.1| Sorting and assembly machinery component 50 homolog (S. cerevisiae) [Danio rerio] gb|AAI65595.1| Samm50 protein [Danio rerio]	118	2e-24	0.17	-	#N/A	#N/A	0.18	-
cgpGmo-S1017	35.042	9	131571324	ACGGAATCAAAGCGTACTTTGACCTTCATCCTATGCGTATCTAGTACAGAAACTCTAATA[A/C]TTATACCCTAATAGCCATCTCCCCAGACGCTCCCGTCTGCTGGAGTGAAGACAAACTGTT	No hits found	0	0	#N/A	#N/A	1.33	-	1.11	-
cgpGmo-S1965	36.525	9	131571010	GGATGGAATAGCCAAAAAACAAAGCCAAACAATTTTCACGTAGTGCAACTAAAAGGGTTC[A/C]CTGGGACCAGCTTTGCCATGTGTGTCACGAAGTTCCGGTTGATCCAATATGTCTGCTGCA	gb|EDL87331.1| ADP-ribosylation factor-like 2 binding protein, isoform CRA_b [Rattus norvegicus] gb|EDL87332.1| ADP-ribosylation factor-like 2 binding protein, isoform CRA_b [Rattus norvegicus]	77	5e-25	0.01	-	#N/A	#N/A	0.1	-
cgpGmo-S1001	37.461	9	131571027	AACCTTAAgtgtggtgtggAGCTCCATGTCTGTGAGACAGCCCTGCTTGCCAAAGATGAA[A/G]GCCGCTTTCTCTCCCATCTTCAGAATCAATGCTCTCTTCTCCTCTACCAGCTGTCTGTCG	ref|NP_001158764.1| SET domain-containing protein 6 [Salmo salar] gb|ACN10351.1| SET domain-containing protein 6 [Salmo salar] gb|ACN12711.1| SET domain-containing protein 6 [Salmo salar]	237	3e-61	0.01	-	0.89	-	#N/A	#N/A
cgpGmo-S682	37.588	9	131570467	GTCAAAATAACGTTCTTCGAAAAGTGTAACATTCATCATTATTTTTTCTTGGTTTACTTG[A/G]AAACAATGATTTATTTGATTGTTATTCATTAAATATCATGTCAATGAGCTCATATTGGCT	No hits found	0	0	0.29	-	#N/A	#N/A	#N/A	#N/A
cgpGmo-S376	38.295	9	131571004	GATTAGCATTTACAATGTACATAGAGAAAACAGAGAGCAGATAAAAAAATACAATACAGT[T/G]GATAAAACACTGACTCAATTTATGAAATGGTCTAAAATAATGTTTAAACTCTTGAGGCCG	No hits found	0	0	0.87	-	#N/A	#N/A	2.98	-
cgpGmo-S410	38.59	9	131571368	TGAAACCCTTAACCTTTATTGTTACAGAGTTTCCTTTTCATTTGTGATGGATGGTCTGAG[A/C]ATAAGCGAGGTTAAGCAAGGTGTATTATTACACATATATGCCGATGAATGCTTTGTACTC	No hits found	0	0	#N/A	#N/A	0.89	-	0.04	-
cgpGmo-S449b	38.598	9	131571773	AATGCCCAAACCAGAGATCATGCAGCATGCAAGGAAAATACAAAAGCCTATCCAGGCGGA[T/C]ATGGGGTCCCTGCTTTACATTGATCTGAAGGGCCAGACTCTTTCAGTGGTTTTGATTATG	No hits found	0	0	0.01	-	0.89	-	#N/A	#N/A
cgpGmo-S544	39.201	9	131570976	AACGTCTTTTCCCATAGAACAACAGGTTTGGCTGGGATAGACTAAGCTGGCACCAGTGCC[T/C]TCCATACACCTGTTGGGCCTGCTTCTGTTCCCATACAGCACTGAGCTAACGGACTGGAAC	emb|CAG12368.1| unnamed protein product [Tetraodon nigroviridis]	126	9e-38	#N/A	#N/A	0.89	-	#N/A	#N/A
cgpGmo-S1031	39.398	9	131571357	TGTTTACATATATTCATAGATATATATTAGAATTGTACCTTACAATACATACCAGAATGA[A/C]AACAAAGCAGGTTAGAGTAACTCAAAAAGTAAGACAAAAGATTTATTTCATTAATCCGGA	No hits found	0	0	1.39	-	1.97	-	2.98	-
cgpGmo-S2016	39.721	9	131571786	TAAAGTGCTTGGTTACCAGTGTGTCAGGGGCTATCACGGATCGACACGAGAACGTACACA[T/C]GTCAAACAGATAAGCAAATTCAGCGACTACAGAGTGGACCTCCCAACCAGTGGACATGGC	gb|ABU54826.1| glucosephosphate isomerase [Gambusia holbrooki]	180	1e-43	#N/A	#N/A	#N/A	#N/A	1.39	-
cgpGmo-S703	39.952	9	131571695	TAGGCCTCTGGAGCTATTGAAGACCGCTCTGGTGTTCCCATCACCAGCAGGGGCTCACAT[A/T]GGATGAAGCTTCACCATGGGGACCCGGCAGGGAGGGAAGGACCTGGTTCTCGGAACACAA	ref|NP_956681.1| hypothetical protein LOC393358 [Danio rerio] sp|Q7T316|U513_DANRE RecName: Full=UPF0513 transmembrane protein gb|AAH53293.1| Zgc:64166 [Danio rerio]	137	3e-38	1.39	-	#N/A	#N/A	#N/A	#N/A
cgpGmo-S435	40.208	9	131570866	AAGGGGCTATCAGGACAAAGACCTTTtctgtctgtCTGTTTGTTTAACTTCAAAAAGCTC[A/G]TACTCATGAATATCTAGTACCAGAAGAATTCAACCATATCTTAGATAGATTACAATGCCA	No hits found	0	0	0.01	-	0.27	-	#N/A	#N/A
cgpGmo-S609	40.55	9	131571520	CGTGCGCATATACATGTATTGATACAGATAACGGAAAGTGCAGTTCTGAATTGAGCTCTA[A/G]ACTGCTGCTACACTTTGACTGTGGGAGAAAACTGTGAGTATGTGCAGGTTTGCATGATGG	No hits found	0	0	#N/A	#N/A	0.3	-	2.18	-
cgpGmo-S309	41.131	9	131571692	GGATGCTACATGTACACTAAGATACATCTTGGAAGGCAAAACAGAAGCAAGCGTCTCCCA[T/C]CAAAATTTTCCAAATGGCGTAACCAAAATTTAGGGATGGCATGTGCAACAGGATACTAAG	No hits found	0	0	#N/A	#N/A	0.27	-	#N/A	#N/A
cgpGmo-S948	41.657	9	131571691	CTTCCCTCCCGTTGGGATACCAATGAAACACAATTCATGAAATTTTGTGAAAATCATCAT[C/G]ATAAAAAAGTGCAGAGGAACACCATTAAATTGCAACATCGAACTTTAGTGTGTGCCCTAA	No hits found	0	0	#N/A	#N/A	#N/A	#N/A	2.18	-
cgpGmo-S730	42.499	9	131570827	TAAGAAAGTAATTGCATTCCCTCATCTGAGAAAAAAAACTGTTGGACCACTTGCGTGTTG[A/C]TCCGACCAGACAGCTCAGGGGCCAGACCGACACGGCTAAGGACGTTTCCCGAGTCTTCTG	ref|XP_001920872.1| PREDICTED: hypothetical protein [Danio rerio]	51	5e-08	3.19	-	1.33	-	#N/A	#N/A
cgpGmo-S1045	42.518	9	131570456	TAAATATATCCCTGTACTTAGCCTTTGTGCTGACATTTGATCACACCAAGAAAAATTTAA[A/G]TAGAACAAAAATAACTCACGAGTTGAAGTCAATATAATAGATATTTGTTAGCATGTGTAT	No hits found	0	0	0.01	-	#N/A	#N/A	#N/A	#N/A
cgpGmo-S1412	42.518	9	131570499	CTTATTTTACTTTGTTATTTAACATTGTATTACAATACCTTGCCCTATATTCTCCATCTG[T/C]ATCCAAACAAAGGACAACAAAATATGTGCGYAAGAAACCAAACTTCCATAGCCAAGTTAA	No hits found	0	0	0.01	-	#N/A	#N/A	#N/A	#N/A
cgpGmo-S719	42.645	9	131571367	aataaAGTAAAATCACCACATGACATAAAAAAACAGCATGATTAAAAAGCACACGTAGCT[A/G]GCAAGAATTACAATTTATTAATATCATTGTGGATTTCAGTCTGGGCTAGAGGGAGCGGTA	No hits found	0	0	#N/A	#N/A	0.36	-	2.18	-
cgpGmo-S1178	43.006	9	131571553	TTTTCAAATCGGTATTTCCCAAAAATGGGCATTGTGCAAAATGTCCGCAAAAGAAAAAAA[A/C]TTCCACTGGTTGAAAATAGTCCAGAAAAAGGGTTCATCTCGTCATTATTTGGCTTTACAC	No hits found	0	0	0.01	-	91	*******	0.1	-
cgpGmo-S1839	43.111	9	131571364	TCAATTTACATCTGATATGTCTAATATCAAAGTTCAGCCCAGATGATTGGTCGTAATCCA[A/G]CCAATCCAGTCATTTTAAAGCATTCTATAAAGTGTACTATCAGAGAGATGTGTTAATGGT	No hits found	0	0	0.01	-	0.3	-	0.04	-
cgpGmo-S874	44.369	9	131571650	AATCTCTTGTAGTATCTCATTCTCCTCAATCTCACTGTGATACAGCAGCACCCGCAGAAT[A/G]CTGCCAACCAGAGGCAGGCATGAACCCATCGGGCTGTTCCACTGGGGCTGGAGCCTGTAG	ref|NP_956429.2| serum amyloid A-like 1 [Danio rerio] sp|Q803M5|SAAL1_DANRE RecName: Full=Protein saal1	97	2e-18	#N/A	#N/A	0.21	-	0.04	-
cgpGmo-S1377	44.397	9	131570604	AGATAATTTTGTTCCCAAAGATAAAACTTGCCTGACGGCGAATGACATGATATCAGCCAG[T/C]CTCCCTGAGAGCGCACTCTGTATTTTTAGACTGAAACGTTGAAGCGTCTCATGTGGGGAA	No hits found	0	0	0.1	-	#N/A	#N/A	#N/A	#N/A
cgpGmo-S1092a	45.557	9	131570998	CACAAAACAAGAACCCATACCCAATGGCACAGAGAAGCATGACAACTGGTACGTTATTGG[A/T]TATCATTTCAAAGCAATATTTGTGTTTTTCATTCCAGAGCAAAAATGACAAGAACGGCAT	No hits found	0	0	3.88	**	1.86	-	0.04	-
cgpGmo-S546	46.968	9	131570852	CATTTCACTCTCAATTGGGACATTTCAGTGCACGTTTATTCAAAACTAGAATCAAGACTA[T/G]AAAATAAAAATGGAAAGTCAAATTTACAGGCATTTTTTTCACCTCCCCACACCCTTGCCA	No hits found	0	0	#N/A	#N/A	#N/A	#N/A	0.38	-
cgpGmo-S342	47.149	9	131571764	AGAATCGGCTTGGATCGATAGTGttatttatttGTAACAGTAGATTAAATGAAGCCATTC[T/C]CAATAAAGTCACATCATTTAAATAAACGATAAAGAAAAATTTAGTTTTTTTGAAAAGCAC	No hits found	0	0	2.68	-	2.21	-	#N/A	#N/A
cgpGmo-S986	48.06	9	131571239	ACCATGCACATGTTAATCAGTGTATCATTTTTGGTCTCATAAAAAAAAAATCACAAGTTT[T/C]GAGGATGAATAGGAGGAAAATAGGTCCCTTTGATTTCTATTTTGTATTCACGTGTATGCA	No hits found	0	0	#N/A	#N/A	0.54	-	0.2	-
cgpGmo-S1157	48.062	9	131571234	ACCATGCACATGTTAATCAGTGTATCATTTTTGGTCTCATAAAAAAAAAATCACAAGTTT[T/C]GAGGATGAATAGGAGGAAAATAGGTCCCTTTGATTTCTATTTTGTATTCACGTGTATGCA	ref|XP_002187623.1| PREDICTED: similar to guanine nucleotide binding protein (G protein),	424	e-116	#N/A	#N/A	0.54	-	0.21	-
cgpGmo-S1011b	49.138	9	131570524	GGAATAACCATAAGGGTGAAACCAGACACCTATCATAGTAACAGTGAGCCCCAAGACACA[A/C]TTCAGCAGACACACGTCCAAAGCATTCCATCACCATATAAAGTTAAAAGTTCCACACAAA	No hits found	0	0	2.42	-	#N/A	#N/A	#N/A	#N/A
cgpGmo-S1011a	49.138	9	131570466	AGCAATAGCAACATTTCCAGATTATACAGCACTGAAATGGCATTGCATTTTAAATGAAAA[A/C]WCAAATAACTCTCCCGTTTGTTCATTATTGCACTTTGTTTAATGTCAAATATTGTTAGAT	No hits found	0	0	2.42	-	#N/A	#N/A	#N/A	#N/A
cgpGmo-S1513	52.873	9	131570719	ATTCCTCCAACCGACCGATGCAGCCTCCCTCTAGCTTGTAGCATGTTGGACGGGTGGTCT[T/C]TCTGGCCACAGAGTTCCCTTGGAGTCTTACAGCAGCTGTCCGGCACCATCATAGCATTTG	ref|XP_001364307.1| PREDICTED: similar to Cd151 protein [Monodelphis domestica]	108	7e-57	#N/A	#N/A	#N/A	#N/A	0.76	-
cgpGmo-S746	53.803	9	131570656	ATGAGCCGGAAACTTGGCATCCCTGTCCTTTCTGTTCCTCTCAAGATGCTTCCTGACTGC[T/C]ACAGCCTTCTTGATGAGGTGGTAGAGGTCCTCTGGGAGGTCCGGGGCCAGGCCCTTGGAC	emb|CAF90315.1| unnamed protein product [Tetraodon nigroviridis] dbj|BAF45901.1| ribosomal protein S13 [Solea senegalensis] gb|ACQ58214.1| 40S ribosomal protein S13 [Anoplopoma fimbria]	197	5e-62	#N/A	#N/A	#N/A	#N/A	0.18	-
cgpGmo-S802	0	10	131571100	ACATTGTGCTTTGAGCGATGTACAATCCAGTAGGCCGTGGTATTCCGATGAAACACTGCC[A/G]TTTTTAACAACATTTTGAAAATGCTACATTGCATCCACAAAGACACTGGAACAACAAGCC	No hits found	0	0	#N/A	#N/A	#N/A	#N/A	3.6	*
cgpGmo-S1832	3.761	10	131571384	CCAAAGACTCCCACCTGACGGGGACCAACCCGGCTCCATGTCTTCCCTCCAGAGCATGGG[A/G]GATCTCTATTGGCCAGTAACAGGACATGTAATCAACTATGAACATGAGTAGTTGAAAAAG	No hits found	0	0	#N/A	#N/A	0.01	-	1.27	-
cgpGmo-S1076a	5.048	10	131571766	TATTACATCGTACGTGGACACAGGGTTCGCCATATTTTATTTGAATCAACTTCTATATTC[T/C]GGCCCTTGACAGGTCCTCTAACAACACGACATTAAGCAAATACATTAGGTAAGAAATTAT	No hits found	0	0	0.53	-	#N/A	#N/A	1.6	-
cgpGmo-S1943	5.229	10	131570487	CAAAAAAAATGTACCTAATTTTCATATACATTCACTTGAGTGAACCAACATGAAACAAAA[A/C]ATTTCAGCACAAAGTAAAGGGACCCAAGAAACCCTTCCTCTGACGACCTTTTCCTGAGAA	No hits found	0	0	0.53	-	#N/A	#N/A	#N/A	#N/A
cgpGmo-S516	5.646	10	131570968	AAAAGTTTTTCTCTCCATCTCTTCACAAATTAAAATCCATTCAAATAATGTCTAAAGTTT[A/C]ATTTTGTTCCAAATTAATTACATCTGTAACCATTGATATAAGGATCATGTCTCATCTTAT	gb|ACO09539.1| NudC domain-containing protein 2 [Osmerus mordax]	220	3e-59	0.53	-	0.27	-	#N/A	#N/A
cgpGmo-S942	5.888	10	131571247	TTCCACATAAGATCAGGAACATGTTTGGAATGGAAAGCAATATGAAGCATAGTAGCAAAT[T/C]ATGAATCAATTAAAAGTCTGTTTTAAAAAAGGCTTAAAAAACACTGTCCATTGAACATGG	emb|CAF99055.1| unnamed protein product [Tetraodon nigroviridis]	151	1e-34	0.53	-	0.27	-	0.18	-
cgpGmo-S1344	6.139	10	131571214	TCTTGGTTTCGTTTTTTTAGTTTCACAAAAACCCTTCTCCCTCCTCTTCCACATGGTGGA[T/C]TGAGGACCTAGGCGGTTCTATACTTTATTGCTTAAAAACCAGCAACCTGTTCCCGAGAAT	No hits found	0	0	0.01	-	0.27	-	#N/A	#N/A
cgpGmo-S1034	6.224	10	131571728	ACCACATCAAAAGCATCCAAACCGGGTTTTTAAAAAAAAACGAAATCTAAAAGAGTCAGT[A/G]AGTGGCAGCGACTTAATGCTTTCAGACAACATCCCAATAAGAGAAACCRAACCCAAAAAA	emb|CAC27524.1| glycoprotein GP36b [Platichthys flesus]	54	3e-12	0.87	-	0.27	-	#N/A	#N/A
cgpGmo-S425	6.274	10	131570962	AGGTWTGAGGCATGTTGGGAGAGGGGATTTAATCAATTTAATAATGATGAAACTAAAGTT[C/G]AGCCATTTCGTAGAATGTCTGGCGAGTTTTTACAAATGTTTAACAAGACATATTATTTGA	No hits found	0	0	0.87	-	#N/A	#N/A	#N/A	#N/A
cgpGmo-S864	6.434	10	131571571	TCATGCGGCTACACTTTACTATTGGTGAAAAAACAGCATTAGTGTTTGCGTCGATCACAC[A/G]TAAAATRCCCAATTATGTTACATGAAAGAGTTGTATCAGATGAGGATAAATAATAAGACG	No hits found	0	0	#N/A	#N/A	0.12	-	0.04	-
cgpGmo-S1654	7.426	10	131570537	TGCTTTAGTAGGTCCAACAACCAGCCGATAGAATGAAGGAAGCCCAGGATTCAAACAGAG[T/C]ATAGTGAACCACGGAGAAGGACCATGAGCAGAAGAAGGTAGATAATACAGTTTGGTAGGT	No hits found	0	0	#N/A	#N/A	#N/A	#N/A	0.28	-
cgpGmo-S2012	10.433	10	131570479	GTGAAAGATAGTTCGGCCATAGTTCCTTACGTATAAACGAATAGACAAGGTAAAAACTTT[A/G]TAATTGAAGTGGGTGCAGAAGTTGACKGCAAGGAAATGAACGACGACAAAACTCCACAGC	emb|CAG10142.1| unnamed protein product [Tetraodon nigroviridis]	102	1e-28	0.87	-	#N/A	#N/A	#N/A	#N/A
cgpGmo-S448	15.784	10	131570800	GCGTGGGCATATCACATacaaaacaaaaAGGACAGTGATGCAAGGAGGTAGGCGGTTTCG[T/G]ACAAATAACCAYCTGAGCTGTTTTTCCCTGTATAACCCAAATCTGCACCTGTCTCCAGGG	No hits found	0	0	#N/A	#N/A	0.01	-	#N/A	#N/A
cgpGmo-S1334	17.417	10	131571017	GCAACGTTcccacccaccGTCGGAATCTACGCCTCCTCAGGTGCCACGGGCTCTCTTCAG[A/G]TCCCGGATCTGCTTGACCAGGTAGTTCTTCTCGTCGCAGAACTGCTCGTCCTCGGATCGA	emb|CAG06422.1| unnamed protein product [Tetraodon nigroviridis]	211	7e-65	#N/A	#N/A	0.4	-	#N/A	#N/A
cgpGmo-S215	17.987	10	131570763	ACACATCCAATACAATTATTGTTTATTTTACTACCCGTTTGTTGCGTTTTCTTTTAAAGG[T/C]CACCGCCATGGTGGCGTACAGGACAGTGCCGCGTGACCACTCAACTCAGAGAAGAATCAT	No hits found	0	0	2.42	-	1.68	-	#N/A	#N/A
cgpGmo-S1273	18.308	10	131570914	TAATAAAGACAAACAATCGCAAAACATGAAGAAACTGATTGTGTGTGCCTATCTTTACCT[A/G]TGTTGCGTTTTCCTCTTTTTTTGTGTGTATCTATGCGATTCATACACTCAATGAATAACC	No hits found	0	0	1.3	-	1.33	-	0.18	-
cgpGmo-S1900	18.506	10	131570992	TATTCTCTCTACCACCCAGGCAGGACTCTTTGTTTGCAGTAAAATTGATCGTTGAAACAT[A/C]TTGATCGGTAAAATCTTTTTTTAACTGATAAACCGCTTTCTTTACTATGGCACATCTTAG	No hits found	0	0	#N/A	#N/A	0.27	-	#N/A	#N/A
cgpGmo-S1304a	19.373	10	131571813	AATTCTGTTAAGGTCAGTTATTACATATTTTTGCACCTGCCACTTCTCATTCCCTCAACC[A/G]AATCTTATACATTAGCATGTCCTGTGGGGGAGCAATCTCTCCTCTTTGAGGTTTGATGTC	No hits found	0	0	#N/A	#N/A	#N/A	#N/A	0.28	-
cgpGmo-S1836	19.462	10	131571387	GAGTGAAGCAAGTGTGTTAAACGTTGAATGTTCAATTGGAATTTGTGAAAATGATTCAGC[A/G]CATAAGGGTTTAAATCGAACAAAACTAGATGAATTGAACTTGGTCGTCGCTACAGAATAA	No hits found	0	0	#N/A	#N/A	2.41	-	0.38	-
cgpGmo-S153a	20.414	10	131570922	GAAATGGCTTTATGTACATGTAGCGTAAGAAAACAAATGGTTTTCATATACATGTAGCGA[A/T]TTGCATGAAAACTTAACCAAGTTTATCATCTCTGTCAAATGGTGGCAAAGGAAGTACAGA	No hits found	0	0	#N/A	#N/A	#N/A	#N/A	0.04	-
cgpGmo-S1490	20.933	10	131571022	TATCTGGATGTAACCTGTTTCAATAAATTCAGTCTACAAGTCTACTCAAGTGCTCTAGTC[A/G]GTGTTGTAGTCTTTATAACCAAGATTTCACACGCACGACAAACGAAAAGCTAAATTAGAG	gb|ACQ58152.1| Uracil phosphoribosyltransferase [Anoplopoma fimbria]	357	1e-109	#N/A	#N/A	1.33	-	#N/A	#N/A
cgpGmo-S313	22.679	10	131570845	GAGATTAAATGTCTCTAACCTCATATTTACCCTTTATATAAGCAACATACTCAGAATTCA[T/C]AATAAAATTCACATGGTTTTGCTTCAATGCATATCAAGCTTTTTTAAATTAAGGCATACC	ref|NP_001039117.1| tetraspanin 6 [Xenopus (Silurana) tropicalis] emb|CAJ81918.1| tetraspanin 6 [Xenopus tropicalis]	73	3e-19	0.27	-	0.54	-	#N/A	#N/A
cgpGmo-S471	22.811	10	131571212	TTTTGGAGTAGCATAATACTAGTGAGGCCATACCTCAACTAGCAGCATTGCTGTAAATAC[A/T]TTTATCAAAGTAAAGTTGACCAAATTGTCAATGCAGTTACCAACATACATGGCATCCAAA	ref|XP_001514524.1| PREDICTED: similar to hypoxanthine guanine phosphoribosyl transferase [Ornithorhynchus anatinus]	60	6e-18	#N/A	#N/A	1.86	-	0.04	-
cgpGmo-S1327a	22.905	10	131571198	TTTTGGAGTAGCATAATACTAATGAGGGCATACCTCAACTAACAGCATTGCTGTAAATAC[A/T]TTTATCAAAGTAAAGTTGACCAAATTGTCAATGCAGTTACCAACATACATGGCATCCAAA	gb|ACO10144.1| Hypoxanthine-guanine phosphoribosyltransferase [Osmerus mordax]	101	1e-42	#N/A	#N/A	1.86	-	0.1	-
cgpGmo-S1410	23.378	10	131571001	CTGCCTTTGTGAATGTCGGCGAATATATAATCGACTATTCGTTCATAACCACCCACTGAT[T/C]ATTCGACCATGTGAGCTATTCACATCCCTACTTATAATATACTTTCTGGCTTGAAAACCA	ref|XP_420333.2| PREDICTED: similar to C1GALT1-specific chaperone 1 [Gallus gallus]	72	3e-14	2.42	-	#N/A	#N/A	2.35	-
cgpGmo-S371	23.431	10	131571483	GTCAGAACAAAATGGTTCTGTACATTCTGTTTAAGCATCTTCTAATGACTTTCAACGACC[A/G]AATCGTTGGGGAACGGGTGTAATCATAAACAGGTTGGACCAACCAATTCAGTCTAACCTC	No hits found	0	0	2.7	-	1.86	-	0.04	-
cgpGmo-S49	24.117	10	131571686	TCTGTGTCATAATATCCAGAATTAAAAATACTCCTAAAGGTGAGGTCGGTCCCACCCAGT[A/G]CCTCGTTGACCTAATTCCCTGCCAAACTTGAAATGAACGACTAGGGGGAGATTCTGCATA	gb|ACO09544.1| Mid1-interacting protein 1 [Osmerus mordax]	90	1e-20	5.11	*	#N/A	#N/A	#N/A	#N/A
cgpGmo-S1778	24.523	10	131570977	ATCAAACTGTTTTCTGATTTGAATTACACTAGAATTGTCATTGTCAACAATAATTATGTT[A/T]DATCTGTTTATTTACAATATAGGACACAAAGAGCTAAATGCTAAATTAGATAATCATTCA	gb|ACQ58803.1| Chloride intracellular channel protein 2 [Anoplopoma fimbria]	127	1e-27	0.27	-	2.18	-	0.18	-
cgpGmo-S363	24.889	10	131570567	AACATTGTTTGAATCTATATATAATTGATAACTGAACATGATTCACAAAAATACATATCA[T/G]ATTAGAAAATAAAAACAGAAGTCACTTCATTGTCAAATAAATACACACAAGAAACAAATA	No hits found	0	0	6.72	***	#N/A	#N/A	#N/A	#N/A
cgpGmo-S1104	24.889	10	131570624	TCCTGTAGAGAAGCCGCTTCAGTCTGGTGCATTCACTGTCGGTCGAGTGAGAACTCTTCC[A/G]CCTCCACTTGTCCCGGAACGTTCTCTAGTAAATGAAGAGCACCCGTGTCCGAGGCAGAGT	gb|ACQ58212.1| NEDD4 family-interacting protein 1 [Anoplopoma fimbria]	385	1e-105	6.72	***	#N/A	#N/A	#N/A	#N/A
cgpGmo-S1455	24.889	10	131570743	GATGTGTCTAAAGTGCACCTGCATTCAAACATTCTTTGATAGCAGGGTTTTGACACCTAC[T/C]ACATTTCTAAATTGCCCCATAAGCAACTGGCTAAAAAAATTTAAATGAACAAAAATATAT	No hits found	0	0	6.72	***	#N/A	#N/A	#N/A	#N/A
cgpGmo-S1866	25.574	10	131571640	GCACCATCGTTTACACTGTCCGACATGGCATCAATTTACACGGTCATAATGTTGATAATC[A/T]AATTKCTTATGCAATGTAAGCTAATACAAATATTTGATGGCCAAATTGTGATACCCTACT	No hits found	0	0	#N/A	#N/A	0.54	-	#N/A	#N/A
cgpGmo-S1304b	26.03	10	131571121	CATTAGCATGTCCTGTGGGGGAGCAATCTCTCCTCTTTGAGGTTTGATGTCATCGATACA[A/G]TAACAAGTAGGAAGGAACTTCACCGTACAGACCAAGACCTCCGGGGCGGCCTCATTATGA	No hits found	0	0	0.1	-	0.89	-	#N/A	#N/A
cgpGmo-S2153	26.87	10	131571784	ATTTTCTACCTAGAAGATGAATGGCAAACTGAACCCCCAGCAACACCACTCAACAAGTGC[A/G]CCGTAACTCAACAGTCCTAGTTTTTACGTTCCTACTTTCTGGAAATATTGTTCCAAATAA	No hits found	0	0	6.72	***	#N/A	#N/A	2.1	-
cgpGmo-S1098	26.877	10	131571790	AGCACCATGCGGTCCACCTCCGTGGGCCTTTTTCCTCTCCTTGTGGATCAGGGCAAAGTC[T/C]ACGTTCAACCTGTCCGCTATCGACGTGACCCTCTTGGCTCCACCTGCGTCAGGGGACACG	ref|XP_544812.2| PREDICTED: similar to Ribose-phosphate pyrophosphokinase I (Phosphoribosyl pyrophosphate synthetase I) (PRS-I) [Canis familiaris]	103	7e-36	6.72	***	#N/A	#N/A	1.98	-
cgpGmo-S94	27.547	10	131571705	TGGTCCTTCACTGTTGGCGAAACACAACATGCATTCATTCGAATAARTTGTGCCATCGGT[A/T]CCACAAACCGGCTCATATTCACGTGTACAAAACGGTAACGTATATTGGTCACACTGTGGC	ref|NP_001140094.1| Pancreatic secretory trypsin inhibitor [Salmo salar] gb|ACM09634.1| Pancreatic secretory trypsin inhibitor [Salmo salar]	80	4e-13	#N/A	#N/A	0.71	-	#N/A	#N/A
cgpGmo-S513	28.352	10	131571102	CACAGTAAGAACGCCATGAGAACTCAGCAGATTTTATGAGAGGCTTCTCCGAGGCTAAAT[A/G]CAGCAACAGACATTTGGCCAGGCTCCACGGAGCCAGATCACTAACAACTCCCCGACAACT	No hits found	0	0	#N/A	#N/A	0.54	-	0.18	-
cgpGmo-S367	29.469	10	131570844	ATTGGCCAATCTGATTTGTCTTGACACGATTGCGATTCAGCCTACGCATAGCATGCGCTG[T/C]GCGCAAAAATCACAGCCAGACACAAGAACTCCTAATTCAAGAGCAGCTTTTTATTTAATG	No hits found	0	0	7.58	**	#N/A	#N/A	0.18	-
cgpGmo-S336	29.792	10	131571513	CTGCATAGTATGCAATTAATTTTGCAAGTCATTCACCAAACATAAAAAATAAACATCTAC[A/G]TCAAGACTTAAAAAAAAAATGGAACagatcagatATCAAGTGTAATTGAATGAACCCACA	No hits found	0	0	#N/A	#N/A	0.27	-	3.6	*
cgpGmo-S575	29.817	10	131571655	ATCAACTGATGGCAGTAATGTCAATGACAAGGGTTAACAAAGAAAGCTTCGTAGCTGATG[A/G]TGATTGTTAGGTGACATTTTTCTATTTTCTTACAACCTGTGTAAGCAATATACAGACCTT	ref|XP_001919897.1| PREDICTED: hypothetical protein [Danio rerio]	185	4e-55	2.87	-	1.86	-	3.6	*
cgpGmo-S921	33.99	10	131571693	GAAATCTAACACACTTGTTCATACTTCACTGGGCATACATTACTACAGATATTGTGTTGG[T/C]TTACATGTCCTGGAGACTACATAACAGAGCAAAGAGTGCTGGAATACAATTCTCCACAGC	No hits found	0	0	0.01	-	1.86	-	1.47	-
cgpGmo-S775	34.408	10	131570795	CATTGACTTGGCATTCATCCATGGACATTTGGATTAGAAAACATGTCAACAAAATCTGTC[A/T]TTACAACTAGCATCTCCCCATACATCTACCCATTTCCTCCAAGACCTACAGACCATGTGA	ref|NP_958868.1| eukaryotic translation termination factor 1 [Danio rerio] gb|AAH44515.1| Eukaryotic translation termination factor 1 [Danio rerio] gb|AAQ97776.1| eukaryotic translation termination factor 1 [Danio rerio] gb|AAH66583.1| Eukaryotic translation termination factor 1 [Danio rerio]	167	4e-39	1.3	-	0.1	-	#N/A	#N/A
cgpGmo-S25	34.533	10	131571614	CCCACCGCTCCACATTCAGAAATGCCTCCCGTGTGAAGTTTCCATCTGGGAGATGAAACA[T/C]GGTGGAACAAATTAARAGACAGGCTGAGCGTTTGCATATTGACATTAGAGCTTGTTGGGA	No hits found	0	0	#N/A	#N/A	#N/A	#N/A	4.65	**
cgpGmo-S479	34.64	10	131571748	GAGAAaaagaaagaaTTAAAAAAAGAGGAACATTTTGGAATAATACTTTCTTTTACATTT[T/C]CGGATGGATACTTAGAACCCACTGCTATAGAATAAACTATAGAACGAGAAAAGGCCGAGA	No hits found	0	0	0.01	-	#N/A	#N/A	1.47	-
cgpGmo-S327	35.233	10	131571184	GGAAGCTTCCTCCTCGCTCTGGCCTCCAGACAGGAAGCAGACGCCGGGTACCGCGGACGG[A/G]ACGGTTCTCCTCAGAGCGGTCACTGTTGCCATGCCGACCTCCTCAGGGGTGAACTTCTGG	gb|ACO82017.1| aldolase B [Perca flavescens]	301	2e-81	0.01	-	#N/A	#N/A	0.04	-
cgpGmo-S1556	35.47	10	131570548	TCAGCTGGAAACGCCAACAGCTTCTCTGATTCTTTTACAGATTCCTTCCACTTGTCCACC[C/G]CTKCTGCGATGCCTAGTTCTGTGGAGGCGATGGCATCCCTGCCAGACTGCACCCGCTTGG	ref|NP_001140071.1| Polyamine-modulated factor 1 [Salmo salar] gb|ACM09506.1| Polyamine-modulated factor 1 [Salmo salar]	111	9e-47	0.01	-	#N/A	#N/A	0.01	-
cgpGmo-S2107	35.51	10	131571486	GGTTTCCTCAAGGCTTTGGCCAACTCCGAGGTAGCCTCGGACAGAAAGGCAGCTGGGACT[T/G]CATCCTTTGCTACGTTCGTATTGACCGTGAACATCGGCATGACTGCAATGTTTGAAGGGC	gb|ACO14448.1| Macrophage migration inhibitory factor [Esox lucius]	175	1e-41	2.08	-	0.01	-	1.92	-
cgpGmo-S37b	36.368	10	131571036	GTCATGTATTCACAGGCACTCATTTCAAACTCATTTTGTATATAAGGCACCAGCAAAAAA[A/T]ATAACTTTCTATTGACTAATGCCTTGGGAAATGTTCTTTCAGGAAGCCCTTACAGTTTAA	No hits found	0	0	1.3	-	#N/A	#N/A	1.47	-
cgpGmo-S37a	36.374	10	131570658	TTCATTGTACAATTATTAATGGTAGTGCATTCATCCATTAACATGGTTATAGTTTTGATC[A/G]AAACCGTTGTGGTGTGGCATCACCCATTCAGATGTCATGTATTCACAGGCACTCATTTCA	No hits found	0	0	1.3	-	#N/A	#N/A	1.54	-
cgpGmo-S778	38.859	10	131571116	GAGACCTTCAAAAATTACTCACAACCTTCCTAGATCATAAGCGTCGTTTCGGTGTCACAT[A/T]ACGTTGCTTGCTGACTGCAACAAAAACTCAGAGCAACCTGGCTCACTTTCTGGCACACAC	No hits found	0	0	#N/A	#N/A	0.1	-	5.38	**
cgpGmo-S1869	40.02	10	131571688	TTCTTGTTAGAAGTACACATTTTGGCAAATAAAGTTCAGAAAAATACTTAATAGGGAAAA[A/T]AGGACCTAGCGTCGGTATTCCAATTATTGTGAATAGATTAGTGACAAAAGTCAACAGCAA	No hits found	0	0	5.26	**	4.15	-	3.25	*
cgpGmo-S668	40.987	10	131571455	TACGTTATTGCTGACTGTATTGTGAACATTGTGCTAAAGGTTAAATCCTTGGATAACCCT[A/G]TTTCTAGATGAAGAGAGCCTTCCCTTTATATCTCAGTGAACACAGCACGTGAATACAGAG	No hits found	0	0	0.1	-	3.97	**	1.8	-
cgpGmo-S1025	41.517	10	131571344	TCAACCTTTTAGGGAAGATGTTCATTGCAAAATAGACAATTTAGACTGGAAAGATTGATT[A/G]TTATTATCTTCTCTTCCCTATTATGGTAACATGGCAAATCGATTTTTAACATGACCTGGA	gb|ACI34024.1| Fermitin family homolog 3 [Salmo salar]	55	5e-09	4.74	**	0.27	-	3.6	*
cgpGmo-S2182	42.935	10	131571064	ATGGAAATTTCTGaagaaaaaagaaagaaTTGTACATGACATCACTACTGAAGTTAAGAT[T/C]ATCACTGAGCCAAAGGCAACTTGCATTATTCGTGGTTCAAATTAACACAATTGGGATTTC	No hits found	0	0	1.82	-	0.27	-	#N/A	#N/A
cgpGmo-S1929	43.517	10	131571494	GATTYATACAATGTTTGACACTATCAACCTAGTTTTGATGTTTCATCAGAACAAGGCGTT[A/G]CCGTGTGGTCAGAACACATTTACGCCGTACAATACGATGGGACAAGKGGAGAGGGTTGTC	No hits found	0	0	4.74	**	0.55	-	#N/A	#N/A
cgpGmo-S135	45.058	10	131571317	ACAGTAATCATTCTAAAGCAGGTCCAAAATCATTACAAATCTTAATAGTATGACAATATG[A/T]GGCTGAATCAAGAACTTATAGCACACGTTGTTCAAAGTTTACAAAATATTCCTGTATACA	No hits found	0	0	#N/A	#N/A	0.54	-	1.11	-
cgpGmo-S115	48.032	10	131570988	CCGGAACTGTCTGAAAAACCCATATTGCCCATTATTCAAAATAGAATCTTGGTAAATACA[A/G]ATGAACACTGGCAGATTGAAGAGAAGTATTCGGGGTTTCACTTTTCCCTCGATTCAAATA	No hits found	0	0	5.69	**	2.47	-	0.4	-
cgpGmo-S1024	0	11	131571372	GATAGGCTGTTAAGACTGACCTATCCAGCATACATCTCGGTGAGCACAGCCACCTGTGAG[C/G]TCACCAGGTTACAGCGGAGCTTTCCAAACAGCTTGGCAGAAGACCCTTATGGCTGAGGGT	No hits found	0	0	#N/A	#N/A	3.18	*	#N/A	#N/A
cgpGmo-S390b	4.202	11	131570793	GGTGAAGTAAAGTCTTAGTATTCATCCACGGTTATCTGCTTTGGGGATGGAAAGACCCCG[C/G]TCTTTCAGGACCTGCATCTTTACTTTCTCCGGCTCCTGTTTGGCctgctgctgcAGTACG	gb|ACI67686.1| U6 snRNA-associated Sm-like protein LSm1 [Salmo salar]	90	6e-31	#N/A	#N/A	3.18	*	#N/A	#N/A
cgpGmo-S945a	5.24	11	131570707	CGGGccaaaccaaacTCGTTTGGCCCGCATTCACTGCCGTTGTCTGGCTACAACGCTGGA[A/G]AATAGCCCAGAGTTGTTATGAACAGCGACCAATKGAAACTATCCTGGCGTGTTCACAGTC	No hits found	0	0	4.74	**	6.34	**	#N/A	#N/A
cgpGmo-S667	7.24	11	131570898	CACCAAGAAAAAAAACAGGACATAATAAATCAATAAATAACAAGCAGACCCCCCAAAAAC[A/C]TACAAAATTGTGTACTACTGTGATACTTCAACACTCAAATCATTTTTTATATAATGAGTC	No hits found	0	0	5.69	**	0.1	-	#N/A	#N/A
cgpGmo-S1009	7.24	11	131570959	AAACACCGTCTCGGTGCAGCGTGGTTGTGCAAAACAATAAAAAAAAAATCCATTAATGAT[T/G]ATTCAAAGTATTTCAGAAGCATCCGTATAGGAAAGTAGTTATATTATGAAATGTACCAAA	No hits found	0	0	5.69	**	0.1	-	#N/A	#N/A
cgpGmo-S245a	7.337	11	131571392	GATGCAAGAGCAATATGGAATTGGAGATCACATCAAAACAACAAAAGATGGACGAGAACA[A/G]YTAACCAGAATTGATTGGCTTGGAGTGCAAGCATTTTTATGTATTTCAAGTCTAGTGGGT	No hits found	0	0	#N/A	#N/A	7.04	**	4.76	*
cgpGmo-S681a	7.617	11	131571219	CATTATAATTTCCAATGCAATTCAACTCACATTTCAAATAGGGATATTTAACAAATTCCT[A/G]ATATTCAGTCGGCCAATATGCCTCATGTATTACTGTATTACTGTACTCATTGTGCTCAAC	No hits found	0	0	5.69	**	#N/A	#N/A	5.34	*
cgpGmo-S245b	7.886	11	131571554	GTATTTCAAGTCTAGTGGGTGCATTATGTTTCCGCATCGCTCTCTATGTCTGACTGTGTC[A/G]GTTGTTTGTGACTTATATCTGGAATTATGTTAATACTGTCAAAAAAACAAAAATAGGATG	No hits found	0	0	6.72	***	0.27	-	2.84	*
cgpGmo-S670	8.641	11	131571259	TGAATTTGATATCTCACACATGAAGAGAAGTaaaaAAAAAATCGATGAGCCGCATCARTT[A/T]GCGAAAGGGTTGGCATGGATGGTGACGTCTTTCATTCGGGTTTCAGTCAGAGGCCGGAAC	emb|CAG08140.1| unnamed protein product [Tetraodon nigroviridis]	103	2e-55	#N/A	#N/A	0.1	-	2.84	*
cgpGmo-S1609a	9.163	11	131571438	AAGCTATAGGAGTAAACTCAACAAATAAGTCAACGATGGTTTCAAGGTCTGTGATATGTA[T/C]GCGAAGATAAGTGGAAACTCAGGGACCAATGGAAACCGACCACCTCTTAACCCAAAGTAA	No hits found	0	0	1.3	-	0.1	-	4.06	**
cgpGmo-S403	12.353	11	131571669	CTATCGCGCAGTTATGACAACAGTGGAGTTGACCGACATGAAATAATATTGACTCAACTA[A/T]ACATTAGATTAATATTTTTTGGTAAAGATTTGTGTTCTCATTTGAGTTACTCAATATATG	No hits found	0	0	#N/A	#N/A	2.47	-	2.18	-
cgpGmo-S1272	12.875	11	131571756	TGCAGCAGTGAGAGAACGCTGAATTTATTTTTGCACAACTTTTGGCTGGCCACGTGTTCT[T/G]CGTGCAAAGACAGAGCAGAAAAAAAaaaaaaTTCTTTCATATGATCAAAATTTTACTGGA	No hits found	0	0	#N/A	#N/A	0.82	-	1.9	-
cgpGmo-S967b	12.876	11	131571385	CCATTCAACTGTTTGTACACGCACAATATATTTGTGCGTCTTAATGTGTTCACACAATCC[A/G]ACGTTTAATCCCATTAGGTGAACCAGGTGGGTCGTTTCCTTGCTCTCTCCACTATCCTCT	gb|ACO14512.1| 39S ribosomal protein L32, mitochondrial precursor [Esox lucius]	161	8e-38	#N/A	#N/A	0.82	-	2.18	-
cgpGmo-S967a	14.775	11	131571712	CTTTTGAATTCCAGACGTAGACATGAGACAATAGACATAACATACAAATAAAGTACATGA[A/C]ACCAAATGGCAAAAAACTTGCCATTCAACTGTTTGTACACGCACAATATATTTGTGCGTC	gb|ACO14512.1| 39S ribosomal protein L32, mitochondrial precursor [Esox lucius]	161	8e-38	0.53	-	0.82	-	3.6	*
cgpGmo-S1948	16.969	11	131570941	ACAGGACAGAAGATGCGAGCAGAGTACAGTGAGACTGGCCGCACACAGGCAACCAACTCT[T/C]TTAACCAGTGGCTGAAACATGGACCGGTTCACAACTTGGCATGACATGAGCGACACACAA	No hits found	0	0	0.53	-	0.27	-	#N/A	#N/A
cgpGmo-S1733	18.554	11	131571353	TACATGAATAATTTTGCGCAAATGAGTGATCTCTAGAGATTGTTTTGGGTTTTCATGAGC[A/C]AACATAAGGACATCTCTATACCCATGGATGATTTGGAGGAAGCAGACAGAGGAGACGCAG	No hits found	0	0	#N/A	#N/A	#N/A	#N/A	5.07	*
cgpGmo-S455	20.489	11	131571625	ATTCGTGTATAAAAGTGAAAAAGAAAGAGAGTAGGAAATCACAACGATTGTCGACGTACC[A/T]AAGTGTCACAGCATTCAATCCAATTACGAATTCCCAGTTCCCTTTCTGTAACATTCACCA	No hits found	0	0	1.3	-	2.12	-	6.6	**
cgpGmo-S1484	23.069	11	131571508	GTGTTCCGCGCTCCCACTACGTGTCAAAGCCATGGCTCACATTACTATACAGGTTGAATA[T/C]TCACCAGGCATCCCCACACCCACCATTTCCCCCACCCCCAAAAAGGCAGACGACTCTTGA	No hits found	0	0	#N/A	#N/A	2.47	-	5.38	**
cgpGmo-S2232	26.667	11	131571845	GTCTATGGGAATAATTCATCGATACATATATGGTTCATATTAAGATAATAACTTTAAATA[A/T]TTTTTTATTACTTGGACGCTTACGTTATAAGTCTAAATGCAATCATGATTATAAGATATA	ref|NP_001133479.1| Glyoxylate reductase [Salmo salar] gb|ACI33319.1| Glyoxylate reductase [Salmo salar]	64	9e-17	#N/A	#N/A	0.1	-	90	*******
cgpGmo-S1548	27.964	11	131570453	GTTTAAAATCAAAAGCTCAATCTTCAAAACAAAAACCTCCGTAAATATGACTCAAATCGG[T/C]CATATGTCAACCATTTTGTTTGGGAATATATCAAAATCCTTCAGTTTTGGACCAGAATTC	No hits found	0	0	1.3	-	#N/A	#N/A	#N/A	#N/A
cgpGmo-S1541a	29.447	11	131571306	TAAAGAATGTACAGATATATTACTCTTTTAATTGGCATTCTGAGCAAAAGCGACAACAGA[T/C]ATTAAATTTTCTTAACAGCTGGCCAGTTATAGACTAGCTTGGAAAAGCAGCCACCTATTG	No hits found	0	0	#N/A	#N/A	0.1	-	0.04	-
cgpGmo-S618	29.834	11	131571531	ACTCAGTGAGGAATCAAGACGACAATCAAACATTGAAATGATTATCTACCTTTATAAAGT[C/G]GATCTTGAGAACACTAGATCAAACTAGAACTGaacaaaacaaGACCTCTAATCCCGTACA	No hits found	0	0	1.49	-	2.47	-	6.8	**
cgpGmo-S1802	30.733	11	131571152	CATAGTTGGCCTGGGGGATCACCCTCATGTTCTTGAAGGTACTGTGCTTGACCACTTCAG[A/T]CAGCTGTGCATCTGTCAGGTTTTTGCCCAGGAACGAGGAGATCCTCTTTACCGATGATCG	gb|ACQ57849.1| Amine sulfotransferase [Anoplopoma fimbria]	201	6e-50	#N/A	#N/A	1.35	-	#N/A	#N/A
cgpGmo-S1925	31.08	11	131571375	TGATTAAAATTGAATGTAATATGACATAAGAGGCGAAAAATGAACAGATAGACAGATTTA[T/C]AGATATAGATACATGAATATATTGATCCATTGATGgatagatagaCAGAGATGGATAGCC	dbj|BAE45262.1| anserinase [Oreochromis niloticus]	257	2e-73	1.82	-	3.18	*	0.01	-
cgpGmo-S424	31.259	11	131571474	AAAGGTAATCACAGTTATTCTTCTGCGAAATTCCACTGAATCTAGAAATAATTCCACACA[T/C]GCTGGCTCATTAAAAAACAAAATACAAAATAAGTTAGTCATAACACTTAATTAATGCTCA	No hits found	0	0	1.04	-	1.88	-	0.04	-
cgpGmo-S1222	33.714	11	131571478	TTTGTATAACTATTCAAATTGAACTCATGGTTAAGCTAAAGATTAAGAACTTAAGGTCAG[T/C]GAGGGTAGTCAGAACATTTCCTGGTGTGTGTGCATACATGTATTTATGTAtgtgtgtgtg	No hits found	0	0	2.25	-	3.18	*	9.45	****
cgpGmo-S939	33.891	11	131571132	AAACATAAGCATCATTCAAAGATATCTGCATGTACAACCCTGTTATCTACTGGCCGGAGG[A/T]CACCATAARATCAAACTGTGTTTTAATGGCGGTCCTGACAAAAATGACTCCCTGTTAACC	No hits found	0	0	#N/A	#N/A	1.33	-	8.71	****
cgpGmo-S691	35.88	11	131570929	GACAGTTTCAACTTTCTGATGTGGGGGGTTCCAAGAGTAATCTCTTTATTAACCTTCTGC[A/G]GCAAAGCTTTTACAGGGAGACTCTCTGCTGGAGATTCATCAAGCTTCTGAGCTACTACAA	No hits found	0	0	#N/A	#N/A	2.47	-	#N/A	#N/A
cgpGmo-S1094	36.253	11	131571448	ataaaAACTTGCGTTCGTCTTGAGTCCTATAAACAGTTAGCCATCGTCTTCCTCCTCATC[T/G]CCCCCAAATGACAGAAGACTGTTATTTTTCACTTTTCTCTCCTTCTTGTCCTCCTTCTTG	No hits found	0	0	2.68	-	1.33	-	#N/A	#N/A
cgpGmo-S154	36.691	11	131571196	GATTGGATGGAATGTTATGGCTGAGAACAGCTGTGTTAAATAAAGACCGTAAAAACCAAT[C/G]CAATAAGGATAAATATCCAGTGTTTCAGAAAGTATTTATCAATGCTTCTGAAAGGGGTTA	No hits found	0	0	2.68	-	1.33	-	#N/A	#N/A
cgpGmo-S867	37.368	11	131571235	CACTTATATTGGCCAGCTGGGTTTTGTTTCGGACAATAACAGATTTATTTAAAGGAGGTG[T/C]TATGTTACCAAATACAGCAATATTAGTGGTTGACGGTCAACCAAAACAAACGATTAAAAA	No hits found	0	0	#N/A	#N/A	2.47	-	0.18	-
cgpGmo-S1063	37.628	11	131571842	CACAGCGGCACAACATTTAGACGAAGGacacacacACAACGGATGGAGTCGGGTGACACC[A/T]TTAACACAGTCACGGATCGAAATGCCAGAGGTGATATGATGTTCCTTTGCACTCCACCTT	No hits found	0	0	2.68	-	#N/A	#N/A	#N/A	#N/A
cgpGmo-S613b	37.652	11	131571090	TAGATACATTATGCATAAAATCACTTTTCCAAAAAGATCAGTTAGATCTTGACCATTAAT[A/T]TCCACTTAATATTCTTGAGATGCTGCATGTCCCTTTTTAATAGTATTGTGATTCATAGGC	No hits found	0	0	0.1	-	1.33	-	8.19	****
cgpGmo-S1658	39.458	11	131570731	CTACACCTGAGGTGTTTAATTGGATATACTTTTGTATCCGTTATAAAAATTAATGATGAA[A/T]AGGGTCGTACCTAATGAAGGGAAGTTGCTGGCCACTGTGTAATCTCTTTTTCGTCTTTGG	No hits found	0	0	3.88	**	3.18	*	#N/A	#N/A
cgpGmo-S4	39.87	11	131570855	ATTAATATATAaataataataaGTCTTAATCATCTCACACAATAATTGTAGCAGCTTAAA[T/C]ACCTTCATTACTWAAGTAATATAGCTTATAGATCACATAGCTTACTCCTATTGATAATCG	No hits found	0	0	#N/A	#N/A	4.15	**	#N/A	#N/A
cgpGmo-S138	40.277	11	131570551	TAGGGAAAACCAAAGGAAACTAACTTTATTAAGGAGATATGGAGGTAAACAACCCAACCG[A/G]TGTGGGCCGAATCCTCACTCCGCCAAAGTTTTCCTTTGTAAACACTGGAGAGAGAATGCC	ref|XP_001140117.1| PREDICTED: hypothetical protein [Pan troglodytes]	177	2e-42	#N/A	#N/A	#N/A	#N/A	5.38	**
cgpGmo-S1647	40.488	11	131571035	AAAAGGTTTTACAAGTATTCGAAAGACAAATAACTGTTTCAACCTTACCCACAGAAAAAC[A/C]CTTTAAAAGAAAAACTCTTGCCACTCTTTTATGAACCATTTGCATTTCAGATACATGTTA	No hits found	0	0	4.16	-	#N/A	#N/A	6.42	**
cgpGmo-S2113	41.874	11	131570776	TGGACATTGGTCAGCACCCCTCACTTACCATGTTAATCGTTTTAAACATTAAACTGGAAT[A/G]TGGTTTCAAGTGAAAGATAATGGCTGCAGTAAGAACAAAATAAAAAATCAAGACATGTTA	gb|ACO09091.1| Sorcin [Osmerus mordax]	126	1e-27	#N/A	#N/A	2.84	*	#N/A	#N/A
cgpGmo-S580	41.891	11	131571045	GAGGTTTAAGAATATATTTCAAATGGGCTTGGTCTGACAGTTTTACAAAAAAAAAAAATA[C/G]TGATACAAATCAATTTCATGACTACTATTTCTAAGTACATTCAACATGTGATGAGCTGTT	ref|NP_001133850.1| Farnesyl pyrophosphate synthetase [Salmo salar] gb|ACI34015.1| Farnesyl pyrophosphate synthetase [Salmo salar]	173	2e-53	#N/A	#N/A	0.27	-	#N/A	#N/A
cgpGmo-S922	42.26	11	131571148	CCAGCGTTATTCAATTTACAGAATCAATTCAACCTGCAATATGCCACCATTTTTTTTATG[T/C]AGTCATAATCTTTGTTTATCATAAAATACATGCAATTTTAATGTAGAGTATAAATACCTT	gb|ABS70751.1| Cpv-1 [Astatotilapia burtoni]	76	4e-27	1.3	-	2.05	-	5.38	**
cgpGmo-S386	42.817	11	131570546	AGTTGACACCGATTTGAGATCGGCCACACTAACCCTTGTTTCACAGTTGACATACAGTTC[T/C]TCCACAGATAAAAACAATTGTATTTTTTTTAACTGCGTTTCAAACGCTATGGTGTAAAGA	No hits found	0	0	1.3	-	#N/A	#N/A	#N/A	#N/A
cgpGmo-S416a	43.148	11	131570863	CAGCAGAGTGTGTATATATCCACATGGGGATACAAGTTTAAATAAAATAAAAAATCTTCA[T/C]TCCCATCAAAGAGTTCTTCACAAGGGATTATTAAaaaacaaaacaaaaATGGTTGAGATA	ref|XP_707530.2| PREDICTED: hypothetical protein isoform 3 [Danio rerio]	79	5e-13	0.87	-	0.27	-	#N/A	#N/A
cgpGmo-S44	43.206	11	131571815	CCTATAAAACTGAAATGGCAACAGAGATACCCGAAACGAACCAGATGTTTTTTATGAATA[A/T]AAAACCCAAATCCTACAATTTTACATGAAAGTAGTTGCTAGTCTCTCAAATCAGCTTAAT	No hits found	0	0	0.72	-	0.63	-	#N/A	#N/A
cgpGmo-S416b	43.432	11	131571699	CGAGAGTGGTAGAACCCCCAGAGACACTTCTGAGCCGGTACTCCATCAGCACATCTGTCA[A/G]CTTCTGTGTCACCTTCAGAACAATCTGGGCATCGTCCTCGTTTTCTATCCGAAAGGTATC	ref|XP_707530.2| PREDICTED: hypothetical protein isoform 3 [Danio rerio]	79	5e-13	0.87	-	0.27	-	4.15	-
cgpGmo-S607	43.654	11	131571735	CATTGGACGGAGAACAAAAATATAAGGGAAACATATTTTGTTTCACTGTGCTTCAGACTT[A/T]CAGCAGTTCATAACAATTATCAGGCTAGTAAAATAAAGAATCGTGACTGAACAAGGAGCA	No hits found	0	0	1.3	-	1.86	-	8.71	****
cgpGmo-S581	43.935	11	131571211	ACTTCCCTCATGAAATGTCTTATTTTCCATACAACACTCAATCAAATCTTTAAAAGGACA[A/T]TTTCAGTTGACTAATACTATCAAAATGCAGCATTGGTCTTATCTTTTTCATCCTACTCAT	gb|ACI67358.1| Inhibitor of growth protein 4 [Salmo salar] gb|ACI68685.1| Inhibitor of growth protein 4 [Salmo salar]	50	1e-10	0.87	-	#N/A	#N/A	7.51	***
cgpGmo-S488	43.966	11	131571101	ATCACAGATGGCGTTACTTCACTGTTCACTAGTTAAACGTCTAGACTATTGCCTGAATGT[T/G]GAGTGATTACAGATCAGGGTACTGAAGCTAGGGAGGGGGGGGACAGTAGTTTTGAAGACT	No hits found	0	0	#N/A	#N/A	0.74	-	#N/A	#N/A
cgpGmo-S1431a	43.986	11	131570547	CGCTCTTCTAACAATCGGAAGAGGTTACAGAATGGAAGAAAAAAAAAAAAATAACATCCT[A/G]AACACTGCCTCCATCTTTTATCCTTACATTTTACAATGACAGCATTGGCCCATCTCGTAA	No hits found	0	0	#N/A	#N/A	1.86	-	#N/A	#N/A
cgpGmo-S1712	44.23	11	131570934	TCAAAACCATTTCATTTATTTGGCCTGCTCTGCAAATATCCGCAGTTTAATTCGTTTACA[A/T]TTGTCAATGTTGAGATGTAAATCTTGCATTAAGGTTTTCCTCCTAAAATAGTTAAAAAAA	No hits found	0	0	#N/A	#N/A	2.18	-	#N/A	#N/A
cgpGmo-S2102	44.447	11	131570752	CTTTCACAACAATACACAGTATAAGAGTAGGGTCTGTCTGCTGGCAGATGACCTCTGTCC[A/G]CAGCAGCTCTCCATCCCTCTTCAGCGACACCCCGCAGGAGGCAAACAGCAGCTCTGTTCT	No hits found	0	0	1.3	-	#N/A	#N/A	0.28	-
cgpGmo-S2159	44.644	11	131571420	AAAACATTGCTATTCTAAATCCCTTTCTTGATTAAAATCAGTTTTATACACGTTGTCCTA[T/G]TTATTAATGCACAATCAAAAAAAGACCATGCTTAAAGAATAAAGTGGCACTTTTTCATTC	No hits found	0	0	1.9	-	2.47	-	8.71	****
cgpGmo-S634	45.067	11	131570909	CCCGTCTGTATTTCGTCGTTCAGGATGGCCTTGCTCAGGACCTTCAGGGGAGACGGTCCG[T/C]TGCACCTCGAAGCCCCCTTTCAGGTTGAGCAGGGGGAATCTTCTGGGTGTCTCTGGTGTG	emb|CAG04558.1| unnamed protein product [Tetraodon nigroviridis]	103	3e-20	0.1	-	#N/A	#N/A	8.71	****
cgpGmo-S1108	45.168	11	131570801	TATCACTCTATTCTCTTGGTCAACAGCTGGTTGGTGATTGAAAAGTCCCTCCAGTGACGT[C/G]GGTGCAGGTTCTTCAAATGTTGACATCTCTGACGTTGACTTGAAGTGCATGTTAAAAAAT	sp|Q2YDS5|SCNM1_DANRE RecName: Full=Sodium channel modifier 1 gb|AAI10092.1| Sodium channel modifier 1 [Danio rerio]	71	2e-10	3.13	-	#N/A	#N/A	4.47	-
cgpGmo-S1090	46.189	11	131571350	TTCTGAAAGGAATAGGCCTCTCGTCTGGAGTTGGTCCAACCACCGAAGCCGTGTTTGGAA[A/G]TCTAGACGTTGGCGTTGATGATCTCAACAAACTCGGCCTTAAGGGAAGCTCCGCCCACGA	gb|ACO57607.1| triose phosphate isomerase [Gillichthys seta]	59	1e-08	4.42	-	0.65	-	2.62	-
cgpGmo-S788	46.342	11	131571243	TATAAAAACAAACCCTGATTAAACCATTATTTAAATACCAATGATAAAAGCACAACAGAC[T/G]GCTCCAAAGACCGCCGGCTGACCCGATGAAACGTAAGTGAAACATGGCAACTAGATCATA	No hits found	0	0	#N/A	#N/A	2.05	-	0.18	-
cgpGmo-S811a	46.439	11	131570553	ATTAGGACCACGGAATTGTAGCACAAGGGTCATTACAGCTCCAAGAAATGAGACAGTTAA[T/G]TTATGTCGTCTGAACACGAGCTCCGGCTTCGAGTCAACAAAGCGAAAGCTGCATTTGACC	ref|XP_001511022.1| PREDICTED: hypothetical protein [Ornithorhynchus anatinus]	129	4e-34	0.53	-	#N/A	#N/A	#N/A	#N/A
cgpGmo-S2211	46.558	11	131570901	GTGCTTTATTCACTCCACAAAGTGCCAGTTCAGCCTGGAAGCCCTCTGTCACAAGAATCC[T/G]TGAAATTACAAAGTAGGCCTTTATACTGTAGTCTAGCCTAGTAGAAAAWTAAGACCGGGA	No hits found	0	0	#N/A	#N/A	0.63	-	#N/A	#N/A
cgpGmo-S587	46.746	11	131570508	TGCCGTCGGGCATTCCCGCGCAGATCATGTTGTCCGTCAGCCGTTGGCTCTCACCTGCCA[A/G]CGATCGGATGCACGTCTGCTGGTTGACGACGGGGGGACTGAAAAACATCAGCTTGTTGCT	gb|ABU63968.1| Ca2+-dependent complex C1R/C1S subunit [Perca flavescens]	179	4e-50	0.87	-	#N/A	#N/A	0.18	-
cgpGmo-S1998	46.978	11	131571360	AATTGGCATGTGGTTGAATTTGTAGCAAAGGAGGCCAACACATTTATTTTATTAGGTCAA[A/T]GGGTTTTTCAACTGGGTCTTTGAACAACCACAGCCAAAAGTAGTCTGTTATTAAACTATA	No hits found	0	0	0.1	-	0.27	-	0.1	-
cgpGmo-S2017	47.258	11	131571298	CTATAATTGGTACATTATATATTCGATACATAATCATTTTAGTAATAAGCACAATTGCAT[A/T]ACAAGCAGTCGAATATAGACGAGACATTTAACTGGCATTGTTTAACTGATGAGTCAATCC	No hits found	0	0	#N/A	#N/A	0.18	-	0.41	-
cgpGmo-S1843	47.319	11	131571400	GTGATTCTGATCAAGGCCTCGACCCTTTGAAACATGACCGATGAGATGACACAACTGAAC[A/G]GATCAAACCATTTAGGCAACACATGAAGGAATGCTCCGAAGACTTGATTGATCCACAGTA	No hits found	0	0	1.32	-	0.27	-	2.62	-
cgpGmo-S707	47.693	11	131570760	TTGTGATGCTTAATCTTGTTAATGAGGGTTGTAATACATATTATCATTCAAACGAAATTC[T/G]TTTTAGTGAGATTTTAGTTTGATACAATGTATTTGCTTTTATAAGATACAATAGCACCAT	No hits found	0	0	1.82	-	#N/A	#N/A	0.18	-
cgpGmo-S79	47.974	11	131570920	ATTAGATATGGTTGTTGAAGAGGATGGTTTTGGAGTTGGCAGACAGCAGTGCCGTTACTG[T/C]TCTGGAAACACAAGATAGTAAATACGCTCCTGAATCATGTACATATACATGAACGCAGAC	No hits found	0	0	#N/A	#N/A	1.68	-	#N/A	#N/A
cgpGmo-S2179	48.235	11	131571657	GCAAGAGGGGGGTGAACAAAATGGCCACTTGCCTCTGCCTGTTCGGTACATCAACGTCCA[C/G]ACCTTCATGACTGTTCTACACCCATCTCAAGAATCTTCTACATACACTTTTGGTCACGTT	No hits found	0	0	4.48	-	#N/A	#N/A	5.76	*
cgpGmo-S717	48.452	11	131571009	ACAAAACATATGCAAGGGGTCACCATTATCGAAGTTTATATATTACTGTTAAGCACCAGT[T/G]TGATGTCATGCTGCCACTTAACCTTTTCTTTGAACCAAGGTCGATCTTTATATAGGATGC	No hits found	0	0	#N/A	#N/A	#N/A	#N/A	0.04	-
cgpGmo-S2005	48.536	11	131571849	AGTAAAGCAATCCTTATCCGAGTTTGAAAGCAATTTACACAGTAATGTGAAGCCTTTTAC[A/G]GAGCACACTTGGTTTAAAGGGAGTCGAAGGAACTTGTAGCacaatcaacaacaacTGATA	No hits found	0	0	1.82	-	34.91	*******	89	*******
cgpGmo-S150	48.759	11	131571284	GTACAATGAAGATYGTGATAAATTCTTTTTAATATTGAGTTAATGACATTGCAGTCTTAT[T/C]GACAGCTTCAGGACCTAGATTTAGCTTTAGAGGGAACACATGAATGTGAGCCATTCAGTC	No hits found	0	0	0.1	-	0.54	-	0.04	-
cgpGmo-S1767	49.884	11	131570502	CTCTCCCTGGGTTAACGCTGACCTAGTGGCCTATAACTGGGAGCCTCATCCACTGGTCTG[T/G]GCAGTCTGTTTTAATGGTCAGCATCAGCCCGGGCCAATGTGACCCTCATCCTCCAATTAA	No hits found	0	0	#N/A	#N/A	0.27	-	#N/A	#N/A
cgpGmo-S1384	56.065	11	131570690	TAWTTGATCTTTGATTAAAAWAGACGTACACCCTGAAATAAACCAAAAGCACAGTGTGTT[T/C]ACATGAACATTCAAATTCAGAATTTCTTTGTCTTAAGTACTTCCCTCGGCAACGTTGTAG	No hits found	0	0	#N/A	#N/A	#N/A	#N/A	4.96	**
cgpGmo-S594	0	12	131570640	GATGAGTGGATGAATTACAGGGGGTGGTCCTCTGACCGAAGCCCAGGGGAAAGGAGAAGG[A/G]GGCATCTACTGAAGACAACGGCCATACTGAGTAAATACGCAACACGGCTTTCCCCAACAT	No hits found	0	0	2.42	-	#N/A	#N/A	#N/A	#N/A
cgpGmo-S1846	0.167	12	131571153	GAATCTCTACAGTGTGGCTGCCTTAACTGCTGGTGCTAAATTCTCTCAGCGAGGAAGAAC[T/C]GCTGTGATTAAACGGTCTCAGATAATTATACATTACAGCTGGCTTATGTCTGTCTCAGGT	No hits found	0	0	#N/A	#N/A	0.19	-	#N/A	#N/A
cgpGmo-S1956	1.151	12	131571708	TACTGTGTGAAATGAGTCAACCCTTTAGACCTTCACTAATGAAATTAAATAATTCAGCCA[A/G]GCATCTTCAGTCGCAGGGCCATACGATGGCTAAATCCCAAATTGACTGTATTGGAACAGT	No hits found	0	0	#N/A	#N/A	#N/A	#N/A	2.53	-
cgpGmo-S1995	2.918	12	131571717	ATGCAATATCCCAAAAAGAAATACTTGAATATCATCAAATAACACATGAAATGCTGAAAC[C/G]TGTGCACAGTTTTGTGTTGTCAGTTAAAAAAAAAGGTTATTTACAAAATGAACCCCTCCG	No hits found	0	0	0.53	-	0.36	-	0.13	-
cgpGmo-S476	3.184	12	131571421	CAGATCACATCCTATAGTGCAAAGATCCGCAACCCAGCGGTGGGAGCCAGTTCTGTTCCA[A/C]AGCCGCCAACTTAGTCCTTTCTTGGTTGAAGTCTTTCTCCATAATTTGATCCCACGGGTA	gb|ACO10159.1| Ubiquinol-cytochrome c reductase complex 6.4 kDa protein [Osmerus mordax]	79	1e-13	#N/A	#N/A	0.54	-	3.6	*
cgpGmo-S439	4.671	12	131571279	AACACATACGCCAATACCGATATACTGTATCTGTGATGGGCCAATATCGGCCGATAAAAT[A/C]AGCCAACCGATATAGGCGGTACAGGCTCTAGTTTAAACTAATAACCGGACATAATAGTAA	ref|NP_001133311.1| N-acetylneuraminate lyase [Salmo salar] gb|ACI33011.1| N-acetylneuraminate lyase [Salmo salar]	228	8e-58	#N/A	#N/A	0.36	-	8.02	**
cgpGmo-S1225	5.413	12	131571810	ACAGGATGATTTCAAACGGATGCTTAATTTATATTCCTGGCCTGTAACATCTTAATCATC[A/G]TTGCAATAACAGCAGATGGTGGCTAGAAATCAAAACAAACCTGAACGCCTTTCACAGGAG	ref|NP_001136255.1| ornithine decarboxylase antizyme AZS [Oncorhynchus mykiss]	112	4e-23	0.53	-	#N/A	#N/A	8.02	**
cgpGmo-S1226	6.988	12	131571734	AGCAACGTCCATACCACTCCTTTATTCACACAAATCTTTCCTTCGTTGCCAACGACAAGA[A/G]TCTTTCCTTCATTTCGTCATCTGGACTGTAAAGTTGTAGAACGTGTTCCTCCAACACTTT	ref|NP_001134445.1| DNA-binding protein RFXANK [Salmo salar] gb|ACI67554.1| DNA-binding protein RFXANK [Salmo salar]	268	3e-69	1.82	-	0.47	-	1.36	-
cgpGmo-S275	7.08	12	131570550	CTTCCAGTATTGGCTAATATATCGATGGCGAGAAACACAATCTTATTCAACACTTGATYT[A/C]AGCAGGTTCGGTGTAATATGCCTTTGTGAATGAGAATATGGATGAAACCAGCATAGTTGG	No hits found	0	0	#N/A	#N/A	#N/A	#N/A	1.6	-
cgpGmo-S936	7.977	12	131571539	TCCCGACTTTAAATCACTTCTTAAAAGGCATATCAGTTAATTGGAACACCAATTCAGGAG[A/T]AGCTGATGCACTAGGGGGCGCCAAAGGTACTCAAATGAAACTCAACCAACCCAGGGCCAT	No hits found	0	0	3.11	*	0.27	-	1.6	-
cgpGmo-S582	9.097	12	131571682	CAAGAGAAAAGAGAAAACAATCAAATCCAGATTTGACAAAGATAGCATCACAATATCACC[A/G]CAATGGTTTCATTTCACAGAAAAAAaaaaGAAACTTGCTAGTTGGAGTACAAAACGACAA	No hits found	0	0	2.42	-	#N/A	#N/A	#N/A	#N/A
cgpGmo-S2209	12.983	12	131571129	CGAGAGAAGGAGCACTGTATGTGCACACCGTGAAGCGGTTTGTGATGTAAGCAGCACAGG[T/C]GCTTATGTTTTCAGACGAGATAACATGAGGCAACACGTTCCGTTCTGTTATTCAACAGTA	No hits found	0	0	#N/A	#N/A	0.63	-	#N/A	#N/A
cgpGmo-S624	14.053	12	131570963	GTACTTATTCTGAATAAAAAAGAAAAAAGCCCAAATTGCTCTTTACAAGTTAAACATGTT[T/C]TTCCTTGTCATTTAATTTAGGTATAAACAGAAAAAGTGAAGTGCTTTCAGGCACATCAAA	ref|XP_001474335.1| PREDICTED: hypothetical protein [Mus musculus] ref|XP_001472725.1| PREDICTED: hypothetical protein [Mus musculus] gb|EDL07937.1| mCG17287 [Mus musculus]	136	1e-35	3.11	*	#N/A	#N/A	6.4	**
cgpGmo-S256	15.213	12	131571536	AAAAAAAGCAACGCTAGACAAGAAACACAACCAAAATATTCTTTGGAATCCATGGTGGTT[T/G]GTGTGGGCTCACACAGTCATTCATCTTGGCGGTTTCACTCTAGAGAACCCTAGGGCTTCT	No hits found	0	0	2.42	-	1.53	-	9.62	***
cgpGmo-S1769	16.172	12	131571522	AGTAAACCACATCCAACGTTTTTCCACAGAGAGAGGTTTTTACACACTGAAACTTTTGGC[T/C]TTTAAAGCAGGTAGGATTTCTAAAGACTGCTCCTTTCAAAGCCAGGTTTAAGTGGGCAAT	No hits found	0	0	0.81	-	0.1	-	1.9	-
cgpGmo-S502	16.491	12	131571714	CCCTCAACCTGTTCCAAGAGCATTTTCCAAGAGTTCAAAATAGTTGTTTTCTTCTGGTAA[C/G]AGGGTTACCATTACATTTTGGTATTGTGTAAAGTGCTGAAATACAGAGTTCAATATAATT	No hits found	0	0	#N/A	#N/A	0.1	-	#N/A	#N/A
cgpGmo-S1696	16.785	12	131571470	CATTCTGCAGATTGTGTTCCTTGTAATAGTTTCCATTAAAATGATTTCCAGTGGTGAAAG[A/C]CAACATGCAAAGGTCTTGCCCGGCTTTCAAACTTTGACTGCTTGAATCATTTTCCACTAG	No hits found	0	0	1.39	-	0.1	-	7.02	***
cgpGmo-S596	17.277	12	131571557	GTCCCACCAGAAGATGGAGACAGAGACCATTTAGTTGACAAAGCAAAAAGGAAAACATCA[A/C]TGCAGTCAAAAGATAAAATAAAGTAACCAACGTCCTAAAATACATTTTGTTTGACGTTAT	No hits found	0	0	0.53	-	0.27	-	0.4	-
cgpGmo-S1689	17.542	12	131571294	CACAAGGCAAGTGAGGACCAACAGGATGAGTGCAAAGTAGAGGTAGTGGACCTTAGCTAT[A/C]AAGGGGGGCCGTAGGTCCTCATGGCCACAGGAAGGAACTGTACTATATGAATTCTAGAAC	ref|NP_001107077.1| solute carrier family 5 (sodium/glucose cotransporter), member 9 [Danio rerio] sp|A8WHP3|SC5A9_DANRE RecName: Full=Sodium/glucose cotransporter 4; AltName: Full=Na(+)/glucose cotransporter 4; AltName: Full=Solute carrier family 5 member 9 emb|CAP19446.1| novel protein similar to vertebrate solute carrier family 5 (sodium/glucose cotransporter) [Danio rerio]	97	7e-45	#N/A	#N/A	#N/A	#N/A	7.02	***
cgpGmo-S1882	17.542	12	131570750	TTCGGCTCAACTTTTATTTATATTTGCCACAACCAGGCAAACCAAGAGGTGTTTTCTGTT[T/C]GACAAATTCTACCAAAAAAAAGGCCATATCAACTATAAAATAAATCAACAATACCGTTAA	emb|CAG07958.1| unnamed protein product [Tetraodon nigroviridis]	95	4e-18	#N/A	#N/A	#N/A	#N/A	7.02	***
cgpGmo-S2032	17.543	12	131571782	AATTTAAACAAAACGCTTTGTGTCGATTGACCTGGGTCCGGAACTTCCACTTCACGGTCA[T/C]ACATTTACTGAACAGCAAACAATACTTGATTCAAATTGTCGCACATTGGGGTCATCCTGC	gb|ACQ58367.1| DNA-directed RNA polymerases I, II, and III subunit RPABC1 [Anoplopoma fimbria]	136	1e-48	#N/A	#N/A	#N/A	#N/A	6.55	**
cgpGmo-S866	18.251	12	131571593	AGAAAACATTAAATTAACGTTTTTTAAGGCATCTGTTAAARGTTGGTTAAGTGTCCTTAG[T/C]GTTTAACTGGAACATTCCAGGCTGGTTCTTGGAGTCTATCAAGTTCAGCAGctctctctg	gb|ACI66551.1| Growth arrest and DNA-damage-inducible protein GADD45 alpha [Salmo salar]	191	4e-55	0.53	-	0.27	-	#N/A	#N/A
cgpGmo-S1312	18.251	12	131571113	AACTGGCAAACCACAAACCAAAGTAATTTATACATGGAGAAATGCTCATGACCACCTTAG[A/G]GAGGTTGGAAGATAACGATATATTAGTCTGTATCTTGAACAGTTGACGTTTTGGCACATG	No hits found	0	0	0.53	-	0.27	-	#N/A	#N/A
cgpGmo-S914	18.429	12	131571462	GTTGAGGCGGAGATTCTTGCGGAGGATACCCAGGTTTGAAAAAAGCAAACATAAACCGAA[T/G]GACAGCAGTAGCACCTGGACTAAACATGAACAGAAAGTCATACAGAGATCACATAACGTA	No hits found	0	0	2.42	-	3.55	-	0.4	-
cgpGmo-S417	18.647	12	131571052	ATGAAACATCAAATATCTTTATAAAGGTCAAAAACAGTCATGAAAAATGAATGAAAAACA[C/G]CTACCACTGAATATTTGATCACATAGGTTAAATTGTAATGCATTTGGTTTTGAGCAAaga	No hits found	0	0	#N/A	#N/A	0.54	-	6.4	**
cgpGmo-S229	18.95	12	131571183	TTACTGAGTACTTTCAATTGATTATAAGTGCAATGCATAAGACACTACTCAGATAAGACA[A/G]CTTTAAAAAAATGCCTAGTTAAAATTCCAAATGTGGTTAACTTGTAgtggtggtggCGGC	gb|ACI33815.1| Alcohol dehydrogenase [Salmo salar]	146	3e-47	2.42	-	2.67	-	6.4	**
cgpGmo-S248a	18.995	12	131571406	AGCTAACAAGGACTTCACACCTATAGCGCTGGCCTCCTGAAGAAGGTTGATTTCACACAC[A/G]AAAAGGTTATTATTTTTAAACGCCACAGACGTCCCCTCAACGTTTGTGAGGTAAAGTGCC	No hits found	0	0	#N/A	#N/A	0.27	-	0.18	-
cgpGmo-S493	19.027	12	131570870	AACTAACACTGAATCCATGTCTGCATCCTTGTGGTATTTTCCAACATGTTTTKGTATTGA[A/C]GACCTCCGCAAATGAACTGGCGAGTCAAGGGGCAAGTCTACTGATGATGAGTTTTTAGTC	gb|ACO09079.1| TBC1 domain family member 7 [Osmerus mordax]	145	1e-32	2.42	-	3.53	-	6.4	**
cgpGmo-S688	19.48	12	131570766	ATGAGTCTGTTCTGATACTCGGTTCTCTGGCGTGACCTCGGGAGTCTTTCTGGAGCTCTA[A/G]CTTCTTGTACTGATATGATACTGCTATGAGGTTCTAAGTCCTCACCGGAGAAYGAATAGT	No hits found	0	0	2.42	-	3.55	-	5.38	**
cgpGmo-S372a	19.57	12	131571731	GGCATGTATACCGATGTGTAATCACTGTGTACTCGCCCWGTCGGAAGAGCAGAGTAGAGA[A/C]TGGCAGGCAGACAGCCGTCATAAAGACCCTGGCCCGGGGAACGGCCCGTTACAAAACGTT	No hits found	0	0	#N/A	#N/A	0.27	-	#N/A	#N/A
cgpGmo-S486	19.57	12	131570849	GGGTTTAGTGCGCCCAGTCTTCTCCTGGAGCTGGGACACCTTCAGAGCGATGTCCACCAG[T/C]GGTGCCAGCATCACCTGTGGGTCCTGGTAGATCTTCTGGGGGTCCTTCTCATAGCTGTCT	ref|NP_957319.1| phosphoglucomutase 1 [Danio rerio] gb|AAH55219.1| Phosphoglucomutase 1 [Danio rerio]	145	4e-33	#N/A	#N/A	0.27	-	#N/A	#N/A
cgpGmo-S180b	19.57	12	131571370	ACATTTTCAACTGCAAAAACACTTTCTACTATAAATAAGAGATTGTGCTGCCCGGGAATC[T/G]TAGGTTGATCAGGATTAGTGCATGGCGTGGTCTTCTCCACAGGTGTAGCTCATCAGGTTA	No hits found	0	0	#N/A	#N/A	0.27	-	#N/A	#N/A
cgpGmo-S1260	19.57	12	131570933	TTTGAAGAACTTTGCTTTGATTATTGCCCACCCCCTTTAAAGAAACCTCAACTAGAAAAT[C/G]AACATAGAAACATTTCAGTATAGAAAAAAATAATAATTATTAATAGTCTACATTGATTCT	No hits found	0	0	#N/A	#N/A	0.27	-	#N/A	#N/A
cgpGmo-S816a	19.57	12	131571507	CCAATCACAGGTTTCCTTCAAAGCTTTTTCAAACGGCGTAAAGGCAAAGTTTGGGAGGTA[A/G]CGCATCAACTTTGCATTACTGGCGGTCTTTTTGAACTGACCATCTGATTTATCTGTGTCA	gb|ACO10168.1| GDP-L-fucose synthetase [Osmerus mordax]	243	7e-77	#N/A	#N/A	0.27	-	#N/A	#N/A
cgpGmo-S1543	19.57	12	131570647	TACAGAACTTCCAAATAATACCTTTTTGAAGTTCACCCACACCATGTTGTTTTTCATTCA[A/C]CGCTTGAGCAAGGGTTCATCCATCATTTGCCTCCCGTTTGTATTCATTTACTTAGAAAGA	emb|CAG00765.1| unnamed protein product [Tetraodon nigroviridis]	157	7e-39	#N/A	#N/A	0.27	-	#N/A	#N/A
cgpGmo-S233	19.582	12	131571771	CAGAATATTACAAGACCCTTGATTGCAAATGTTAAACAAAGGGCACAAAACGACAACCAT[T/G]GACATTCCAATTTCATGCCGTCACAATAACAGGATGGGATTAGCCAGGTTTTTGGTTGGA	No hits found	0	0	1.3	-	#N/A	#N/A	3.33	-
cgpGmo-S510	19.737	12	131570881	AACCTAAGAGCGAAACTGAGAACATAACTGAAACTTTCGACAGTTGTAAAATCAGCTAAA[T/G]TATGAGAAAATTATATAAATATGTTTCTGGCTGAAAAACCCTTTATTGAATGAACAATAC	No hits found	0	0	#N/A	#N/A	3.53	-	5.38	**
cgpGmo-S116	19.849	12	131571736	AGTTGACTKTCCCCAAATTCCCTGGCACTCGTAACAATCAAGTCCACAGTGCAGGTTCTG[A/G]TGAACATCAAGGCACCCTGGAGTCCGAAACGAAAGGCATCATGTGGGCTATAAAAAGGAG	gb|ACQ59008.1| Guanine nucleotide-binding protein GI/GS/GO subunit gamma-5 precursor [Anoplopoma fimbria]	105	7e-24	1.3	-	0.27	-	#N/A	#N/A
cgpGmo-S314	19.854	12	131571319	GACACCTGCTGATTGCCGTACGGAAAGGGCATAACAATCCATTGGTCAAAAAAAAAAAAA[A/T]AACTTTTCATCTCCGACTTATGTACACATTACATATTATCCAATTTCTCTATTCTAAATA	No hits found	0	0	#N/A	#N/A	0.27	-	6.6	**
cgpGmo-S1737	20.353	12	131571450	CCTACATATTTGGTTGTGTAGAACAGAAGCAACCGAACAATGAAAACCTGATGGTCAGAG[A/G]ACAAATTGCAGACAGAAAACAATATTTCTGCTAACATTAATGCAAAACGAATGATTGCAT	No hits found	0	0	#N/A	#N/A	3.2	-	#N/A	#N/A
cgpGmo-S57	20.617	12	131570832	ACCCTTCCCGTCAAAGATAGAGTTGAACATGCCCATCAATGCAGTGAAGCAGAAGCCGAT[T/G]TGCGAACATGGATTTCATGCGAACCATGGGACAAGTCTCGATTGTTGTTCTTCAGTTTCT	gb|EAW90764.1| transmembrane and coiled-coil domains 1, isoform CRA_c [Homo sapiens] gb|EDM09285.1| transmembrane and coiled-coil domains 1, isoform CRA_b [Rattus norvegicus]	148	1e-40	1.82	-	0.89	-	5.38	**
cgpGmo-S636	20.812	12	131571213	ACACGCCATCAACTTTTATGAATAAACTCAAAACATTCCCTCCAAAATCTTCACCACATC[C/G]ACAAATTCACAGTATTACAAATAGAAAACAATAGATTTCTCTGGGTAAATATATTTCAAA	No hits found	0	0	#N/A	#N/A	0.27	-	0.71	-
cgpGmo-S2034	20.941	12	131571395	acaAACACATCAGTTAACTTGCAGTTACTGGTTACATCCAAGTAGTTCTGTACGATCCGT[A/G]CCGGGATGTATCATTATCAACACACTGGCCTTTATTAAAGGTCGACAATATGTTGGCTCC	No hits found	0	0	0.1	-	0.27	-	3.72	-
cgpGmo-S190	21.289	12	131570598	tatgctGAAGAGGTTACCAAATGAATAACCTTACTCTGTAAGGGTAGAATCGCAAGGATT[A/T]ATATTGATGTCCACTGGATGTCAGAAGTCCTACATTTATTTAAAGGAGTAAGAAAGATCA	ref|NP_001134241.1| Replication factor C subunit 4 [Salmo salar] gb|ACI66752.1| Replication factor C subunit 4 [Salmo salar]	92	7e-26	#N/A	#N/A	3.53	-	#N/A	#N/A
cgpGmo-S1046	21.82	12	131571386	ACTGATATGGACACAGTACATGTGAACACCACAGAGAAGTCGAACAGTGGGAGTTTATTT[A/G]TTGAACAGTAACTTTGTGTTCCYTCATGGACGCGGAGGACGGACAGGAGGTTGAAAGGGA	No hits found	0	0	0.01	-	0.27	-	0.71	-
cgpGmo-S251	22.156	12	131571791	CATCCCATCCTTGTCGATCTCATCCGGGTCCAACATGCCCAGCTGGACTGAGAGCGATCT[T/C]TTGTCATCGGCGATGATGGGGAAAGGCAATGGGGTGCCAGTTTCACCGTTGAAGGCCATC	gb|ACH44882.1| putative peroxiredoxin 6 [Taeniopygia guttata] gb|ACH44883.1| putative peroxiredoxin 6 [Taeniopygia guttata] gb|ACH44885.1| putative peroxiredoxin 6 [Taeniopygia guttata] gb|ACH46316.1| putative peroxiredoxin 6 [Taeniopygia guttata] gb|ACH46320.1| putative peroxiredoxin 6 [Taeniopygia guttata]	143	7e-55	2.7	-	#N/A	#N/A	2.27	-
cgpGmo-S1193	22.799	12	131571342	AACTCGACACATCAATTAAGCTCATACTTCGAATTCTCCATAAACTAGACTGTTGGAAAC[A/T]GTACTGCCGAGGGTAGATACAAGTGCTTGTGTTCTGTAAGAACTGTTCTGGAGGCAGAAC	ref|NP_001134241.1| Replication factor C subunit 4 [Salmo salar] gb|ACI66752.1| Replication factor C subunit 4 [Salmo salar]	64	7e-16	0.27	-	3.53	-	0.4	-
cgpGmo-S316	23.409	12	131570780	TTATTTGTAGAGCACTTTACATTCGAAAATCTCAAAGTGCTATAGAGTTTCAAAGAAAAA[A/T]AAACCCTAAGGCGTTACCATTAAAAGAATAACAATAATTTATAATAATTTTAAATTAAAC	No hits found	0	0	0.1	-	#N/A	#N/A	#N/A	#N/A
cgpGmo-S2101	32.173	12	131571016	TCTGAGTGAAGAGGGAGCAATAGATACAGCTTCGATCACGCATTATCCACTCGTAAATCA[T/G]AAAGAAACAGAAGCATGCCACACAAAGATGAAGTAGTTTGAGGATTTGAGTTTCAGTAAT	No hits found	0	0	0.1	-	#N/A	#N/A	0.91	-
cgpGmo-S521b	32.721	12	131570944	TGAGAAAACACTAAACTACTTTCCAAAAGCCTTCCGTTCTTTTATAGACCTAGAAACATG[A/G]CAAGAAATACACCCTAGCATAACTTTAACCAGACCACAAAAAAAAGCTCTTTATGCCCCA	No hits found	0	0	#N/A	#N/A	#N/A	#N/A	0.71	-
cgpGmo-S742a	37.982	12	131570818	AAACAAAATTGATAAGAAGCCTGACTCCCATCCTTACAAAGGACATTCGACCAGGAAGGA[A/C]ATCACAAGTTAAAAATACATAACTRCTGGTTGGGATTAACATGGTCATTGTTCACCCTTT	gb|ACO09908.1| Ribosome production factor 1 [Osmerus mordax]	106	2e-21	#N/A	#N/A	#N/A	#N/A	0.18	-
cgpGmo-S348	-3.176	13	131571802	GAAAACCGATAAGAGTGCTATTGTGTAATGCTTCTGAAACACCGGTACGTCACGGAAAGT[C/G]AAATTGAAGTTTTTTAAAATACTTTatatatatatatacatctatataAAGACAGAGTAT	No hits found	0	0	1.3	-	0.1	-	#N/A	#N/A
cgpGmo-S2262	-0.503	13	131571218	CTTTTCTGGCGAAAACATTGTTGATGTCGCAGACTGCCCTTTTGAGCTCACAAAACCCCT[A/G]TGAGGCCGTACCGTCTTACATTAGAAGATAgagggagggaTGGCGCCCCTTTGATATTCG	No hits found	0	0	0.01	-	#N/A	#N/A	1.11	-
cgpGmo-S2177	0	13	131571206	TCTGGGCATATGTTTTTATTAAAAACAATGTGGAACAGAACGAGACATGTAGTTGCAAGA[T/C]ATTGGTTTGCGGTTGCAAATGAGTGCATTGTAATACAATGCCCAGGTTCCTGGCCGTGCC	No hits found	0	0	#N/A	#N/A	0.27	-	0.55	-
cgpGmo-S820	0.752	13	131571792	ACTCAATGTTTTTTCCAGTTGGAGGCTGAAATATGTAGTGATTTCAGTTTGGATGTCTTC[T/G]AGAATTTATCAATCAATAATTAGATATGTAGGCATACTTTGCAGATTGTTACCAAATACT	No hits found	0	0	0	-	0.27	-	#N/A	#N/A
cgpGmo-S294	2.071	13	131571242	TACAACCATGATGCAAAAACACTCTCTCTTCCCTTACTCTCTTCTACAAAGCATGCGGTT[T/C]GTTTGACTTAACTTAGATCAAGATGTCATTATGTTGATAGAACGGCAGAGTTTGATTCAG	No hits found	0	0	#N/A	#N/A	0.27	-	#N/A	#N/A
cgpGmo-S1483	2.308	13	131571204	ATCCTCACACACCAAGTGCATAAAGAAAGAGCTTCTGATGAGCAGTGTAAACCGTCAGCC[C/G]GCCGTTTGAACGGGAGACGCCGCGATAAAGGTCTTGAGACGAAAGGTGAGGCGGGTCGTT	gb|ACI69859.1| Dynein light chain roadblock-type 2 [Salmo salar] gb|ACN09938.1| Dynein light chain roadblock-type 2 [Salmo salar] gb|ACN12285.1| Dynein light chain roadblock-type 2 [Salmo salar]	69	5e-10	93	*******	0.27	-	0.91	-
cgpGmo-S1653	2.969	13	131570674	CACCTCCCAAGCATCAAACCGTTGTCAGTAAATTGCCCGTCAATAGAGCAGTCTGGACTT[T/G]AATTTATATACAGCATATCAAGGGTGCATACACAAAATATTCATAAGACAACTCATGAGA	No hits found	0	0	1.3	-	#N/A	#N/A	0.1	-
cgpGmo-S1206	3.256	13	131571751	AAGGTATCTGCTGAGACCAGATCATTGTGCAAATGTGCCTTGAACTTGGCAGAAACATTT[T/C]TTTCTGCGCAAATGCATATAGGAGAAACACTGTAATAACCCGTTCTTGTAGACAATGGAG	No hits found	0	0	#N/A	#N/A	0.1	-	#N/A	#N/A
cgpGmo-S2215	4.235	13	131571023	AAAATAGAAGGCAACTTCCAACATTTCAATAACCGGATGAGCAACTCGGTCCAGTTTCAG[T/C]AGAGTGACTTTTGCTGTTTATTAGAGTGACAGCAATTGCATTTGCAATTCAGGTCTTATA	No hits found	0	0	#N/A	#N/A	2.56	-	#N/A	#N/A
cgpGmo-S652	5.007	13	131570887	CGCAATAAAAACTTTTCMaattcaattcaattTTAATTATTCTGCCTATTTGTACTCTGA[C/G]CATTTGTATCATTAGAATGTAATTCTGGCTTTAAAACAACATAATAGCAGTTGAAGCGTT	No hits found	0	0	#N/A	#N/A	0.1	-	0.18	-
cgpGmo-S692a	5.709	13	131571836	GGTGAAGTACTTTGKCATGGGGCAGGAGACTCTGATCTCTGGTTGACTTGTGGTTCCAGG[C/G]AGAACCATTTGGCGGGCGTGTATTGTGAAGGGTTAGATTACGGGTTTTGCTCTTCTCCAA	gb|AAI52263.1| Zgc:92006 protein [Danio rerio]	159	3e-45	#N/A	#N/A	2.56	-	#N/A	#N/A
cgpGmo-S1695	6.027	13	131570771	CAACATGTGCCTTGAACTTGGTAGAAACATTTTTTTCTGCGCAAATGCATATAGGAGAAA[C/G]ACTGTAATAACCCGTTCTTGTAGACAATGGAACAATAACTTGTGAACACAKATAAAAATG	No hits found	0	0	6.98	**	#N/A	#N/A	1.11	-
cgpGmo-S191	6.279	13	131571293	ACAGTTCCAGCTCTAAAAACTAAAACATCTTCGATGACATAACAGTTTTTACACAATGCC[A/G]CACAGCCAATACTGAATTAGAGAATTGCAACTAGGGAGGCTTTCTTCTATTAAGGACACG	No hits found	0	0	1.82	-	0.1	-	1.2	-
cgpGmo-S2067	6.823	13	131571068	CTCGTACCTCTGCACCAGCTACTGTCTCACTTTCTCCGATGGCGTGTTGTGTTGCTTTTC[T/G]TTATTTGTGCCATAAAACCTGGAAAcctgacctgaAATAGTAAAATACCTTCAGCATAGA	No hits found	0	0	#N/A	#N/A	#N/A	#N/A	0.28	-
cgpGmo-S576	8.282	13	131570770	GGACGGTCATTGGTTTGAATCCCTCTGAGAAGATCTGTAATGAATCAGTCATTTGTGGTC[A/G]CTACTCCTCATGTACTTCCAGAGCTTTGCTGACGGACGGCGGGATCAGACCCGCGGCCAC	gb|ACN12440.1| C3orf60 homolog [Salmo salar]	85	2e-14	1.82	-	#N/A	#N/A	0.56	-
cgpGmo-S949a	10.812	13	131571454	TCAAAATGTGTCGTYCGCATTCAAGGTGCAAAATGACGGGACAAAATCCCAGCTCCACAG[T/C]TCTAAACTTCATCAACGCACGGCAGCCAGAACGTCATGTTAGTGCAGGCACTGGCAAATG	gb|ACM08992.1| WD repeat-containing protein 82 [Salmo salar]	237	1e-61	1.82	-	0.1	-	0.18	-
cgpGmo-S1097	15.935	13	131570536	GACATCTAAAATAAACAATTAAAAACAAATGGAATGTAGTAATAGATGAAAAAAAGACAT[A/T]AAAAAAACAAGATATCGGAATTGAAACACGAGTTACTGCACGTTGCTGTTGTACTGCCTA	No hits found	0	0	#N/A	#N/A	#N/A	#N/A	0.04	-
cgpGmo-S980	18.505	13	131571073	TTACAGCACTGAATCAACAAAGGGTCGCAGGGAATTTTACCATTTAAATAAAATCCCACC[A/G]GCGACATCCTATACAAAGTTAAGTCAGAGCCTAGGTATTTTGGATTATCCGACCGCACCC	No hits found	0	0	#N/A	#N/A	#N/A	#N/A	0	-
cgpGmo-S1069	18.505	13	131570945	CAACTTTTTTTGATCAGGGCAGTTCTCAAAGAAGGCAGATCCATCCAGTGTTTGTGTGTC[A/T]GCAGCCACTTCCAGCACACAATGATGTTCGGGTCATTTTCAAAGCCGTTCATCCAGTTCT	ref|NP_001133997.1| Tumor suppressor candidate 4 [Salmo salar] gb|ACI34281.1| Tumor suppressor candidate 4 [Salmo salar]	190	6e-69	#N/A	#N/A	#N/A	#N/A	0	-
cgpGmo-S1889	19.497	13	131571568	AAAGCACTAATATATACACACGACTGCTATCATTCGATCGACTGATCAATAGAAACAAAC[A/G]GATCCAGCATGGCATCTCTGCGGCTCTGGTTAACAGAAGCCTATATCAattgattgatga	No hits found	0	0	10.33	****	0.1	-	1.36	-
cgpGmo-S281	21.999	13	131570578	CTTGATCATCTTCATTTGTTCTACTCCGTTCATTGGGTCCTTAAGACATAATTACACATG[T/C]GTTAGCTGAACAAAACAGACAAGGCaaggAGGTCAGAGAGGATGTCCACTTCCTGTTGTG	ref|NP_001019596.1| hypothetical protein LOC554130 [Danio rerio] sp|Q4VBI7|STX18_DANRE RecName: Full=Syntaxin-18 gb|AAH95763.1| Zgc:112326 [Danio rerio]	222	6e-56	7.84	***	0.54	-	#N/A	#N/A
cgpGmo-S2058	22.348	13	131571378	GTATTTCCATGGACATTTTTCAGATGTTTCGATTCAGAAAGATTCTTAAACAGGAATACA[A/C]CCCATGCAAAATCCACCATTGGATATCATTTGAAAATTAAAACTAGTGAATATGGTGGAA	No hits found	0	0	11.65	****	#N/A	#N/A	#N/A	#N/A
cgpGmo-S1066	23.978	13	131571847	CAAAGTTTGGGTCGCGAAAACAAGTTACACAAAATGGACATGGGTGTAATTTGCGATGCA[A/G]ACAATAAGGCACGTGCGCCGCCATTACATGTTTGATGACTCGGGACAAGCTTCTGGACTC	gb|ACQ58022.1| 26S proteasome non-ATPase regulatory subunit 6 [Anoplopoma fimbria]	270	5e-72	12.48	****	#N/A	#N/A	#N/A	#N/A
cgpGmo-S752b	24.274	13	131571137	TTTAGACTGAGCCCTTAATATCTGAGGGAGGTTCCTACTTCCACAGAGCCCTGCGATGTT[C/G]CACTGACATATTTCCTCAGTACCCTGAATATACTAACAGCTCTAGAGTACACACATGTTC	No hits found	0	0	#N/A	#N/A	0.54	-	1.36	-
cgpGmo-S1961	24.681	13	131570443	TAATCAGAGATCGACTTTTTCCAtttcttctttctTTCTTCTCCAATTTTTTGAAAGTGC[T/C]GATTTGTGCAAAGATCACTGAAGCACAAACCGCCTATTCTGCCAACCCCTCTAGTGCATC	emb|CAF96691.1| unnamed protein product [Tetraodon nigroviridis]	243	3e-93	7.84	***	#N/A	#N/A	#N/A	#N/A
cgpGmo-S1390a	25.462	13	131570595	TTTGGCATGGGCATTACCATGACTTACAGTAAATTTGTGTCCATAGATAAATCTTCAAGA[T/C]TTTGTCATGGTCAAACCAAACAAGAATAACAATTTTCAATGAAAACTGAAAGTAGTCCAT	gb|ACQ58579.1| C12orf62 homolog [Anoplopoma fimbria]	52	4e-06	5.69	**	#N/A	#N/A	#N/A	#N/A
cgpGmo-S752a	27.324	13	131570961	ATGCAATCATAATATAATTCCTTTTTTTACATGTAATTATAAATAATTAGACTCCCAATA[A/G]TTAGAATCATTTGATATTAATTGAACACAAAAACTGGTAAACCAGCAATATAGATCACAT	No hits found	0	0	#N/A	#N/A	3.26	-	#N/A	#N/A
cgpGmo-S399	27.972	13	131570557	GTTACTTCACAGCTCACACAAAGCAATACCCATCTCCACTCAAACTAAGCACGATGTGGY[T/C]CTGTGCTTATCCTTCTGCTTTGATTTAATTGGCACACAATGATTACACGTCTGCCTGGCA	No hits found	0	0	9.04	****	0.01	-	#N/A	#N/A
cgpGmo-S1990	30.745	13	131571569	AGTGTAAAAGCCTACCTCAGGTCAAGCAGCGATAAGCGCTACCATGTGTAAAGAACACCA[A/G]AGGTAATCTTGTTCACGGGCTCTTAAAGCTACACTGTCACATAAATCCAATTTCACCACA	No hits found	0	0	#N/A	#N/A	9.42	***	2.53	-
cgpGmo-S29	32.601	13	131570681	CAAAGTGACTTACAATAACTATTAGGTGAAAATTGTTTGCAATAACAAACATTGGCAGTA[A/T]TCATYATTATATTATTGTAATTGTATAGTACTAAGCTCAATTTATGGATAGCTTTGTAGC	No hits found	0	0	5.69	**	#N/A	#N/A	1.2	-
cgpGmo-S36a	33.245	13	131570805	TAAAAAAATAAATCTTTAAAATAAACCGATGGCATCCACCTTTTGGGCATGCTGTTCCCA[C/G]GACTGTATTGACAGTTGTGCCCTGTGTAAAACACCTCGGCGTTATGCAACATCAAAACGG	ref|NP_001107884.1| NCK-associated protein 1-like [Danio rerio] gb|AAI55666.1| Zgc:172352 protein [Danio rerio]	90	3e-16	6.72	***	0.01	-	#N/A	#N/A
cgpGmo-S36b	33.285	13	131571662	AAGCAAATATCTGAAAGCAAAAAAGCGTTACATGTTCAGCAAAAGCTCTTTCCTGGTCTC[T/C]GACGGAGGCCCTTCAGCCCAGGGTGACGATGCAGGACTTGTAGACCGATCTGTAGGCGTT	ref|NP_001107884.1| NCK-associated protein 1-like [Danio rerio] gb|AAI55666.1| Zgc:172352 protein [Danio rerio]	90	3e-16	#N/A	#N/A	#N/A	#N/A	0.04	-
cgpGmo-S906	33.647	13	131571333	TACTGTTGTTTGCCCATGAAGTAAAACATTTGCATCAGAAAAGGTGTTAATCTACACACA[T/C]TGAGGTCTGCTGTTAAAAAAAAAGAATAATAGAATTCATGACCAAAAGGAAATGCAGTAC	No hits found	0	0	#N/A	#N/A	0.27	-	0.4	-
cgpGmo-S2018	33.9	13	131571801	AAATGTGCATCCGCCTAATGCTGAGCTTTCCAGTTCCGAGTCTGCATTTATAAGAGCCAA[T/C]ATTGTTTCAAACCCTCACAAACCAAGGAAACAACATAATTAATTCCTCTCGTGGACAAAT	No hits found	0	0	4.74	**	0.01	-	#N/A	#N/A
cgpGmo-S2013	34.172	13	131570817	AAAATAGGGTCAAGTAATCTTATGAGGCATAACAGAAAGATCCCTTAATTTATTTGTGCC[A/T]TCTGTTATGTTAACAGGGCAGCCAGGCGAAGGATTAACTACTAGCAGTTCAACACAAAAA	No hits found	0	0	#N/A	#N/A	#N/A	#N/A	0.18	-
cgpGmo-S350	35.958	13	131571496	ACAAATTTGCGAAACATGCAAAGATCTTTGAGAATGCTTCACAAATACCAAAAATGTAAG[A/C]AACATTGTTTCTACTCGTAAAAGAGGATACTTGTaataaaataaaTTGGattaattaatC	No hits found	0	0	6.72	***	1.33	-	1.6	-
cgpGmo-S1981	36.886	13	131571752	AATACGCCCCACCCCTCACCTTGATGCCCCACCCCAAGGAGGGGAAAAAACGGATGATTG[A/T]AAAGACATCTATTTACAAGAAGCACTACATCACACCAGCACTGAATAAAATAGGCCTCAA	No hits found	0	0	4.74	**	1.33	-	#N/A	#N/A
cgpGmo-S487	37.556	13	131571524	AAATATTTCATAAGACATATACCATGGTGCTAGTTTGATTGTAAAACAGAATTGAAGTGA[T/C]ACATCATCTGAAATAAAACAATCAAAGGAAAGAGGTTAATCAGTACACATGGAAGGATGT	ref|XP_689123.2| PREDICTED: similar to invasion inhibitory protein 45 [Danio rerio]	70	5e-23	12.25	****	0.89	-	1.11	-
cgpGmo-S1959	38.343	13	131570875	TAAAACAACTCCGAGGATCAGATGATGTGTGTGTCTTAATGACTTCAGGTGGAAGAACCA[A/C]CAGCTTTAGTATTTGTCCCAATTACTAGTAGCTAGTCCATTCCTGAAAGATAAGTGATAG	No hits found	0	0	#N/A	#N/A	1.95	-	#N/A	#N/A
cgpGmo-S765	38.442	13	131570882	TTTGTTATATTTACTTATTTGTGCTTATTATTTATTCATATATTTATCTGATATTTGTGC[A/T]TTTCTGCTCGCTCCACCCTTGGTTCAGAAAGAAATAAGGAGTGCCTGTGATGCATTATGG	No hits found	0	0	0.1	-	0.54	-	#N/A	#N/A
cgpGmo-S1563	38.723	13	131571684	GCCCAAATATCTGAATTCTGAATGTTGCTGTTGTTGAAACCTTTCTCCACCAGCCATCCT[A/C]ACACAAATTCAAAGGACTGAATCAAGGCACACTTCAGAAGCACGGACACTAACACAGTGC	No hits found	0	0	4.74	**	0.89	-	0.91	-
cgpGmo-S614b	39.279	13	131571086	ATGCCAGTTCATATTTCCGAATCTCTCCTGCCAGTTTGACGCTCTCCCGACCGGTCCGGT[C/G]TCCAGGTTAGAGAGCTCAATGCCGTAGAAGTCCAACTTGAGCCCGTAGGACTGCTGCGGA	emb|CAJ90908.1| opioid growth factor receptor [Salmo salar]	183	2e-48	#N/A	#N/A	2.93	-	0.28	-
cgpGmo-S2281	39.447	13	131571026	GAAGTCAGAATAGTGGTTGCTTATACAATTCTAGGTACTATGAAGAGCAATAATCCCTTT[A/T]AGGTTAATCAAGGATTTAAATAAATaaaCAAAATCCTTATCGCGCGATCAACATGATTAA	No hits found	0	0	3.88	**	#N/A	#N/A	1.6	-
cgpGmo-S881	39.503	13	131570813	ATACACAAACTGACACAATGGTCAGTTTGCAAGAGTAGTATAATGTTAAAATAAAAAGGT[T/G]GAATGGGCATCTGTGCTTTGAAAATAAGTTTGTATACTTTTGCAAGAACTGTAATCCAGA	No hits found	0	0	#N/A	#N/A	0.54	-	#N/A	#N/A
cgpGmo-S1209	39.608	13	131571261	CTTCAAAAGTCCAATCTGTCGCGTTAACAACGACCTGAATTTAATCAAATCAGTTAGGAG[A/C]AGGCATAAGCATTTGTCGAAGATCCCACTTGGTGTCAGCACAACACATAGGTTCACTGTA	ref|NP_001135187.1| NEDD8-activating enzyme E1 catalytic subunit [Salmo salar] gb|ACI33010.1| NEDD8-activating enzyme E1 catalytic subunit [Salmo salar]	72	2e-10	0.1	-	0.01	-	0.55	-
cgpGmo-S1762	39.67	13	131571088	TCTTTTTTTGTTAGACACCAACATCATCCTCCTGTTGCGAGTGAGAACATTTCGCAAATC[T/G]ATCACACATCAAATTGTACTGTTACGCTGTCTGTTCCGTCAAACATCATTAGAAAAACCT	No hits found	0	0	#N/A	#N/A	0.01	-	#N/A	#N/A
cgpGmo-S905	39.994	13	131571072	ACACGCTGAATACAGTCATCACATACAGTTTTTGCTTGTGCTTACAAAATAAGATCAGTC[A/G]CATTGTTTACCGGTCTTTAGAAGAAACAGTGTTATCCCGAAAGCCACCAGACTATTGCGT	No hits found	0	0	3.88	**	0.01	-	#N/A	#N/A
cgpGmo-S1639	39.994	13	131570705	TGTCTAGCGTGGGCTATTCAAACGTCCCTACTAAGCTGTTCAAGGTTGGGTTTTCGACGT[A/G]GTTCATCGGGGTCACGCCAGTCAGCCTTGTTCGGTTCTTCACTTGGCTCGCCTCTTCTCG	gb|AAH71286.1| Id1 protein [Danio rerio]	66	3e-09	3.88	**	0.01	-	#N/A	#N/A
cgpGmo-S614a	40.241	13	131571381	CTCCTTGACCGCGGGGAGCTTCCCTTGCACAAGGATTTCCTCCAGGAAGAAGCGAACCAG[T/C]GGGGCTTGGTAGTGCCTGAAGCCCAGGGTCCCCAGGCACTTCAGGATGCGAGCGAGGCGC	emb|CAJ90908.1| opioid growth factor receptor [Salmo salar]	183	2e-48	#N/A	#N/A	2.93	-	#N/A	#N/A
cgpGmo-S793a	40.856	13	131571546	ACGGTATTGCATTTCATGTTTACATTCAGTTCTTTAGATAAACTTTATGTATATGAGCTT[T/C]TTCATGTTACTGAAGACCTGGATGCAATCATGTTCATGCTTACCACATCAGACGCTAARA	No hits found	0	0	#N/A	#N/A	0.27	-	0.73	-
cgpGmo-S2160	40.864	13	131571573	ACAGCATTATAGAAGCAATCTGCAAACTATGAGCCACAGTCGCCATTTTGAGATTCAACC[T/C]AGAAAACAAGCTTTTATCCAACATCCAATATGCCAAGAACGTTGATRTAAGCAAACAAAG	gb|ACN11446.1| SYS1 homolog [Salmo salar]	224	2e-56	#N/A	#N/A	0.4	-	0.73	-
cgpGmo-S107	41.426	13	131570695	TTTTTCTTTGGCCCCTCTGACTCTCACCAACCTTATAGGTCATATCGGCCGTGTTGAAAC[A/G]GACCCCCCAAGTGGTCTGAGGAAGGCGCTCGTCCACACTGCACTTTGAGGGGTTTGTACA	No hits found	0	0	#N/A	#N/A	#N/A	#N/A	2.84	*
cgpGmo-S2039	41.471	13	131570422	ACACGCAAACTTAAGACTTGAGGTAACTGTAGAATCCAGTTTGGCCTCCGAGAGGTCCAT[C/G]GGTTCACCGTTTCTTGATGCGACCCTGATAATAGGTCTTCCTGGCTAGAGTTGGGGTCCA	gb|ACI67752.1| canopy homolog 2 precursor [Salmo salar]	72	7e-25	5.69	**	#N/A	#N/A	#N/A	#N/A
cgpGmo-S2028	41.495	13	131571709	AGCGCAACAACAAACGTTTGTTGGTGGTTACTGATGAATTATAGCTGTTGCTGTACACTA[A/T]TCTGATAGCAGCTTCAACATTTGAGGAGCaaaataaaatacaaaagataaaaataaaata	No hits found	0	0	3.11	*	2.21	-	#N/A	#N/A
cgpGmo-S220	41.657	13	131571533	ATATTTTGATATTTTTGTACGTATCCTATCATGTCCTAAGATGCAATTCAAATTCTAAAC[A/G]TAAGAACAGATGAGCCAATTACATGAAAGAAACATTAAGCACTTAATCGTCCGTCAACAT	No hits found	0	0	0.1	-	1.86	-	2.87	-
cgpGmo-S241	43.138	13	131571300	AAACCATTTTAAAACCCAAGAAATTACCGCAACGAGAATAATTTATTCGTATTGACATTG[T/G]GGCCTAATCAATTGGCCAAGAAGTATACATTTTTGGATTAATCTACAAATGATGCCGCTT	No hits found	0	0	3.11	*	0.27	-	0.04	-
cgpGmo-S1720	44.645	13	131571622	ACAGTACCTCCTACTGATTGGCTGAGCAGACAAACCGTTCCCCTAATTTGGTCATAAACA[T/C]GGTGGAGGCCCCTCTCTGCGTCTCCCATTCTGTTTTGGTCACTGAAAAAACAAGAAACTA	No hits found	0	0	#N/A	#N/A	0.27	-	0.55	-
cgpGmo-S888	44.771	13	131571249	TCAAAGACAACAAATCATTAAAGAAAAACCATAGAATAATCTTAAAACCGGTGGAAAAAC[A/G]AAGGAAACTCTAAAGGCCTCGACAACCAAGTTGATGATCAAGAATAAAGGTTTTGTAGAA	No hits found	0	0	3.88	**	0.89	-	2.84	*
cgpGmo-S217a	47.972	13	131570552	AAGGAattgcattgcaGATCATTTCTAATTTATTCATTTATAAATCGCTGACAAGAAAAT[T/C]GAACAGACGTCCCTCCAAGGCATTCTCTGCCAGATGTTAACCAACACTTTATTCTCGGGC	gb|AAH56811.1| Zgc:112265 protein [Danio rerio]	73	4e-12	3.88	**	#N/A	#N/A	#N/A	#N/A
cgpGmo-S1977	48.695	13	131570790	TAGTAAAAATGGGATACCAATGATAACAACATGCAAATTGTGTTTGTGAGGCGTCAAACA[A/G]TTTGTACAACTATTGCATGTCCCATTAGCAAGTGTTTATAAATATCAGGAAAATCWAACT	No hits found	0	0	3.88	**	#N/A	#N/A	0	-
cgpGmo-S1219c	-0.915	14	131571707	GGAGTCCGCCATGAAGGCCTCGATCTCGTCCACGCCACGTGGCACGCAGGTCAGGAGCTC[A/C]ACGCCGTCCCGCGTCACGGCAATGTCGTCCTCGATGCGCACCCCTCCGAAGCCGCGGAAG	gb|AAI55199.1| Pepd protein [Danio rerio]	231	5e-59	2.13	-	1.33	-	10	****
cgpGmo-S1219a	-0.896	14	131570983	GCAGTGCATTTATTTCAGCAGCTGAYAAGCATGAATGTGATTATGATGTGTTATCTGAAT[T/C]AATTGTACGTTATATAACGTTATATGATGGGTTAGAAAAATAGCGCGATTTCCCTTCTTG	gb|AAI55199.1| Pepd protein [Danio rerio]	231	5e-59	2.42	-	1.33	-	#N/A	#N/A
cgpGmo-S1219b	-0.896	14	131571746	TTATATGATGGGTTAGAAAAATAGCGCGATTTCCCTTCTTGAAGTGATTSCCTCTCAACR[A/T]TCCGGAACATTCCTTCTGGAGAGTTCAGAGTGATGTCATCAGATCTCCTCGCTGCTGACC	gb|AAI55199.1| Pepd protein [Danio rerio]	231	5e-59	2.42	-	1.33	-	10.8	****
cgpGmo-S1665	0	14	131571658	AACGATAGTCTCCTCACCTGCATTGGATTACTCAACACATCGCTATACTGCAACCCCACC[A/C]GCTCTCTTCGCCTGGAGAACCCATGATTGCAAACATCTTAAATAAAGTGAAACACAGCCC	No hits found	0	0	2.42	-	#N/A	#N/A	10.8	****
cgpGmo-S1530	2.017	14	131571315	GTGCCTCAGGGTAATTGTTGTTTACCTGAGGGGGAAACTCATTCTTACATTCCTAAATGG[T/G]ACCGACCCTCATTATGGGGGCTTTAAGCTGCCTTAGTATTACGGGAGGTCCATCAGATGT	No hits found	0	0	2.16	-	#N/A	#N/A	#N/A	#N/A
cgpGmo-S252	4.929	14	131570880	GAAAGCAGTAGTTCAAACTCTTTTGGTATTCTGTTAAATCATTTGACAAATTAATAAAAT[T/G]ATTTCATGTTGGATATATATATAGACAAAGGACCCAAAAATTATTTTGATAACACACTCA	No hits found	0	0	2.42	-	0.27	-	#N/A	#N/A
cgpGmo-S1844	6.818	14	131571711	GGAGATGGATGACAACAGTGGTGAGAGAGGGGTTGAAGTAATTCCTGTCAATGCACTGTG[T/C]CGGAGTGACTCCAGGATATTGGAGCTCTTAAATGTAACAGTACATCTGAACGGTTGTTCC	ref|NP_001134491.1| Centromere protein N [Salmo salar] gb|ACI67737.1| Centromere protein N [Salmo salar]	63	4e-15	0.53	-	0.89	-	11.38	*****
cgpGmo-S505	6.859	14	131571081	GCAGATGCTTGCTGGGAAAGACCTGTTGAAATTGCTTCATCAGCAGACCCCTGATGGCAG[T/C]GAGGTTCCGGCCACTGAGTCCAGCATCCTTCATAGAGCTATATCTGGTAGCCAGAACCAA	ref|NP_001134491.1| Centromere protein N [Salmo salar] gb|ACI67737.1| Centromere protein N [Salmo salar]	250	3e-64	5.69	**	0.89	-	#N/A	#N/A
cgpGmo-S1725	7.057	14	131570676	TGTATATATTGTATAATTTTACATATAATCTTTCCAAGGGGAGAATTGAATAGAGATCCA[A/C]GATATAACCCCTTTCATTTATCGGACTATAATTCACACGTGACATTTCTCATAGCACACA	No hits found	0	0	5.69	**	#N/A	#N/A	11.38	*****
cgpGmo-S1760	7.442	14	131571706	ATCCTTGTGTCGTCTGTCGTCTTATTTTATAGGGTGGCGGTGATTGATGGTCCCTTTGGG[T/C]GATTTACTTCTTCCATTGCTTGTGCCTCGTAGTCCCACTGGGAAGAGAAGCCCTCCACTG	gb|ACQ58024.1| Cytochrome c oxidase subunit 4 isoform 1, mitochondrial precursor [Anoplopoma fimbria]	112	3e-52	5.69	**	0.19	-	12.84	******	*
cgpGmo-S2110	9.676	14	131570893	GCTGAACTGAGACTTTCAGAATACAATTGAAAAACAACATGACTTCTAGCCATCAAGCCG[A/G]AGTATGCAAACATGAATGAGGAGTACTGGTTTAATTTGTCACAAAACTGCTCTGAGTTGG	No hits found	0	0	0.27	-	0.27	-	#N/A	#N/A
cgpGmo-S963	10.34	14	131571753	AGTTTTTATTTGAAGCCAATTACAATAAAATCAAAGCAAGCGTATCCAATCACCTTGCAT[A/G]AAGTAGATTACAATTTAAAGTGTTCAATTGCCTAAAACAGGTCCCTGATTTCAAAAAAAC	ref|NP_001118183.1| cathepsin D [Oncorhynchus mykiss] gb|AAC60301.1| cathepsin D [Oncorhynchus mykiss]	145	2e-55	#N/A	#N/A	0.89	-	1.6	-
cgpGmo-S631	10.367	14	131571172	GGGTTACTGTACATAAGAGGCAAATTAATGTTAATAAATTTAATTCAAATGTATAAATGA[T/C]TTCAAGTTTAAAATGGGACGCAGCCCAGACACGGAGTGGACCAAAATAACACTTGGCAAC	gb|ACN10932.1| Transcription initiation factor IIF subunit beta [Salmo salar]	180	1e-43	4.74	**	0.27	-	#N/A	#N/A
cgpGmo-S577	10.57	14	131571258	AAATGGTAAAATGTCATTGTTATTGTTATTGGCCACTGCAATAGAGTAGGGGTTATTTGA[A/G]ATTCAAATATTTTGTATAAAGTTCGGATTAGATATTATTTGGTTACATATTTGTTTCCTC	No hits found	0	0	#N/A	#N/A	0.19	-	2.27	-
cgpGmo-S1922	10.603	14	131570964	AAGCAAACTTTTGCTGTGTTAACAAAAAAAATAAAAGAATCACATAATTGCCTTGCAACC[T/C]GCTAAATTAATAGCAATGCTGTGAGTTAATCTAAAACCAGAGCCCCGTGGAACATGCAAA	No hits found	0	0	#N/A	#N/A	0.27	-	#N/A	#N/A
cgpGmo-S841	11.293	14	131571755	acaaacaaaACGGACCACTAACAAATGGTCCAGTCAAGACGGATCTAAAGCAGCACTTTC[T/C]CCCCCTGGTGACCAAACTGTAGGATTACAGTGTCGAGTGGTAGGTGCTCGGGACATTTTT	No hits found	0	0	0.53	-	0.89	-	14.4	******
cgpGmo-S1697	11.437	14	131571265	ACGGGAACAGGATTGATAAATACAYGGGGGATGGAGGTGTGGGGCTTCTAAGGGTTTATC[A/C]TGTTATCAACTGCAATTAATATCCTGTCAATCAAGGAGAGGCTCAGCCTAGAGGAACGCG	No hits found	0	0	#N/A	#N/A	#N/A	#N/A	1.6	-
cgpGmo-S796	11.483	14	131571393	CTCACTTTTATAATGAAGTGTCCATAAAGGTTTCTCAATTAACATGGACTTAAATTAATC[A/G]ATTAAGGCAAAACTATGTTTTAACTDTTGCTTCAGCAAAAGATATTCACAGTAGAAGCAC	ref|NP_001002512.1| hypothetical protein LOC436785 [Danio rerio] sp|Q6DGQ4|CP087_DANRE RecName: Full=UPF0547 protein C16orf87 homolog gb|AAH76286.1| Zgc:92818 [Danio rerio]	69	8e-10	4.4	-	0.89	-	1.6	-
cgpGmo-S988	12.326	14	131571024	AATTACACCAGTGACCAGAGTTCATGAGAGATGCATGAAAATATCGTCCGTTTCTATCCC[T/C]TCCCCAAACGCCACAGCACATAACCATCTCAGAACGTTACAGAATGTCTTGTAAACTCAA	No hits found	0	0	2.42	-	#N/A	#N/A	14.4	******
cgpGmo-S462	15.732	14	131571552	CCCAAAATGAAAGATGGATCGTAGCACCAACAGTTCTACAAGAGCTGGGAGGGCCAACTG[T/G]GTACCAACACAGGATGCCAGGCTACTTCTATCCACAGATTAAACCACAAGGAAAATAATT	No hits found	0	0	#N/A	#N/A	0.3	-	5.18	*
cgpGmo-S427	16.192	14	131571645	GGCAATGGTTGACATTTTTCTTGGACAAAGCTTGGATCCGCATCGTGTTCGACAGAGACC[A/T]TTCTTACTCGCAGCTTCCCATCCTCAGCACATGGCTTCCTTGTAACCCTGTTCATTCCCG	gb|ACO51946.1| Signal peptidase complex catalytic subunit SEC11A [Rana catesbeiana]	161	1e-37	#N/A	#N/A	0.1	-	5.18	*
cgpGmo-S1466b	17.38	14	131570617	GGAATCTTTATCTTTGCCACTCCCTTCAAAGAATATCTTCCTGTCAAGCATTATGCTTCA[T/C]GACTTTGATTGAGATTGACACCAATAAAAAGCCTGCACAGAAGACCATTTAGAGTCCATT	ref|NP_001005982.1| ceroid-lipofuscinosis, neuronal 6, late infantile, variant [Danio rerio] gb|AAH83427.1| Ceroid-lipofuscinosis, neuronal 6, late infantile, variant [Danio rerio] gb|AAI64062.1| Cln6 protein [Danio rerio]	52	3e-10	#N/A	#N/A	1.33	-	#N/A	#N/A
cgpGmo-S1466a	17.38	14	131570631	AGTCAATTGATTTTAAGAGACAACatttatttatCTAACAAGATTTAAAAAAATCCAGGT[A/G]AGAAGCCCTGAACTTTCAATTTCACAACCTCTTCTCAAAACCCCAGACATCTCAAACCAA	ref|NP_001005982.1| ceroid-lipofuscinosis, neuronal 6, late infantile, variant [Danio rerio] gb|AAH83427.1| Ceroid-lipofuscinosis, neuronal 6, late infantile, variant [Danio rerio] gb|AAI64062.1| Cln6 protein [Danio rerio]	52	3e-10	#N/A	#N/A	1.33	-	#N/A	#N/A
cgpGmo-S617	17.502	14	131571299	TTTCTGATTACTACTTCCTTACAGGCCACCTATTCTTTCATATAACTGCCATATAACCAC[A/G]GCAAAAACAATAAGTTACAATATGAATACATTATTATGCAACCCCATTGGACGGCTGAAT	No hits found	0	0	#N/A	#N/A	#N/A	#N/A	5.71	*
cgpGmo-S1467	17.914	14	131570699	TACAAAAATCGTTCAACAGCTTTATAGGCAAACAAACTTGTCCCAATATTCACTGTTTTC[A/T]AACCAAAAAAACAAACTATGATTAAATTGTTAGCCTAAATTTCCAGTGTCTGATGACGTT	No hits found	0	0	0.53	-	0.1	-	#N/A	#N/A
cgpGmo-S932b	20.461	14	131571824	GGTGATCTTCTTAAGCTTGTCGGCCACCTGGGTCTTGGACATCTTCTTGTTCCCCTCAAT[A/G]CCGCTGTCGTCTTTCAGTTTCTGTCGTCTCTCCTTCTCCTTGATCCTCACATGCTTCACC	ref|XP_709654.1| PREDICTED: M-phase phosphoprotein 10 (U3 small nucleolar ribonucleoprotein) isoform 2 [Danio rerio]	228	1e-103	4.16	-	0.36	-	#N/A	#N/A
cgpGmo-S1914	20.933	14	131571130	CTGCTCCTAAGCGGATATAACGCAGGCGAGTTCAACTTTGATAACACTCTGAATATCAAG[T/C]AGTTGGTAAGCGAGGCTTCCGTCATGGCTCACGAACTGGAAGTCATAAGGTCCGAATAGT	No hits found	0	0	4.16	-	#N/A	#N/A	0.28	-
cgpGmo-S1803	21.695	14	131570506	ttctctctctAAGGGCACCCCGGTGGTGCAACGACCCCCAGGCAAACATTTTATTGCATA[A/T]ATCACACGACCACATCTTGTCGTATGCCCGTGAGTCTTTTTTTTGGGAGCAGGAATAATA	No hits found	0	0	3.88	**	#N/A	#N/A	#N/A	#N/A
cgpGmo-S1049	24.196	14	131570938	TCTAACAAGCATCAATGTGATTTCTTAGACAGACATCACACATATCTTTTACATACACTC[A/T]GCAAACTGCAAATACCGAAGGAAAAcaacaacaTAGAAAAAATATGTTGTCCAACATAAT	No hits found	0	0	#N/A	#N/A	3.18	*	7.6	**
cgpGmo-S1792	25.086	14	131571732	ATCTGGCCAGAATCCATCATTTAATCTTGCTCATCGATTCTTGCTTTTAAATAAATATGC[T/C]CAGGAGAAACAAACATACAAAAATATGGTATATCGTTTAAAGTCAATTCTGTAAAGAAAG	No hits found	0	0	1.3	-	3.18	*	2.62	-
cgpGmo-S1701	25.394	14	131571065	GGGGCAAAGACCTTCCGTTTCTGAATAATAAACATCGGGAATAAAGTGATATGAACAGCT[A/G]GATCTTGTGAAAACACGTTCACCATTACGTTACAGGGTCAACATTAGCAGCTAGAATGGA	gb|AAI71459.1| Nedd8 activating enzyme E1 subunit 1 [Danio rerio]	108	6e-22	#N/A	#N/A	#N/A	#N/A	7.02	***
cgpGmo-S1234	27.64	14	131571516	AAATGCCGTTGAGCAGAAACAAGGTGTCAGGCAGACCAAGGGCCGCACTTCTGCACACTG[A/G]GAACACAGTGCAACAAGGAGCACGGGTACAAAAACAGAGGGGGCATGAGAAAAGACCTGT	ref|NP_958887.1| nucleobindin 2b [Danio rerio] gb|AAH47852.1| Nucleobindin 2b [Danio rerio]	185	1e-97	#N/A	#N/A	5.02	*	5.94	**
cgpGmo-S302	28.203	14	131570864	AATGATTTTTGTTTCCAAAAATCTTTACAACGAAGTTTGCGTTATCTTTACAACGAAATA[A/G]GTGTTAATTATAAGGAGTCAGGGTTCTGTTCAGCATTGTTAGGGCAAGTATTCCCTTGGT	No hits found	0	0	1.3	-	2.47	-	5.71	*
cgpGmo-S240	28.457	14	131571338	ATGCATTTTCAATGTCAGGCTTATACAAACAACAGTTACCAGGCTTGAAATTTTGCTCTA[A/C]ATTTTTTAACTGAGAAAAACAATACCTTGGCTCGGTGCTAGATCTATAGATGCCACTGGA	gb|ACO09540.1| Transmembrane protein 9B precursor [Osmerus mordax]	89	8e-16	1.3	-	3.99	-	1.8	-
cgpGmo-S1821	28.9	14	131570618	TCTAGTTTGATATTTTACATTTGCTATATCAAGGCTTCCCACTTTGAACACAGGTGTTTG[T/C]CCCATCATCACTGTTATATAGCCACAGTCTACATGCTGGTAGTGGTGTCACAACTTGGAG	gb|EAX02408.1| polymerase (RNA) II (DNA directed) polypeptide L, 7.6kDa [Homo sapiens]	143	7e-33	0.53	-	0.54	-	#N/A	#N/A
cgpGmo-S1888	29.466	14	131570691	CGTGGAGCTGTGGAGCATAACAACATAAGTGTTGAAGGTAAAGCCTGACCATATGCTCAT[A/C]AAGGGTAAATTCAACAGAGGACGATCTTACCTTGTCAAAGTTCTGCATCTGGTCTCGGTT	ref|XP_001500847.1| PREDICTED: RAB6 interacting protein 1 [Equus caballus]	133	4e-29	#N/A	#N/A	#N/A	#N/A	5.71	*
cgpGmo-S1988	30.084	14	131570672	AGAACTCTTTAGAAAAATAGTGGTTTATAATGAAGCACGAAATAACAATAACAAGTGTTG[T/C]TCTCAGAAAGGAAGTGAAACGTGTACCAGTTGATGCTAAAGGTGTGATTTCTGTCACTAA	No hits found	0	0	0.87	-	#N/A	#N/A	#N/A	#N/A
cgpGmo-S520	30.095	14	131570512	CATTTCTGGCTGACCGCTTGATTGTTCTGTGTTTGTGCAATGCCGACTCCAGGTGTTGAC[T/C]GAGTGCTTTCTCCCCATCCAATGTGGTATCACAAGCGAGGCAGTCATAGAGACTCCCAGA	ref|XP_688934.3| PREDICTED: wu:fj32b02 [Danio rerio]	175	5e-42	#N/A	#N/A	#N/A	#N/A	5.38	**
cgpGmo-S1424b	30.525	14	131571089	ACCCTTCAGTGACCAATCAAGACAGGTTTGCATGTGTTGATGCTTTTGAATGCAATGGAA[A/G]AAATACATTGGTTCAAGTACATCAATTGAAAAACTTTGCCCATCAATCAGCCATAACCCC	emb|CAF90796.1| unnamed protein product [Tetraodon nigroviridis]	56	3e-06	0.87	-	#N/A	#N/A	5.38	**
cgpGmo-S1968	30.799	14	131570799	GCAGGGCTTAAATAACCGAGGATCAATGATCACCTCCCCAAACCGTCCTTTGTAGACAAT[A/G]CCACAGCATATCTTCTGTCTTTTCCAGTAGGAGCGGTCAAGGAAAGAGAAGGCAGTGGGA	gb|ACQ58576.1| FAM60A [Anoplopoma fimbria]	242	3e-62	0.53	-	#N/A	#N/A	#N/A	#N/A
cgpGmo-S2078	30.907	14	131570815	AAAATACATTGTTATAAATTAGAGCAAAATTATCTGGGCCTTTCCCCCCAAAAATAGCAG[A/C]ATCCAATTATTCAAAGTATGTTGTTTTGTGAGCTTTGGCCTACACACGTTTTTTGTTTGC	No hits found	0	0	#N/A	#N/A	2.47	-	4.44	**
cgpGmo-S411	31.023	14	131570670	TTTATAAATCATACCATAGCTAGAATCAAGTAATGAATCAAGTAATTTTATTGTGAGCCC[A/G]CTCCTCCTATAAATACATGACTTGAATTCCTGTATTTGCAAGTACAacaatacaatacCA	emb|CAG05697.1| unnamed protein product [Tetraodon nigroviridis]	80	2e-13	0.53	-	#N/A	#N/A	4.44	**
cgpGmo-S70	31.404	14	131570558	CACTAAAAGTTCTTTACAATTACATTTATGACGGACATCCTCGCCGAAACTGAATCGTTT[T/C]GCCCATATCATGACGGACTGAAGCTTTACGATATGGTATTGAAATACAAACACCATAAAA	No hits found	0	0	#N/A	#N/A	#N/A	#N/A	4.44	**
cgpGmo-S827	32.02	14	131570831	ATAGAGCCAGGATCACATGAACGTCCGCTACACTGTTTTACAAATCCAAGAAACACCTTC[T/C]CTAAACTCTACCATACACAAGGAGGATGAAGCAGTAGTGAGCTTGGGTGTGTTGCTCATT	No hits found	0	0	0.27	-	#N/A	#N/A	#N/A	#N/A
cgpGmo-S1080	33.423	14	131571610	tatgatTTATATTAGAATTTACAAAAATCAACCATACACTCAAATTTGTATAATCCTTCT[T/G]TCATTAAACAAATAAGCTAATTTATTCTAAAAAAAATTCCTTCTTGAATAGCTGTAATAA	No hits found	0	0	#N/A	#N/A	2.47	-	4.44	**
cgpGmo-S226	33.648	14	131571550	CAGGATCTCATCGTAGAGCCAGCTCTGGGTGAACTCCTGACTCTTTTCCATCAGCTGGAA[C/G]AGTCTCAGGTAYTCCTCTGGAAACACGTTCCCAGTCAAGAATGTCCTCAGGCAGGCCCAT	emb|CAG11026.1| unnamed protein product [Tetraodon nigroviridis]	228	5e-61	#N/A	#N/A	3.18	-	4.44	**
cgpGmo-S1394a	35.809	14	131571737	TCGTTAAAATATACCAGATGGGAGTGACCCGTTAGCATTAGGAAATAACGAGAACACACT[A/T]AGATTAACAAAAATAAAAGGACTTTACASCAGTTTAAATGGGTATATAAAAGGAGTTAGT	No hits found	0	0	3.88	**	#N/A	#N/A	2.53	-
cgpGmo-S1186	36.862	14	131570724	TTAACGGAGATTGAAAATGTAATAGTTAATTGCTTTATAAAGAAGATGTGACTGCATATG[T/C]GCATAAACAAAGTCAATAAAAAACAAATTCAGCACATTTTATTCTACAAGATCGTAAAAA	gb|ACO07501.1| Proteasome subunit beta type 1-A [Oncorhynchus mykiss]	64	4e-08	#N/A	#N/A	1.33	-	#N/A	#N/A
Gm1001_0189	36.9	14	FF409012	CTACATAACGGCAGCTATAGCGTCGAACCATTTTACGCAGGGATTCCAGCCACAATTCCA[T/G]CCTCGATGCCACAGTGGTACCTCTCCACGCAGGGTCTTAAAGAACCCATTATCTCCCCAA	Cluster: Cathepsin B precursor (EC 3.4.22.1) (Cathepsin B1) (APP secretase) (APPS) [Contains: Cathepsin B light chain; Cathepsin B heavy chain].; n=1; Takifugu rubripes|Rep: Cathepsin B precursor (EC 3.4.22.1) (Cathepsin B1) (APP secretase) (APPS) [Contai	436	1e-41	3.88	**	#N/A	#N/A	0.18	-	*
cgpGmo-S1280	37.601	14	131571021	AGTGCTATTAAAAGGAAACAATTGAGTCTGCCAGAAAAAGGGGAGGGACTTTTTCCATGG[A/T]GTTCACTTACTTAAAATCACCTACACCAAAAGGTTTAACCCTCAATAGTTGCTCTTAAGC	No hits found	0	0	#N/A	#N/A	2.47	-	0.1	-
cgpGmo-S965	37.632	14	131571609	CCCAGAACAAAGACCTGATGCAGGCCAAGAGTGTTTACCGACGACAGATTTATGACATAA[T/C]ACTTTTGTCAAACTATTAAAGCTGGTCTCCATGGTCTGTCTTCGTGGAGTATTGGGCAGA	emb|CAG00691.1| unnamed protein product [Tetraodon nigroviridis]	63	8e-14	#N/A	#N/A	2.47	-	2.84	*
cgpGmo-S824	43.918	14	131571638	CTCACTCTTGTGTCCACCACACACACTTCTAGCTCCTCCCTACTAGGAGACGGGAGGCCA[T/C]GAACCAAACATGCACTTCCATGTACATTCCACTGCTTATTACAGCCACATTCTGCACAAC	No hits found	0	0	4.74	**	0.1	-	0.71	-
cgpGmo-S142	45.387	14	131570491	CATGGCAGATAAGATAGGTGTGACCTTTGACCTGTATACGCTTACAAAGTATATATAAAA[A/G]CAATGTTTGAGAAAATGTAGCCATTATTCCCCCCCACCAAAAAAAAAGAGTCATTTACAA	No hits found	0	0	0.27	-	#N/A	#N/A	#N/A	#N/A
cgpGmo-S711b	45.6	14	131570986	TTTTTTTACATCAATCCAAGAGTGCGCCTCAGAACACAATAAGTCCATTCAGTAATGCCA[A/G]TGGTCCCGCAGGTCGTTCACATCCTTTACAGTGGCAGGAATTTTTTAGTTTCTGTCCATG	ref|NP_001014370.1| vacuolar protein sorting 33B [Danio rerio] gb|AAH91824.1| Vacuolar protein sorting 33B [Danio rerio] gb|ABB59728.1| vacuolar sorting protein 33b [Danio rerio]	137	2e-46	0.27	-	0.54	-	#N/A	#N/A
cgpGmo-S503	46.672	14	131570735	CTACCCAAAGAACATCCAAACACGAAAGCCGCAATGCATCCTGGGATATGGCACACACAT[A/C]AATTTAACATCCTTTGGTTAACCTCTACACATTCAAATAGCCAACAGCGTTTCTCAGGAT	No hits found	0	0	0.87	-	#N/A	#N/A	1.6	-
cgpGmo-S249	51.546	14	131570958	GTATCATGGAGAAGAGCTGCTTGCAACACCTCAATGTCAACAATTGCCACCTTCATGACT[A/G]AGGATTCTTGCAACTCCTATAGGATGGTTGATATAAGGGGTTCCTTCTACATCTTTACGC	gb|ACI67672.1| HD domain-containing protein 3 [Salmo salar]	142	3e-62	1.3	-	#N/A	#N/A	0	-
cgpGmo-S583	52.593	14	131570687	CATTAAATACACTTATTTTTGGGAATAGCAAGGCGTTAACTGGTAACCGTCAGAAGCCCT[T/C]TGGGGACTCGGTAACAGATGGATATCCACACAAAAAACACAAATCAAGCCAAACCCagaa	No hits found	0	0	#N/A	#N/A	#N/A	#N/A	0	-
cgpGmo-S551	53.731	14	131570847	ACCTCCTTTTTTCCAAATCTCACAACTTTCCCCATAATGAGATAAACATTATTTTCAGAA[A/T]TATTTTCTTTCTAAAATAAATATGTATTCTTTCTTCATCTGTATAGCACAATCATGATGT	No hits found	0	0	#N/A	#N/A	#N/A	#N/A	0.04	-
cgpGmo-S1783	54.058	14	131571095	TCTCCGTTGTTTTTGGTGATTTTCTTGGCATCTGACAAACAGTTTCTCTTCTGACGCTTG[A/T]AAATGCTGCCCGTCTTCTGTCGCCGGGCAGAAAGATGTCCTCTTCTGCGTCTCCCCCACT	dbj|BAF31236.1| hepatic lipase [Pagrus major]	71	5e-11	3.04	-	#N/A	#N/A	0.1	-
cgpGmo-S92	0	15	131571063	AATGTATGCAYATACAGCAAAACTCCCTGATCTGGTCCGGACAGCAAATGAGCTGCACAG[A/T]AGACCATATTTGGGGAATGAAAAAAaaaaaaaaaGCAATCATATCTTATAGCATTCATAA	No hits found	0	0	#N/A	#N/A	0.54	-	#N/A	#N/A
cgpGmo-S1048	11.094	15	131571195	CTCTCCCCCTGCTCCAGGAGGGAGAACCATAATATCAATATCACCAGAATCTTCACTTTT[T/C]TAATATCATGTGCAATATTACGTTTCCATTTTGCTTTTCTGTTTTTTGTTAACTTATTAT	No hits found	0	0	0.53	-	#N/A	#N/A	1.11	-
cgpGmo-S1752	16.008	15	131570858	TGGCTTCCCTTCTTTACAAACTGCAAGTTATGGCCCGTTATTACCAAATGCCAGCACATC[A/G]CAAAGAAGAACTGTTAGCATTAACCCCGGTACTGTAGTAGGTGTGGTTAGAGACACAGAG	No hits found	0	0	0.1	-	0.1	-	#N/A	#N/A
cgpGmo-S1905	16.462	15	131571337	GAAAATCGGATAGTATTTTTAATTGTTTATTTATAAATATGACCAAATTAAGTACAGGGA[T/G]ACCAATGGCCAATGTAAAAGGATGCCACATTTCATCCGGGAGACAAATCATGTTCAATGA	ref|NP_001140106.1| Splicing factor 3B subunit 5 [Salmo salar] ref|NP_001158689.1| Splicing factor 3B subunit 5 [Oncorhynchus mykiss] gb|ACM09742.1| Splicing factor 3B subunit 5 [Salmo salar] gb|ACO07763.1| Splicing factor 3B subunit 5 [Oncorhynchus mykiss] gb|ACO08792.1| Splicing factor 3B subunit 5 [Oncorhynchus mykiss] gb|ACO13729.1| Splicing factor 3B subunit 5 [Esox lucius]	103	6e-30	1.3	-	0.01	-	0.18	-
cgpGmo-S1770	18.938	15	131571226	ATACTATGTGTTTGCCACCCAGTTTGTGTGGAGCTCCGTCTTAGCAGCGGTTAATCAGAA[A/T]GTTSGTGTGGGTCGTAACCATGGGACACCGCGTATCCCCCGGAACTCTCAAACAAAAAGC	ref|NP_956263.1| malate dehydrogenase 1, NAD (soluble) [Danio rerio] gb|AAO26200.1| cytosolic malate dehydrogenase B [Danio rerio] gb|AAH50508.1| Malate dehydrogenase 1b, NAD (soluble) [Danio rerio] gb|AAH71512.1| Malate dehydrogenase 1b, NAD (soluble) [Danio rerio]	52	9e-10	#N/A	#N/A	0.1	-	1.36	-
cgpGmo-S2093	18.938	15	131571535	TGTATCAAGACACTAAAAACCAAAACAGGCCTTAAAACACAAAAAAACCAAACAGGCCTT[T/C]TAAACATTGACTACCATTAGACCAAAGGCAGTCTCCACCGACTAGGCACTGAATAATGAG	No hits found	0	0	#N/A	#N/A	0.1	-	1.36	-
cgpGmo-S677	21.12	15	131570564	TCATGATCAATGAATGTGATTTTATCCCTGTTCAGAAGAACTGAATTGGGACCACAAACA[T/C]ATWTTTATTGCCCTGTTCACTTATTTGCTAATTTCTTTCAACATTAGGCTTGCTCTCGCA	gb|ACO09257.1| 3-hydroxyanthranilate 3,4-dioxygenase [Osmerus mordax]	88	1e-15	1.82	-	#N/A	#N/A	0.04	-
cgpGmo-S676	22.449	15	131571701	AATTGCAATTCCTCTTGGAGTACCTAACACTTCTAAAGAAGTGTATAATTAACTTTTAAT[A/T]ATGCTTCATAGAGTTTGCTCTTCAAACTGGGTACAGAAGTCGCAATAGTTAAGGCAGAAT	No hits found	0	0	1.82	-	0.54	-	2.18	-
cgpGmo-S608	23.031	15	131571015	TTATTCAAGAAACAATAATATTAATGATAAAACAGATTTCTATATTTGTCAATCCAGTTT[T/G]GAAAATAAGTTAGGAATGTTTTAAAAGGCGGTTTGAAAGACAAATACTTGATGTTTTTCG	No hits found	0	0	#N/A	#N/A	0.1	-	#N/A	#N/A
cgpGmo-S1621	23.34	15	131571631	TACCAGTTCATAAATAAaatgcaatgcTAAAAAAGTATCGCCAGAACACAAAAATAGGCA[T/C]GTTGATTGTACAATCTCCATTCCACAGTATTAAAAAGTTAAAAGGTACCATCCCATTACA	emb|CAG10183.1| unnamed protein product [Tetraodon nigroviridis]	113	3e-35	1.39	-	0.1	-	1.9	-
cgpGmo-S298	24.196	15	131571719	TAAGGTACAGCCATAATAACATAATAACAGCAGCTACAATCATACATTTCTTTCTTAAAT[A/C]TCCAAGGATAAATCTGACGTGCAGTGCATGTAAATAAATGTGTTTATAACGTTCGTAAAA	No hits found	0	0	0.27	-	0.27	-	1.82	-
cgpGmo-S591	25.248	15	131570935	GTGATACTAGCTTCCGGATGTCTGGATTACTATACTACAACAGGGTTTTCAAAGGATGCC[A/G]AAGTGAACTGATGGCAGCTTTTTTCCGGTTAAACCTGTACATGGTTCTACTTTTAGGTAT	No hits found	0	0	#N/A	#N/A	#N/A	#N/A	0.04	-
cgpGmo-S1781	27.616	15	131571594	CCATCATCTTTTTCCCCCCACTATAACAGGAACTGACAGCTTTCCATGTCAGTTCCTATT[T/C]GTGCACATTTGAGGGAGCAGGAAATGGCAAAAAGGTCATTGCCAGGCCTGGTGTTTTGGA	No hits found	0	0	0.27	-	#N/A	#N/A	2.84	*
cgpGmo-S1896	28.052	15	131570777	CTAGAGTAAATCAAAAGGATAGGCCGAGATATCAGTAAATTGCTGTTTGATTCAAAATCA[A/T]GCCCAATAAATCACAGCGCCAAAGGACAGTGACAACGTAATCAGTGTCTTTGTAGAATAA	No hits found	0	0	0.01	-	#N/A	#N/A	#N/A	#N/A
cgpGmo-S1728	28.061	15	131570783	ACGACGGAGCAACATGAGTAGATCTACTTGGAGAGACGGTGAAATCAGCGAGCTTCTGAC[T/C]ATAATGGAGAAGGTGATGCCGGTCGCATTTAACGAAGACGGTTGAAAGATGGTTCCACTC	No hits found	0	0	0.12	-	#N/A	#N/A	2.84	*
cgpGmo-S1577	29.603	15	131570834	CAGGTTTGATTTACGTTTCTCTTGAAAAACCGTTTTACTGGAAACAGTGGTGCTGAATCC[T/G]GTTGCACACATCAAGCACGAAAGAACCTTGAGTAACCCCTGGAGCAGCCATTATTGCACA	No hits found	0	0	0.01	-	#N/A	#N/A	2.84	*
cgpGmo-S629	29.69	15	131570957	TAGTGTAGTAGTAACTGCCAAAAATAGACATCCAAACAAAATGATTTCAACTCTATGCCT[T/C]AATATAATACATGTTATTTTGCACAACCGTTTCAAATAATGAAATATAGGTTTGATGTTG	No hits found	0	0	#N/A	#N/A	0.1	-	0.18	-
cgpGmo-S1899	30.236	15	131570621	CTACAACAGGGTTTTCAAAGGATGCCRAAGTGAACTGATGGCAGCTTTTTTCCGGTTAAA[T/C]CTGTACATGGTTCTACTTTTTTGTTttttttATTTAACATAAGCCTAACAGACACAAGTA	gb|ACO09463.1| YIPF4 [Osmerus mordax]	132	2e-46	0.29	-	#N/A	#N/A	#N/A	#N/A
cgpGmo-S1773	30.995	15	131570952	CAAATAAAAAGGCGAGAAAGTAATTTTAACCATCTTTTTTGGATTAATTTTCCTTTTCCT[T/C]TTACCAGTGGTTTATAATACGGCCGTACCACCTGCCAATTTTCCATCAAAATAGAGTTGT	emb|CAM12934.1| novel protein [Danio rerio]	88	1e-15	#N/A	#N/A	0.27	-	#N/A	#N/A
cgpGmo-S1784	32.125	15	131571433	GAATTTCCTGTGGGTGTGGTGGTCTCTACTTGCCAAGTTCAAGACAATTTCAACCCCCCA[A/T]ACAGGACAACAAACTAGTTTGGGCATTCACTTGTTAAACCTCAAGTTATTGCCCCCGGGT	No hits found	0	0	0.01	-	0.98	-	2.8	-
cgpGmo-S909	34.523	15	131571280	AAGTGCCTTTCCAAGAAGTTAATCAATCTGAATATTAGCAGGCATTGAAACATTTAWTTT[C/G]TTCAATTTATTGGTCACAGGGGCGGGTTACTGGCTATAGTGAACCATCATCCCTCTGGGT	emb|CAG04416.1| unnamed protein product [Tetraodon nigroviridis]	72	8e-23	0.1	-	2.12	-	#N/A	#N/A
cgpGmo-S1920	34.729	15	131571656	ATGTAGCTTCTAGTTACTGAACCACAACAGCCTTCACTGAAGACAAAGTAACAAGCAGAA[T/C]GATCTGTACTCCCCAGCTAATCGAGGACACAAGCTACAAGCTAAAGAAACAACTCCTCTT	No hits found	0	0	0.1	-	0.89	-	0.64	-
cgpGmo-S296	35.474	15	131570634	ATGATTCCAATCAGGTCATTTTCAGATATTCATAAAACAATTGAAGAAAAAAAAAAAACT[A/T]AATGCAAACAAGTAAATTTAAAAAACAAACTTAAAAGGGGGAAAATAATTYATTAACAAA	No hits found	0	0	#N/A	#N/A	#N/A	#N/A	0.04	-
cgpGmo-S238	35.825	15	131570930	GAAATAAATACAGTAGGTGCTGTATAGAGGAGCACAGTGTGTGTGCTCAGATAGGTTACA[A/G]AACAGCATTACATATACCTTTTAACTAAGGAATAAATACGGATGTGGCCGTTTGTTCTAA	gb|ACO09425.1| HIRA-interacting protein 5 [Osmerus mordax]	285	6e-75	0.27	-	0.54	-	2.18	-
cgpGmo-S1707	35.894	15	131571099	CAAGAATTCAGCCAGCAGTTGCAAAGGGCTTCCTCTGATGAAATCTGTTGTCCACAATGC[T/C]AATGGTAGTTTTCGGATTTTCACGGGTATTTCATGCTGCAGTCATATACTCCAATTTGGG	emb|CAF98650.1| unnamed protein product [Tetraodon nigroviridis]	105	5e-21	93	*******	0.89	-	0.4	-
cgpGmo-S1201	36.923	15	131570850	TGTCTGTCGGAAGTAGAGCCAAATTAACCTTTTTCTTAGGAATGGTTTGGACCTGAGGCA[T/G]TTCTGTATGTTAAGGGATGCCTGAATGCTGATTCGACAGTTGGTTGCCATGGCTTCGGGT	No hits found	0	0	#N/A	#N/A	0.54	-	#N/A	#N/A
cgpGmo-S687	38.343	15	131571308	TTGATACGGGACTGTAATACCTCGATAGTGCATTATCCTCCCAGTACAACTGAACAGGGA[A/G]AGGATCTGGCCATGTTTTATGAAAGCCTGAGAAGAGACAAGAGATTTTAGATGTGTATTT	No hits found	0	0	0.01	-	0.27	-	0.4	-
cgpGmo-S2142	38.639	15	131571082	GAGGTGTGTTCAGGTGGAGGGTGAGCTGTAAACCAACATCAGGGAAAAGGGCAGCGAWGT[T/G]TCTTGCGGTGTTGGAGCCAGGCATTCATGGAGGCTTTTACAAAGCAGGCCTCCCTGTGCT	ref|NP_001139988.1| GINS complex subunit 1 [Salmo salar] gb|ACM09057.1| DNA replication complex GINS protein PSF1 [Salmo salar]	223	2e-56	#N/A	#N/A	0.04	-	#N/A	#N/A
cgpGmo-S2178	38.794	15	131570862	GTTCCTTGGAAGACATAGCGACCATCAGCAGCAGAAAGAGTACTGTCACCCTAGCCTTAC[A/G]CCACCCTGGGACTGTATTMGACTAAGATAAATCTAGCATCACCCAGGCTAGAGCCAAGAG	No hits found	0	0	#N/A	#N/A	6.06	**	#N/A	#N/A
cgpGmo-S1755	39.554	15	131571074	CACATAATGACAACCATGAAATTGCACAAACTAAATGACTTGGAATCTCAACATGGCAAA[A/G]CCAAATAAAACAAAGGTTTGTTGAACAATGGTTTACTGTTAAGTCTCTGCAATGAGGCAA	No hits found	0	0	0.53	-	#N/A	#N/A	0.1	-
cgpGmo-S1077b	39.978	15	131571031	GTGCTGCTCACATGTCAACGGTCCACCAGAATCACCCTGACACGAGTCCACGCCTCCCTG[A/C]AGGTAGCCAGCGCAGAACATGCTGGGGCCAACAGGATGAGCTATATACTGGGGGGCTGGA	gb|AAI22336.1| LOC563048 protein [Danio rerio]	114	7e-32	#N/A	#N/A	#N/A	#N/A	0.13	-
cgpGmo-S1650	40.889	15	131571498	GAAGTCACACTTGCCTTCAGTCAAAAAGTAAAGAAACGGAATCTAAGAATCCCCAATCCC[T/C]AATGTACAGAGTTAAGCAGCAATGAGGTTACCACGATTAAACAAAAGCGAAGTGGAGCGC	No hits found	0	0	#N/A	#N/A	0.19	-	0.4	-
cgpGmo-S726	42.776	15	131571084	CCAGTGAACCAGTGTTAAAGGGACAGTCCTGTATGAGTGAGCACACCGTGGCATGTGATC[T/C]GTCTTGATGAAAGGAATCTCGCCTGGAAAGCAATTCCTTGTAAAAAAAACAATTTGCCAT	No hits found	0	0	0.87	-	0.45	-	0.18	-
cgpGmo-S46a	48.054	15	131571256	CAGAGGACAGTTGAAATGAAGACTTACTTAAAACTATTTGCCTCGACCATTTTTTTTAAT[A/C]TTTTTCGTCAACCCAAGCATACAATGGACATCCATAGATACTGTAATACCATTTTGTAac	No hits found	0	0	#N/A	#N/A	0.01	-	#N/A	#N/A
cgpGmo-S1082	49.964	15	131571800	GAAAATACACTCCGTTTACCGACAGAGGAAATCATTTCCACTAACGCGAGTGGTATGATA[T/C]GAGAGCTGCTATTGACTTTTTTTCGGATCATCTTTTATGGGTTCGAGATGAAGACTGAAA	No hits found	0	0	0.53	-	#N/A	#N/A	0.73	-
cgpGmo-S696	52.146	15	131571570	CTCAATACAATTAACATAAACTTAAAAAAAATCTATTTGTCATTTTTTTTTAATAATTTT[A/C]TCTTTTCATACAAATCTTCACTTCAATAGAAGGTGTTAGCTTGCAGAGATGAAACAAGAC	emb|CAG09360.1| unnamed protein product [Tetraodon nigroviridis]	206	2e-51	0.87	-	0.19	-	1.11	-
cgpGmo-S1938	52.626	15	131571673	ATCTttttattttatCTTTTTACAAAACATCACGTCTAAACCATTGAAACCCCTACCACT[T/C]CATCTTCTGGCAGAACATAATCAATTTCCTTTCATGGATAGGCTTGTTAGACACACAATG	ref|NP_001003727.1| kelch repeat and BTB (POZ) domain containing 1 [Danio rerio] sp|Q6Q7X9|KLH31_DANRE RecName: Full=Kelch-like protein 31; AltName: Full=Kelch repeat and BTB domain-containing protein 1; AltName: Full=Kelch-like protein Klhl gb|AAS84610.1| kelch-like protein Klhl [Danio rerio] gb|AAI31860.1| Kelch-like 31 (Drosophila) [Danio rerio] emb|CAX14510.1| kelch repeat and BTB (POZ) domai…	63	8e-08	1.65	-	0.4	-	#N/A	#N/A
cgpGmo-S1035	52.77	15	131571053	TCCAAAACGAAACCGCCAAAGTATATGGATTGATACAAAGAAGAGGGGAAAAAAACAAAT[T/G]AGATCTAATTTATATTAAAAATGAATGTGCAGGCAGGTATTTGAAACTAAAGATGCATTA	No hits found	0	0	#N/A	#N/A	0.27	-	#N/A	#N/A
cgpGmo-S542	52.806	15	131571797	ATTTGTTTGCATGTCGTTGGATTTCTTTCTCCACCAAAGCTTGATGCCCACAGAAGTTAC[T/G]TCCTTAAATAATTAGATTCAATTGAACCCTGACCAGAAAAAAATCCCTCATGATCCAACA	No hits found	0	0	1.3	-	#N/A	#N/A	0.04	-
cgpGmo-S1057a	53.654	15	131571515	GACTATTTACCCTCTTTAATTCAATACAGCAGAVACCTTGAATTTTGCAGAACTTAAAAT[T/G]ACCCTCACTCTTCTCTTGCATGGCCAGTATGTTCACTCCTCTTGCAGTACAGCAGTCACC	No hits found	0	0	0.87	-	0.19	-	0.01	-
cgpGmo-S602	54.684	15	131571276	TTAAGACGGACAGCAATAGGAGCCTTTTCCCTAAAACTGTTCACAGAGGTACTTGTACAG[C/G]AAAAATTAAATCGTGTCTAGTTGGGAAATGTTGTGAAAGCCCCTCTTATTTCGACCACTA	No hits found	0	0	1.04	-	0.01	-	0.04	-
cgpGmo-S1649	56.189	15	131570903	CTGGTTGGTTATTatacagacatacataacataTTTTGAGAATCACAGTTAGTTTAGATT[T/G]CATCCTATGTAACATTTGGACCATTACAATATTGATCTTGAAGTTGTGTCATGGGAATGT	No hits found	0	0	#N/A	#N/A	#N/A	#N/A	0.04	-
cgpGmo-S46b	59.969	15	131570626	cacacacacaAGCAAGGTAACACAGTCACGGTCAAGATCATTCGTTGGCATCATCCGACA[A/G]CTTTGCGCACACATTCTTAATGGTCACTCTCTCGCATATGTAGGTATTTCCATCAGGATT	No hits found	0	0	#N/A	#N/A	0.01	-	#N/A	#N/A
cgpGmo-S972	0	16	131571504	TTCGAAATCTACCTTGTTTTTGAAATCTACACCTGTGGACCGTAAAACTTTCAGCCGGCG[T/C]CCGCAGTCGACGTCTGACGCCGAAGCACAGAGTCCTCCGGGTCTTCTTTCTTACCGATTA	ref|XP_001919723.1| PREDICTED: similar to heterogeneous nuclear ribonucleoprotein U-like 1 [Danio rerio]	57	2e-06	4.51	-	0.54	-	7.13	**
cgpGmo-S2166	0.287	16	131571506	AGCAAATCACTTTGCCATTCTGACCATAGACTTCCATTTTAAAACTGAAAGGCAAGAATT[A/C]ATTCTTTATGAAATAACCCCAGGGCCTGAACTTTAAAAGAATGTTACACCTGGCAATTTA	No hits found	0	0	0.01	-	0.54	-	1.11	-
cgpGmo-S1350	2.069	16	131570545	AACTCTTCTTCTATAATACTGCCAATGTTTTCATTGAGAGGCAACTGAGCGGGTTCCACT[T/G]TTGTTCAAGCCGGCCAATTCCACGGCCCCTCGCCCAAGCCCCCACTCCCACATCCCTTTA	ref|NP_001071254.1| periostin isoform 1 [Danio rerio] gb|AAI25908.1| Periostin, osteoblast specific factor [Danio rerio]	177	3e-42	#N/A	#N/A	#N/A	#N/A	1.11	-
cgpGmo-S464	4.035	16	131571069	TCTAAAAGGTACAAAACACACAAAAAGACCAAAAATAAGATACAACTACATCAGAGCCTG[T/C]GTCTCAATACTTTACAGACGCCTACTGGCAATGGAACTAGTCTACAGTCACGTCTCAACA	gb|ACI68108.1| Methylosome subunit pICln [Salmo salar]	63	3e-08	#N/A	#N/A	0.01	-	4.44	**
cgpGmo-S111a	4.477	16	131571373	TGGCAGCGACAGTTTCTTTAAAATTACTTCAATGAAGGAGAAGAGATCAGGCSCAATGTG[A/T]TGCATAATTCAGGATCCCTCTCCTTCATACTATCAATCATTATCTGACTTGCTCTCTCCC	gb|ACO14383.1| Caspase-1 precursor [Esox lucius]	82	5e-14	#N/A	#N/A	0.01	-	#N/A	#N/A
cgpGmo-S111b	4.477	16	131571468	ATCTGACTTGCTCTCTCCCCTTTCCCCATCACCAGGTCGATCAGACAACGTGCTTGGTCT[T/G]CTYTGATCTTGTGGTTCTCCATCACAGTGTCCTTGTCCTCAGTACTGAACACCTTCTGCT	gb|ACO14383.1| Caspase-1 precursor [Esox lucius]	82	5e-14	#N/A	#N/A	0.01	-	#N/A	#N/A
cgpGmo-S2085	6.321	16	131571263	TAATATGTATTTACAGACATCGTAACCAGAAAGCTTTGAAAGGATGATACAGAATTCAAC[A/C]ACAATGGACGGATGAAATAAGATCTGCCGTAACATGAAAACAATGTCAGTATGTCAGTTA	No hits found	0	0	#N/A	#N/A	3.18	*	1.9	-
cgpGmo-S2224	8.87	16	131571423	CAGGTTAACGATTCTATTAAAAGCAATATAGTAACGACGTTTTAAAAGAGCGATTTCACA[A/T]CATCCTTCAAGGTCTGTAGCCCATAGAAGCTAGAGGCGTGACTTAACCGATAAAAGAAAT	No hits found	0	0	#N/A	#N/A	0.01	-	1.36	-
cgpGmo-S109	9.478	16	131571489	GCCAATGAAAGGCGAGATGCTCTCGTCTCAAGTCTTTAAGATGCATCAAAGGCCCCTCCC[T/C]GTMGAACCATTGGACGTAAAGCAACATCCAAACAAAACCTAGTACactaaactaaGACCC	No hits found	0	0	#N/A	#N/A	3.44	-	5.38	*
cgpGmo-S1339	9.561	16	131571180	GTACCGTAGTAACTCGTGTACTACTATAACTACTAGTTACCGCGGTAACTAGTTCCAGGT[C/G]TAGCTGAGCTACCCTGACAGCGAAGGGGTGGGATCTAAGAGCTACACCAATCAGCAGGGA	emb|CAH93147.1| hypothetical protein [Pongo abelii]	93	2e-22	0.27	-	0.01	-	#N/A	#N/A
cgpGmo-S1032	11.231	16	131571047	ACTCTACTCTGGAGGTTACAGGCAGATTGTGTACTTTTCGGACAACAATGTTGTGAAKYG[T/C]GTGTCTGTGGATGATGGCTGCTTCAAGCGGGCTCCCCTGGGCACGAGGCAGACTGATTAG	No hits found	0	0	#N/A	#N/A	#N/A	#N/A	0.71	-
cgpGmo-S195	15.238	16	131571644	GTTTCGCAGAAGAGGTAATGTCAAAGATAATACTTCTGAGGTAAATAACTTTATTTTAAA[C/G]ACCACAGTCGCACCATTTAAAACTAAACAGTTTTCTAAACTAGTTGAAGGAAAGATCTTA	No hits found	0	0	3.19	-	#N/A	#N/A	0.91	-
cgpGmo-S2287	18.495	16	131570897	GGTACATTTCCGCCATAGTGAAACAGAAACAAAAAGCATAATACAACTCGCGAAAAAAAT[T/C]AAGAGGTCAGTGCAGAAGTAAGTCTATGAaatataatataCATTTCCCCCAAAAAAATAC	emb|CAX12202.1| novel protein (zgc:91854) [Danio rerio]	261	7e-68	7.84	***	#N/A	#N/A	#N/A	#N/A
cgpGmo-S1797	18.761	16	131571723	TAAATTGTTCCTTCAGTTGGAAGGACTATTCACGTATACTTTCACTGAGGATGTATCAAA[T/G]ACTCTCAGTGTGCAGCCAGACAAATGTGAACATTACTTCAAACTAAAAGATATCTAGAGG	No hits found	0	0	5.77	*	3.97	**	#N/A	#N/A
cgpGmo-S497	19.54	16	131571316	CAGCTTCTTCTCCATCGCCACCATCAGCTTGACACCATCAACCACCATCTGGACCTGATC[C/G]ACCTCGGAGGAGCCCAGACGATCGGCGTTGGAGATGTCGAACACACCGCCCACGGAGGCT	emb|CAJ01908.1| muscle creatine kinase [Sus scrofa]	103	1e-44	7.84	***	4.85	**	#N/A	#N/A	*
cgpGmo-S1761	22.339	16	131571354	TTCATTTCAGTAGGTCACATCATTTAAAACTTCGCCCGTCAGGATCACTAGCTGATTCTC[A/T]AGCAAGGTGTTGGAACACCGCCACAGCATCCGTAACTTCTGAGGATAACATTTAGGTAGT	No hits found	0	0	2.7	-	10.32	***	0.18	-
cgpGmo-S1941	22.861	16	131570778	ATGCTTTACTGTGCTGACAATGCATCGATGGTACATTAATAACAGCCCAAAGGGACATCT[T/C]CTAAATGGATTTCCTAACAATTGGAATACATGTGTTAAAAAGTCACGTCAAAGCCGTGTT	No hits found	0	0	#N/A	#N/A	#N/A	#N/A	0.28	-
cgpGmo-S1608	23.791	16	131570620	AGGCAGACGTTGTGCATTGTCACTTTAACTTAACGTTTGGACACCCAAATGATATCAAGT[A/T]CAGTGTCTTAGACCAGGCATTAATCCTGTGCTGAATTAAGATAGGCCCTATCGATTAAAG	No hits found	0	0	5.69	**	3.18	*	#N/A	#N/A
cgpGmo-S113	24.934	16	131571840	TTGGCCATTTCAAATCAATGTTTTACTGAAGCATTTATTTGTATTTTCAATCAAGAGAAA[T/G]AATGGATGAAGGATAACCTTACAATGTCAGTTAAACTAGTTGCAATCAAATCATAGATGA	No hits found	0	0	0.1	-	#N/A	#N/A	#N/A	#N/A
cgpGmo-S2126	26.771	16	131570916	TCAAAGGACTGCAGCCAAAAACCAACACAAATCTCCATCCAATGTGATATATATCTTCCT[T/G]CCTGCCAGAAATCACAAAATGATGTACAAAGGCACACATTATCTRCTGCCGTGGGACTAA	gb|ACO08890.1| Leucine-rich repeat-containing protein 51 [Osmerus mordax]	216	9e-54	0.01	-	3.97	**	#N/A	#N/A
cgpGmo-S533b	26.825	16	131570823	GTAGAGAAAAAAAAATGGATGCATAGGGCTCTGYAACAGTGAGCTGCAGAACATGCAGTC[T/C]TTCGATGGCCTTTCGTGTCACTGCATCGAAAGGCATCTCGAAACGAGCGTGAGGGCTGGG	No hits found	0	0	0.01	-	#N/A	#N/A	0.04	-
cgpGmo-S1664	26.989	16	131571075	AATGGGTAAGCCTAATataagataagaAACCACATTCAATTAAAGACAATCTTCAAACTC[T/G]GTATTATCAAATCTACACAAATATAAAAAAAGAACGATAAACCATGTAAAAAATAGGCTA	No hits found	0	0	0.01	-	#N/A	#N/A	0.18	-
cgpGmo-S842	27.089	16	131571677	CAAGGGAACAGTATTAACTATTAGTTAGGGCTAGTGTTAGTTAATTAGTGACAAGAACAC[A/G]TTGCATACACTTTTTTTCCATGTTTATTCAGTAGGTGACACAAAACTTAAAACCGTTTTA	gb|ACO15433.1| NipSnap homolog 2 [Caligus clemensi]	117	5e-24	0.01	-	12.93	****	#N/A	#N/A
cgpGmo-S1281	27.089	16	131571588	GTACATGGACTGTGGCTGCTGCGGGTACATAGACTGTGGCTGCTGCTGGTATTGTGGCTG[T/C]GCCGCGTTAGGCTCCTGATACGTGACGTCAGGTTTAGCCTCTGAATTTCCTCCACCGAAG	gb|ACL98122.1| coiled-coil-helix-coiled-coil-helix domain containing [Epinephelus coioides]	110	3e-22	0.01	-	#N/A	#N/A	#N/A	#N/A
cgpGmo-S1347	27.09	16	131570982	TAAAACAATAACTCAACTGCCTACATTCACAACAAAACATTCGTAGGTTCAGAAGGCGGC[T/C]GTGTCATTTACCAGACGTCACATATATTTTACACAAGCAGAGACTCCAGTACCTAGTTAC	No hits found	0	0	0.01	-	4.85	**	#N/A	#N/A
cgpGmo-S1188	27.431	16	131571175	GCAGAGAGAAAAATGAAACCAAGATCCAGCTCCTAAAYTTCATTCTTTAAAGCCAGTCCT[T/C]ATGGATGTGCAAAAGCCTTTGGACTTTAAACAAAAACAAACCATTGACCTTCTGACAGTT	No hits found	0	0	#N/A	#N/A	#N/A	#N/A	0.18	-
cgpGmo-S944	28.541	16	131570613	TGAAGGGACATGTGAAACGATGATTGGGAAATATGAAAAAATAAAACAAGAAATCATCAC[T/G]TAAACCATTGTACTGCAGACACGATTGATTTCGATTTTGGTCCCCCTAGTTGGAGAGAAG	No hits found	0	0	#N/A	#N/A	#N/A	#N/A	0.4	-
cgpGmo-S2106	29.452	16	131571587	CCGAATAGCACAGCGAGCCTAAACTACAGCCAACTGACCATCATTCCACCATTTTCAAGC[A/G]CATCTTAGTGGAAAGCTGGATAACAAGAGTCCTAGCACTGGGAGAGAAAGAGCCACAGCA	No hits found	0	0	1.65	-	0.2	-	0.55	-
cgpGmo-S600	30.955	16	131571140	AGATTAAACGACCTGAGGGACGGCTGAATAACCATTTACAAGTATATCATTTAACAAATC[A/C]TCTGATCCTTCCTCCGTTGTGTTACAAGACTATATTTTGAGTGATATGGGCATTAGAATT	No hits found	0	0	#N/A	#N/A	5.81	**	#N/A	#N/A
cgpGmo-S1243b	30.955	16	131571005	AAAATAAAGGCACAGGCTAATTTTTTTTCAATTAACCCAGTTTAAACCTTTCCAAACTCC[C/G]CAAAATGATTGAATAGTAATAACATCATTCAGAAAGAGCAAAGCGGGGGTGAATGGGCAC	No hits found	0	0	#N/A	#N/A	5.81	**	#N/A	#N/A
cgpGmo-S1243a	30.955	16	131571163	TCTAAaactgaactgaTTCATTCCAGTACTAATGCTTAAGCAAAACAAAAGGCAGTGTTA[A/G]AAAAAAATAAAGGCACAGGCTAATTTTTTTTCAATTAACCCAGTTTAAACCTTTCCAAAC	No hits found	0	0	#N/A	#N/A	5.81	**	#N/A	#N/A
cgpGmo-S213	33.568	16	131571253	TAGCAACACTGTTAGTGTGTACACATGTATACACACTGAAGGCCTCTTTGTTTTATTATT[T/G]TCCACAGTAGAGGTTACAATTTTGAACAGCAGGTGAGAATAGGAGCAATTGACGAATAAC	No hits found	0	0	0.1	-	#N/A	#N/A	0.2	-
cgpGmo-S1947	35.83	16	131571059	CTGGTGAGGGTCAGCCCTATCCATACATGGGATAATAGAGGCATCATTTAAATACCCCTC[T/C]CTCAGGGGAAAAACATTTCACTTGGTCGAGCAGGTAGGAACCGTTGTAAACAGCAAGGCG	No hits found	0	0	3.45	-	#N/A	#N/A	1.54	-
cgpGmo-S1140	35.849	16	131570978	CTGTTTGCGCTGAACATGCCCCTGGGCAAGAACCAGGCCTCCATGATCCTCATCATGCCC[A/T]ATTACCTGGAGCCCCTGGAGCGCCTGGAGAAGCTGCTGACCCGGGAACAGGTGGACACCT	ref|NP_001117706.1| heat shock protein 47 [Oncorhynchus mykiss]	451	e-125	0.1	-	#N/A	#N/A	#N/A	#N/A
cgpGmo-S392	37.127	16	131570728	AGGACTAACCACAGGTACAGACGCACAACAAACCTCTGTTTTACACACTAAGTAAAGAAT[T/C]CTCTTGGGTAAACAGTGTAAAACAAGAAAACCAGAAAAGTAGCGACCGAGGTTGACATTC	No hits found	0	0	#N/A	#N/A	6.87	***	#N/A	#N/A
cgpGmo-S504	38.034	16	131570378	CTGCTCTGCCCCTTCATATATTATAAATCAGTATGTGCTTCATTCAAAATAAGCTCATTA[T/C]ATAAATTAACCACTGTTCACACTCTGAGATAGGCCTACATTGTGACaataaataaaCCAC	No hits found	0	0	0.01	-	#N/A	#N/A	#N/A	#N/A
cgpGmo-S2174	38.168	16	131571135	TCTGAAACTGTTGTATCTCCTTCCGCTTTCTGCAAGGAAATGGGACTAAGTGAAATGTCT[T/G]TCAGGCAAGTCAAACACCGACCTGTATATTTAAAGCAGAACATCTGGTATTTTACAAAAC	ref|NP_001153455.1| tripartite motif-containing 59 [Danio rerio] sp|B3DFV0|U631_DANRE RecName: Full=UPF0631 protein HSD24 homolog gb|AAI62176.1| Tripartite motif-containing 59 [Danio rerio] gb|AAI62173.1| Tripartite motif-containing 59 [Danio rerio]	126	2e-27	#N/A	#N/A	6.87	***	0.1	-
cgpGmo-S508	38.169	16	131571530	GCCGATGGGTTTGATGTCGAACATGAACAACCATGAAAGTCTTTGTTATCATGTTTGCYT[T/C]TCAATGCGTTTACTTTGAAAAATGACATCATTAATCAGCACAAAGACCTTGAAGACACAC	No hits found	0	0	#N/A	#N/A	6.87	***	0.18	-
cgpGmo-S515	38.625	16	131570738	GTGGTAGGCATTTAAAAGGGCTACAAGATAAACATTTATTATCCATTTTAAAGTGTTTAT[A/G]ATGTGTAGTAGATCCTTTGATTTCATATTTAATGCATAAAAATGTAATTGGGGGTGCATT	emb|CAG06469.1| unnamed protein product [Tetraodon nigroviridis]	120	1e-25	3.97	-	#N/A	#N/A	#N/A	#N/A
cgpGmo-S1042a	40.243	16	131570854	GATATACATAAAACAAGATTAGGGAAACAAGGGTAAAAGATAATTAGCACGCAGTGAATA[T/C]AATGGCAAGCCATCCTAAATAGCATTCACCTTGTCATAATGACAGGTATGATACAACGTA	No hits found	0	0	#N/A	#N/A	#N/A	#N/A	0.28	-
cgpGmo-S1290	40.768	16	131570740	TCATATCAAATATTGTATTTATTTCAAACTATGACATGATGGGAAGGAAGGGACTTGTTC[T/C]CATCAGACCGGGCTCCAGACCGGTAACAAGTCCCAGCACCAACACTGAACCTATACACCC	No hits found	0	0	0.01	-	#N/A	#N/A	0.4	-
cgpGmo-S1042b	41.093	16	131570759	AAAGTGCCAGCTGAACAGAAAAAATAAGACAATGTTCCTGTGACTAAAAGCAGTATGTAT[A/T]TTTTCTTTTAAGGTCTTACATTTGATAAAAAAGAATGTGCATTTAATTCAATGGAGGAAA	No hits found	0	0	0.01	-	2.47	-	#N/A	#N/A
cgpGmo-S401	41.137	16	131571422	AGACAGCAAGTGGGATAGACAACTTTATCGATTCAAAGTGCAAAATCAAAGCTCCTAAAA[A/T]TTTTTTAAGGATGGTAATGAAGCTGAGGTGAGCTTATTGCGATATAATGCAGCAATAAAC	No hits found	0	0	0.1	-	2.47	-	0.4	-
cgpGmo-S415	41.384	16	131571282	TTAGTCTACCAAAGCATGCGGTGTCATTACACAACAATGACATTTCAAATTGGCAGCCAG[A/G]ATGATATTTTTGTAATTTTCTATACAATAACAGTAGAAATACATCAATGTCATAGAAAAC	No hits found	0	0	0.1	-	#N/A	#N/A	#N/A	#N/A
cgpGmo-S287a	41.429	16	131571174	GAATCCAAAGAAAAGTAATACAACAGAGGATCAAAGCAGCAGTTCAAGCTTGCAAGACAC[A/C]TTGTTGTATAGATGGTGGTAACATTACCAACTATCATTGCCACTGTAAAAGACAAGAAAA	ref|NP_001122269.1| similar to purinergic receptor P2Y, G-protein coupled, 5 [Danio rerio] gb|AAI62782.1| Similar to purinergic receptor P2Y, G-protein coupled, 5 [Danio rerio] gb|AAI62776.1| Similar to purinergic receptor P2Y, G-protein coupled, 5 [Danio rerio]	81	2e-13	0.1	-	2.47	-	0.18	-
cgpGmo-S1073	41.612	16	131570911	TATGTTCCCTGCTTCGATCCGCTAAGCAGATGTAATTCAGAACCCCATTTGTGTACAAGA[T/C]GTAACAGTATAAAAGTGTCCTACACAGCATTGAGGGCATTGCTGGCCTTTCAAGGTAAAT	No hits found	0	0	0.1	-	#N/A	#N/A	2.16	-
cgpGmo-S627	41.807	16	131571177	CCATGTTGGCCACACCTAACCAACAGAGAATGCTACATCCACCATGCCCAGTTCAATCAG[T/C]CCRACTCATCCACCATGCCAAGTTCAACTCATCCTCCACGGTCACGAAGAAAAAAACACC	No hits found	0	0	#N/A	#N/A	3.18	*	#N/A	#N/A
cgpGmo-S2164	42.578	16	131570809	TAGGGGGAGGTCAAACTGCTGACCGTACATCCAGTACATGTAAGGGAAGAGCAGTATTCG[A/G]CAGGCAAAGAAACTGCAGAGAACCATGACCCCATTGATCCAGTGGAGCTTGCTGTTGCTC	emb|CAG06360.1| unnamed protein product [Tetraodon nigroviridis]	130	3e-46	#N/A	#N/A	2.47	-	#N/A	#N/A
cgpGmo-S287b	43.311	16	131570589	AGGACACCATTGGAAGTTGAGAACCTATTGACTGACAGGCAGAGTTAAGACGAAGCAAGC[A/C]TGTATATAAAATGCTTGTCTTTTGCTGCGTCCGGTTTGGCGGGGAAAAACAAAGCAGGTA	ref|NP_001122269.1| similar to purinergic receptor P2Y, G-protein coupled, 5 [Danio rerio] gb|AAI62782.1| Similar to purinergic receptor P2Y, G-protein coupled, 5 [Danio rerio] gb|AAI62776.1| Similar to purinergic receptor P2Y, G-protein coupled, 5 [Danio rerio]	81	2e-13	2.16	-	#N/A	#N/A	#N/A	#N/A
cgpGmo-S2263	43.787	16	131571741	AAAAAATACATCATTTTAATCTCAGCAACATATACATTACATAAAAATGGTACTTTTACA[A/G]ACACTAATTTTGACCATACCATAAAATAAAAAAACCATGGGTGGAACAAAGGGGCCCATT	No hits found	0	0	0.1	-	27.91	*******	0.02	-
cgpGmo-S2138	45.145	16	131571548	CTCTTCAGTTATGTGTAAACAGTAAGGcacaacacACACACATCAAATATGTGAAAAACA[A/T]GAAATCAATTGTGTCAAAGGGAAAAAAACACTGTGCAAATTACAAATCAATACAGGTTAA	No hits found	0	0	0.1	-	0.89	-	0.01	-
cgpGmo-S1457	45.222	16	131571590	TGAAACATAGCCTATTGTATTTACAGAATATTGTGTTGTTCACGGTAAGGTTAACAGTGT[A/G]GAAACATATCCTTTTACCATATAGGCTATAcattcattcaGAAAGACAATATAAATAAAA	gb|AAI51871.1| LOC569147 protein [Danio rerio]	138	7e-31	#N/A	#N/A	3.88	-	0.04	-
cgpGmo-S463b	46.501	16	131570410	agaagaagGCAGTGATGGGCTTGAGCAGAGCTTTAAGCACATTGCTCGAGTTACGGCTAA[T/G]CTCGGAATTTATGGCTCCTGGATGGAGGCTGTAGCAGGTGACTTTAGTGCCCTGGAGTCT	emb|CAF90896.1| unnamed protein product [Tetraodon nigroviridis]	231	8e-59	0.1	-	#N/A	#N/A	#N/A	#N/A
cgpGmo-S300	48.247	16	131570612	AAATAAATCCTTCTTTATAACATCAATTGAACAGTCTGTGTCAACCAAAGTGAGTAATAC[A/G]ATCACACAAAGAACACCTGTGACATTCCAAACGAATCTAAACCAGAACTCAAAGCCATTT	No hits found	0	0	#N/A	#N/A	#N/A	#N/A	0.18	-
cgpGmo-S437	55.112	16	131571000	CTGCTTGTCTTTCTTGTGCTCCTTGCCACCTTCCTTGTGTTTCTTGTCTCCCTTGCTCTT[A/G]TCGTGGTCCTTTGACTTGTCCTTGCAGTCAGACTTGTCCTTTGTGTCCTTTGTGCCGAAA	No hits found	0	0	0.1	-	2.59	-	#N/A	#N/A
cgpGmo-S1265b	0	17	131571683	AATACTAGATAACTCAGATCTAAATCGAAACCATAAAAAGCTTTGTTCTGAATTATCACC[A/C]ATATTCATCTGCAGTTCAGTTCACATCATATAAAATGGGACATGACAGAGGGAGTGGCAC	emb|CAG04591.1| unnamed protein product [Tetraodon nigroviridis]	120	3e-25	2.42	-	1.33	-	3.6	*
cgpGmo-S285	0.514	17	131571236	GAATGACAGTTTAGTACTATATGGCACAttgttttGTTTATACATATTGCTTTTAAAAGA[A/C]AAACTATCAATCTTCCTCTTGTCAAAGTTACCTTCATCCAGGGTATTGGCATATTAAATT	No hits found	0	0	0.87	-	0.91	-	#N/A	#N/A
cgpGmo-S1172	0.802	17	131571151	GATGGTACGATATGTTGACCTATGTATTACCTCATTCTATTTCAAGTTTTTCTTAGGTTT[A/G]GGGTTACAGTAAAGTGTAACAGATTGTATTGACCTCAACACCGttatttatttaGAGACT	No hits found	0	0	0.87	-	#N/A	#N/A	6.4	**
cgpGmo-S561	2.225	17	131571670	aaAGAACAACGTATCACAATGTTCGCCAACAATGAAAAAATATACCTGCCACTAATTTTA[T/C]GGACCTCATTTTTGCCTTAGTATTGTTTTAACAAATAAATATTTGCCCCTCAAGGATTAA	No hits found	0	0	0.87	-	0.89	-	0.13	-
cgpGmo-S1617	3.548	17	131570971	CATATCGAAAGCTTTTGAAACATACAAAAGTGGGTCATGAATATGGGACGGCCATGTTTA[A/T]ATGTCTTCATGCGGTTATTACAAACGCACTCCATAGTTCACATCAACGTGATTCAAATCG	No hits found	0	0	0.72	-	#N/A	#N/A	4.06	**
cgpGmo-S777	3.94	17	131571582	GTTGGAGAAAATTAAACatatatatatcatatTATTGGAATGTATAACTTACGTGGTGAA[A/T]GTTGTTATTACGTTATGGTTTGGCAGTTTGGCACTGATAAGTGATTGGGTTCTATAGCTA	No hits found	0	0	#N/A	#N/A	3.55	-	9.98	***
cgpGmo-S1265c	5.331	17	131570584	ATCTATTATATACTTATAGTCATCATCAGCATCGGTGTGGTCGTAATGATGTCACAGAAC[A/C]GTCCGGATCAGAGTGGGTGATCCTCCTCGCGCTGTCACCCTCTCACAGGCCCCCGTCCTC	emb|CAG04591.1| unnamed protein product [Tetraodon nigroviridis]	120	3e-25	#N/A	#N/A	#N/A	#N/A	3.6	*
cgpGmo-S104	5.835	17	131571477	TAAAGAAAAGGCCTGGATGAAACTTACAGCACTGCTAGTCCTCAGCACCAGGTCTTCCTT[T/C]TATATAATCTATTCTTTCATTCATATATTAATATCCCATTCataaaataaaaGCAGCCGC	No hits found	0	0	1.82	-	0.89	-	3.6	*
cgpGmo-S904	7.849	17	131571532	ATGCGTTTACAAAAACATACAACAATTCGTCTGCCTCTCAAAAATTCATTTTTTTAACAT[T/C]GAAAGAAGCTAATTTATAGTGTTGTTCCCATTGGTAATATTGAAAAAGGTACACATTTTC	gb|ACI68813.1| UPF0527 membrane protein [Salmo salar]	118	6e-53	2.25	-	4.32	-	4.44	**
cgpGmo-S276b	10.505	17	131571131	CATAAAATGTATATTGCTGTGACTTCTTCTTTCACAGTGCTTTCTGTTTCCCATTTTGTT[A/G]CTGTCATTTTTGTTTGTTTTCATTTTTTAGCACATTTCCCCTATTCCTAAAATAACTACT	No hits found	0	0	2.87	-	0.89	-	4.96	**
cgpGmo-S2220	11.777	17	131571652	CAAACAACCGATTTGCGATTGTTCCCTTAATATTTGCATAAGACTAAAAAAACAAATTTC[A/G]CTGACCTAAAAGTCTCACGTTTATTTTTGGGCTTCCTTTTTTTTCCCTGTACCTCGGAAG	No hits found	0	0	#N/A	#N/A	4.76	*	1.72	-
cgpGmo-S541b	12.202	17	131571371	AGGATCGCAGAAGAGGGGTCCCCCTCCCAGGRWCGGTTAGGAGTCTTATGCACCCGGGAT[T/G]GTTCGGAGTGTGATTGAGTGTGGAATCGGAGGCTAATTGGTGTTTAGCATCGAAATATCT	No hits found	0	0	1.82	-	0.89	-	#N/A	#N/A
cgpGmo-S727	12.942	17	131571305	CGAACTGCACGCCGAGGGTGAAGTCGATGTCTTTGGTGCGGAAGGTGCTGGATTCCTTGA[T/C]GTGGAACTTGTCGCCCGACTGCTCGATGATCACCTTGAGGTTGTCGTGCTCGGCCAGCTT	gb|ABV91589.1| intestinal fatty acid-binding protein [Paralichthys olivaceus]	238	3e-61	1.3	-	0.01	-	1.11	-
cgpGmo-S541a	14.279	17	131571758	TTTCTAGCCTttttattttatttAATGCGAGACTATGAAGACCAGTAGCGGGGTAAGCCC[T/C]CCTAAAGGTCACGACCTCCTAACCCTAGCCCTCTTCAGGGCAAGGAAAAACTCCCCAGTA	No hits found	0	0	32.78	*******	3.02	-	#N/A	#N/A
cgpGmo-S2184	15.824	17	131571487	GGACTCATGTTTCAAACTGGGACGCCTAATTCCTTCTTCATGGCTGTTATTTCCATGATG[A/G]ATGCCAGCCAGGAGAGGTTTACTTCAGCCAGGATCTTTaccacaccacaACCTGACCTCA	No hits found	0	0	#N/A	#N/A	3.55	-	0.91	-
cgpGmo-S879	16.081	17	131571147	AAAATGTAATTACAAAATGTGTTAATGACCCATTTCTTCTTATTAATAAGGCTCAGTCAG[T/G]CGGCTTTGTCTACAACTTTCTTTTATATTCATTAGTTTATTAAGTGGTGTAAGTAGGATG	gb|ACQ58463.1| Transmembrane 4 L6 family member 4 [Anoplopoma fimbria]	54	7e-11	#N/A	#N/A	#N/A	#N/A	1.11	-
cgpGmo-S2169	17.271	17	131571745	ATTATACTATTTAGGATATATGCCTCAGTTTCCAATTTAATACTGCACTACATTAATCTA[A/G]GTTACCATATTCAAGCATTTTTTGTAACATCCTACCTTTGCTCTTCTTGCAATTGGCAAG	No hits found	0	0	0.01	-	0.27	-	#N/A	#N/A
cgpGmo-S566	18.53	17	131571780	CAGTATTTCCACAACCTTCATTGAACTTAAAGGAACCCCTGGATCGGCGATGCACCGCAC[A/G]CACGCAAGCCTTCAGAACCCCGCACACAAACAAAGCTCGAGtcatcatcatcaGGAGTTT	No hits found	0	0	#N/A	#N/A	#N/A	#N/A	3.33	-
cgpGmo-S1974	18.531	17	131571526	TCTGTCATTCATTTGTACTttcattcattcattcaTTCATTCATTCAAACATACATCCAT[T/C]CGCTCTTGATTTCACATGCCATGCATTCATCATCCACCACAATCCGTTTCCACAATSTGG	ref|XP_001065102.1| PREDICTED: similar to Eukaryotic translation initiation factor 4E type 3 (eIF4E type 3) (eIF-4E type 3) (mRNA cap-binding protein type 3) (Eukaryotic translation initiation factor 4E-like 3) (Eukaryotic translation initiation factor 4E homologous protein) (mR... [Rattus norvegicus]	114	1e-50	#N/A	#N/A	5.47	*	0.28	-
cgpGmo-S565	18.555	17	131571778	AAGTATCCGTCTGTCACGCAGCATTTCCACACCTTCATTGAACTTAAAGGAACCCCTGGA[T/C]CGGCGATGCACCGGACRCACGCAAGCCTTCAGACCCCGCACACAAACAAAGCTCGAGtca	No hits found	0	0	2.42	-	#N/A	#N/A	3.33	-
cgpGmo-S1006	21.675	17	131571525	acacacTATCCCCTGGTTGAGGGATAGTATATAGTATTTATGTTATAGGTTTGAAATCAC[T/C]GACACTTTTGCAAATGTTCTTGACACTTGGACGTAAAGCTGTTCGGTCGAGTGAGGATGT	No hits found	0	0	#N/A	#N/A	0.1	-	7.51	***
cgpGmo-S1041	23.935	17	131571768	ACATCTTAGGGAAAAAAACTATTTAACAAATCAATGAATGGAATCAATAGATGGCTAATC[C/G]GCATTTGTGGACACACGCWATTTAAAGTGYGTGAGCCGGTTGCATTGGCTGGTTTACAGT	ref|NP_956861.1| peroxisomal short-chain alcohol dehydrogenase [Danio rerio] gb|AAH56583.1| Zgc:65987 [Danio rerio]	282	2e-74	#N/A	#N/A	0.27	-	4.29	-
cgpGmo-S878	25.048	17	131571222	TAACACAAAAAAAACAGACATAGGGTTCTATAACTGAAGTGTTTTACRTTGACTTCTTTA[A/G]TAATAGTTGGCTGCTACGGTTTGAGTAGCAGGGACTTTTGGTGCGCCTCCATTCGCTTTG	gb|ACI67749.1| 39S ribosomal protein L52, mitochondrial precursor [Salmo salar]	93	3e-17	0.1	-	0.1	-	0.18	-
cgpGmo-S1780	32.359	17	131571480	GTGGTGTAAGGTGTCCATGGCATTCACCGATCTCTCCAAAAGGTGAATTTAACCATGACG[A/G]AACTATACACTTTAAATGACAGGGGCTTACACTGAAATACTTCCTGCTTATTAAAGGAAA	No hits found	0	0	#N/A	#N/A	1.33	-	0.1	-
cgpGmo-S2212	32.657	17	131571456	AGTGCGTGGGGGTACAATAAGGGGCACTGGAAGGTCCCGCCCCTGGACTTCCTGTCTGCA[A/G]TACAAGGTTCTTTGAATGTTGATGGTTCTGTAGGGACAAGCATGTGCAGTAGGCCTGCTC	No hits found	0	0	#N/A	#N/A	0.38	-	2.98	-
cgpGmo-S1056	32.866	17	131570814	GAAGAGCACTGTGATGTTAGATGAGCTGTGATGCGAGACGTATATCGGGAAAATGGAGCT[A/G]GTCCCAAAGGAATGTCGATTAATCATCGAGGAAGAAGTAGTTCCCACTCTTCTTTTGCTC	ref|NP_998718.1| ATP-binding cassette, sub-family E (OABP), member 1 isoform 1 [Danio rerio] gb|AAQ91216.1| ATP-binding cassette, sub-family E (OABP), member 1 [Danio rerio]	107	1e-46	3.88	**	#N/A	#N/A	0.04	-
cgpGmo-S1655	33.487	17	131571106	CTTGTATACAGCTTTAAACATAAACATGAAAGACATTAAAAGGTAATACTTTTAAAAGAG[A/T]TTTTGCTGTAAGTGTAGACAGAATAACGCATGGATAAGAGTACAACGTATTACAACAATA	No hits found	0	0	0.1	-	0.1	-	3.97	-
cgpGmo-S1738	33.622	17	131571070	TAATATTTATTTCTTAGGTAGATCCCCTCTAATATCCCTGCTGAGTCAACACACATAGGC[T/C]GTATTGTCTCTTCGGCCCCGTTCTGTGTGGGTGAGGGGCGTGTCCTTAAGCGCCCCTCGT	No hits found	0	0	#N/A	#N/A	#N/A	#N/A	2.53	-	*
cgpGmo-S955	34.061	17	131570716	CCTGTATTATGGGTTGGATAGTGAGGTCCCTTCATGAGTAACTTTTTTTCAATTGATTAA[A/G]TTGAAGTACTAGCAAGTCAGTCTCTCAGATAATCTAGCAAGAATCGTGAATTCTTCAAGC	No hits found	0	0	#N/A	#N/A	0.1	-	#N/A	#N/A
cgpGmo-S381	38.544	17	131570472	CCATCTTCACATACACAGGACGAGGGGAGATCTGACAAGATATGCAAGTATTAATGAGGG[A/G]TGTGGTTTTACACCTAAAGAACATGAAGGGTGGGTCCTTAAAATGGGTGATTTATTTTGG	No hits found	0	0	1.3	-	#N/A	#N/A	#N/A	#N/A
Gm0399_0241	40.7	17	FF409492	ACATCTTTGAATAATATTCCTGTAAATTCCTCTGTTTTATTGGTCCCTTTTGTGTTCACT[A/T]TTGCATGGTGGAAAGTGACAAGATACTTTGTATACAAGTTTTGTATCAAAAGTCTTACAT	No hits found	0	0	#N/A	#N/A	#N/A	#N/A	1.09	-	*
cgpGmo-S1864	40.741	17	131571821	TTTGATGTGGTTCACTTCATTTCCATCTTTCTGTGGCGATTGGCCCTCATTGCTCCTTTG[T/C]GATTGGATATTATCCAGGGTAGTTGCTTGGTCTTCATGCAAATCCTTACTGGGAGTCTCT	No hits found	0	0	#N/A	#N/A	#N/A	#N/A	1.09	-
cgpGmo-S616	41.843	17	131570921	CACTTGCGGATACCTGTATGAATCAGAGTATGCACTTGCTTTCCCATTGAGTTTTTACAT[A/G]TAAAAAAAATCTTTATAAAGTTCTTGTAACTCATACAAAGCTTTGTATTAAATATAAACA	No hits found	0	0	0.1	-	#N/A	#N/A	1.11	-
cgpGmo-S650b	49.378	17	131571743	TCGCATTGGCAGCCCAAACATAAACGACAACAAACCCAGCAGGGTCGCGTTGATTTACTG[A/T]CGTTGGCGTGTCTAGTGTGTTAACTcatctcatcATGGCACTTTGACCTCGGATAAGAAA	No hits found	0	0	#N/A	#N/A	1.33	-	1.6	-
cgpGmo-S2041	0	18	131571034	TCAACTCTAATTCATCCCTGCAGAAGGTCCTTTAACCTAGGTGCACAGTAAGGCCTCTCC[A/G]GTACTGAATAACATACTAGTGGAAGAACTATCTGCTAACGACTCCAACGGGAGGCCGTAA	No hits found	0	0	0.1	-	#N/A	#N/A	0.91	-
cgpGmo-S9b	0.618	18	131571301	ATTTGATTAGGTCCCCTGCAACATGGGTAAAAGAACTCACAGGCGACGAGGGAAAGTATG[T/C]GCATGTTGAATGGACTGAGGGGTGTTGACGTCACAGTAGCACCTTAGCTATCGCWGCGGC	gb|ACQ58390.1| Uroporphyrinogen-III synthase [Anoplopoma fimbria]	246	4e-69	#N/A	#N/A	#N/A	#N/A	0.01	-
cgpGmo-S2162	0.849	18	131570912	AACAATAYGGGTGTTGTTTTGGCGATCCGTGCCGCCCGGTTTTTCCTTCTGCTGAGTTAT[A/T]ATGACTCAATTACTTACTCAACACAACTAAACGTGAAATACAAATCCGTAAGTAACCGTT	gb|ACQ58456.1| BCCIP homolog [Anoplopoma fimbria]	320	1e-87	#N/A	#N/A	3.11	-	#N/A	#N/A
cgpGmo-S813	1.668	18	131570727	CTGGAGCCTCCTCCATGTGTTTTTTTAGTTGTTGTCACTGCTTTTTATAGATCTATATAT[A/T]TTTTTTTAAATCTCATCGAATTTTGTCATAAAAGCCGTCATAAATATATAAGGCCTGTTA	No hits found	0	0	4.74	**	#N/A	#N/A	#N/A	#N/A
cgpGmo-S1474	1.765	18	131570804	TCAAACTAATTACAAAGCATGTTCTTTGGCTTGACTGGTTACAGAAACACGAGTTCAGTC[T/G]TATGGTCGTTGAGAAGCGTATGTTTTACATCCCTGGACATCGCTGAGGATGACTTCAGTC	No hits found	0	0	#N/A	#N/A	#N/A	#N/A	1.72	-
cgpGmo-S1323	1.767	18	131571033	CCGGCCTGCAGGCGGCCTGCCTGTGCACTATGTGGTCGCTGGGTCTTTAGAGAAGAGTGC[T/G]GAGTGACATGGACTCACCGCCGGTGGATTCAAAGGGAATGTTGTTTTTGGTGAGGAGCGC	ref|NP_001158533.1| N-acetylglucosamine-1-phosphotransferase subunit gamma [Oncorhynchus mykiss] gb|ACO08170.1| N-acetylglucosamine-1-phosphotransferase subunit gamma precursor [Oncorhynchus mykiss]	131	9e-29	#N/A	#N/A	0.54	-	0.91	-
cgpGmo-S2139	2.892	18	131571388	GCATTGATTAATTGATGCAGTTCTGTCGATTCGCCGCCCTACTCCAAACACATACAAAGC[A/G]CGTCAAGGTTTCAAAAGTCCAACGCATCCAMTCGCAGTCTGAGGAGCCCCTTTCTGTCCC	gb|ACI33259.1| Ornithine aminotransferase, mitochondrial precursor [Salmo salar]	132	2e-29	1.11	-	0.27	-	0.01	-
cgpGmo-S1294	5.01	18	131570991	AAATGCACCACCGAATCCCCAGAACAGGAGCAACTCGACCCCCACCAAAACCACTTTGCT[T/C]CGAGTTCCGGTTTGTGGAACGACGGATGCATTTGGTGTCGTTCTAAGAATAGAAAATAAA	ref|XP_002045675.1| GM19751 [Drosophila sechellia] gb|EDW55354.1| GM19751 [Drosophila sechellia]	79	6e-13	#N/A	#N/A	#N/A	#N/A	0.91	-
cgpGmo-S2175	9.677	18	131571838	GACCAATAGATTCACAACGGGCTCCGTCTGATGGCTAACAACGAGCCACAGAGTAGCCCT[A/T]GGGCTACTTACTTATAAGCCTACATTTGATCATAAAGGTAGTAGGGGCAGCCATGCCATT	No hits found	0	0	1.3	-	#N/A	#N/A	0.71	-
cgpGmo-S84	11.142	18	131571612	GTTACCCACTGTTAGAAAACAGGTCCTTTCTAGCCAGATGTGCCTGTAAATGCACGGTGC[A/C]AAGAACGCCAGCTTCGACTGCCATTACAGATTACAGTTCATGATTCCTCACaaaaaaaaa	No hits found	0	0	0.1	-	#N/A	#N/A	0.4	-
cgpGmo-S958	11.695	18	131570663	TTAATATTATCAGTAGCACTACATGATCACTAAAGTAAGATTGTACATCCTTATGCATGA[T/G]AGAACTATAATATTCATTGTTTTCCAATTCTTCTCATGTATAGAATACGTTCGTTACAGT	emb|CAA57638.1| HOK-2 [Homo sapiens] emb|CAA57637.1| HOK-2 [Homo sapiens]	54	6e-08	#N/A	#N/A	0.89	-	#N/A	#N/A
cgpGmo-S706	12.254	18	131570706	ATGGAAAGGAAACATTTGAAATGTAAACTTGTGATTGAATTGTTATATTGATTAAAACCA[A/T]TCTCAGTTAAATGTTGTCGTTTAACATGAGGACTAAAATGTAGACCATATAAACTTTCGG	No hits found	0	0	#N/A	#N/A	#N/A	#N/A	0.4	-
cgpGmo-S1774	13.441	18	131570444	GTCGTATATTTGATCTGTGTAAGAGGGTTTCACATGACGTCACGGTCACGTACATTCCAA[T/G]TGTCATTTCAGACATTTCTGACACTTGGAATGACTTTTCTATTCCCCCATTATAATAGGA	emb|CAF96228.1| unnamed protein product [Tetraodon nigroviridis]	91	1e-16	0.01	-	#N/A	#N/A	#N/A	#N/A
cgpGmo-S861	14.075	18	131570981	ACAGTGAGGAAATATATAAGCACACCGCTATCATGCAATCTGGTAATCCTCAGCCATCTT[A/G]TTGAGCCCTGCAAGCAAATTACCTTAGTGACTAGTGAGCAAATTTTCCACTTTCAAGTTT	No hits found	0	0	0.01	-	4.25	-	#N/A	#N/A
cgpGmo-S2259	16.545	18	131570985	ATGTTTTAAATGAAAGAAAACCAAACATATTTACtATATATATACACACGCTAATGTGAC[A/T]TCGGCGTTTCGTGCAGGACAACCTGCAGCTTTGGCTGACAAGTGGACATGTTACACAGGG	gb|AAK31589.1| CRIPT [Xiphophorus maculatus x Xiphophorus helleri]	123	3e-26	0.1	-	#N/A	#N/A	0.38	-
cgpGmo-S2027	17.267	18	131571349	TGGTGTATGCAATAGAAATTGATCAACGTTTCAAGGAGCCTCAGATCTATTTCTCCCAGC[A/T]GATGAAGAGCTGGTTCTGTTTTCACAAGCAGTACTGTTTATATCGACTTCTACTTCATCT	No hits found	0	0	0.1	-	1.33	-	0.04	-
cgpGmo-S1300a	18.702	18	131571037	TTAATTTCAAAATGacaaaacaaaaATGTGGCTGGTGGTTAAATGACAAGTGGGCTACAT[A/G]GTGAATGTTACCTCAAGGGAACCAAGAGCCCTCTGCTGGCGATACAACAGACAGCAACCA	No hits found	0	0	0.01	-	1.33	-	0.71	-
cgpGmo-S197a	21.08	18	131571666	TAGTCAATGTTATTGTTTCACACTAGTTAGATTAGTCTGAATGGAATATTGCTAAGTTAA[A/G]CATTGTACTAAATAATGTTTCAGACATCATTATTTATTACGGCGATGTATTAATATGAat	ref|XP_001337679.1| PREDICTED: similar to fatty acid desaturase domain family, member 6 [Danio rerio]	103	3e-20	1.82	-	0.27	-	#N/A	#N/A
cgpGmo-S601	21.965	18	131571835	TGGATGTATGGATGATATTTAAAATGTTTGATTAACATGTTATTAAACTTTTTTTTCTGT[A/T]ATTGGTATAAAATGTTTTTCATTATAATTAAAGCTTAAATACACTTTAATCAATTGCACT	No hits found	0	0	#N/A	#N/A	1.33	-	90	*******
cgpGmo-S2077	23.418	18	131571144	GGAAGACCACCTTTTTTCACAACAAACTAAGCATATTCTAAGTGCTTCCAGTTCCATCTG[A/G]TGCTAACATGTCACTGTATATAGCCTGATATCTCCGTACCCTTTATGTTTAATCTAGTTT	No hits found	0	0	0.17	-	0.27	-	#N/A	#N/A
cgpGmo-S331b	24.968	18	131571611	GGGGCGTGCTCATTTACCTCCCTCTTACCCTAGCCCTAACCCTAACCCTACCCTACAGCT[A/G]CTAACAGAGGCGGGGGGGCCTGTAAGTAGCTGATTACGGACATTACAGCAGCCGGTGTGG	No hits found	0	0	1.82	-	0.27	-	0.4	-
cgpGmo-S1441	25.331	18	131570946	AAGTGGAAAATAAATATGAAACATATCTTTGAATGCAATCAGCGACATTGACTATACAAT[A/G]ATAAAAGTAATAGAAGGGCAAATCTAAAGAATTCGAGAACTCCCAGGACATTCCAGATGC	gb|ACO14079.1| chibby homolog 1 [Esox lucius]	61	2e-22	#N/A	#N/A	1.33	-	#N/A	#N/A
cgpGmo-S1055a	26.501	18	131571431	TGAAGTCTCTTCCTCTGCCTCTCCAGGTGAGCCTTCGTTTCCTGGAGAGGATTGAGTGAA[A/C]CCGGGACATTAGGCTGTGTTTGCGGCGAGTTTGTGATACGTATATGAAGCGAAAAAACGT	No hits found	0	0	1.82	-	#N/A	#N/A	#N/A	#N/A
cgpGmo-S1918	26.501	18	131570542	ATAATCCCACCAATTCTATAATAACCAGTTTTTTCTGAATGCTTAAAACCTGTGATTCCT[A/T]AGAGGCTGTCCCTGAAACCATTAACACTTGCCAATACCTTTACCAAGTAAGCCAAACTGA	No hits found	0	0	1.82	-	#N/A	#N/A	#N/A	#N/A
cgpGmo-S1435	26.573	18	131571635	TTGTAACATAGTTAAATTATTAACATTGAATATACCTCTTGTTAATCCAACCAAGAGTTT[A/C]CTGCTGATCTGCACAGCAGAGGTTCAACAAGGGTTGGACTCCAGCCATATTCTGATTCGT	No hits found	0	0	#N/A	#N/A	0.27	-	#N/A	#N/A
cgpGmo-S330	26.999	18	131571653	TATCTTTTTTTTTCTTTTGCACATTCCGGAAATCAGGACAATCCCGTCCGAGAAAACCTA[A/T]ACGAGAACGGGAGTGGACCTGCATCGTAGAAAATATTGCCATATATGTCAGGTGCTTTCC	No hits found	0	0	#N/A	#N/A	0.45	-	3.96	-
cgpGmo-S1115 (Hb beta 3 monomorphic (C); Hb beta 4 polymorphic, SNP C356T)	27.4	18	131571807	GATCGCCGCCCATGGCACCAAGATCCTGCACGGTCTGGACCGGGCCCTGAAGAACATGGA[T/C]GACATCAAGAACACCTACGCCGAGYTGTCTCTGCTCCACTCTGACAAGCTGCACGTRGAT	Atlantic cod hemoglobin beta 4 chain	-	-	2.13	-	#N/A	#N/A	3.96	-
cgpGmo-S1117 (Hb beta 3 polymorphic, SNP C657G; Hb beta 4 monomorphic, (C))	27.6	18	131570339	CTTCACCGTGGAKACSCAGGTGGCGTGGCAGAAGTTCCTGTCTGTCGTCGTCTCCGCTCT[C/G]GGCAGACARTACCACTAAGCTGATATTCAACAAAATGCAGATTTTCTTG	Atlantic cod hemoglobin beta 3 chain	-	-	2.42	-	#N/A	#N/A	#N/A	#N/A
cgpGmo-S442a	27.707	18	131570642	CGTGTACAACTCAAAAGTATGTTTAGCCAATGAGGAGCCTTCAACCTCTCTCTCCTGGCT[T/C]GTTAATAAGCACTCCTACAGAAGACTTCATTGTGCCCACAACGCGCGCACACTCTTGCAC	No hits found	0	0	#N/A	#N/A	0.1	-	#N/A	#N/A
cgpGmo-S1710	27.716	18	131571237	TAAAAGATAATTATATGATGATGCACTCTAGTCACTGTGTCTGTCTAGTAGTGACACATC[A/T]CTTGATTGAAACCAACCAAACTGGTCAGCTTCAACCACACAACTTGAGAAATCCATCAGC	No hits found	0	0	2.42	-	0.1	-	#N/A	#N/A
Hbbeta2 (SNP G828A)	27.9	18	FJ666980/FJ666981	TACCAGCCAACCCGCTCTTCCTCCTGAGCTAGTGCTGCCTGGGCATGCACAAACCACCGCCAGTTATTCTCCCCTCACGGCGGAGTTTTCCTAATGAACCTAGACCTCCCTAAACGTCTTTCTCCCTCCCTCACACGTGCAGCTGCTGGCCGACTGCCTGACCGTCGTCATCGCCGCCAAGATGGGCACCAAATTCACCGTGGAGACCCAGGTGGC[G/A]TGGCAGAAGTTCCTGTCTGTCGTCGTCTCCGCTCTGGGCAGACAGTACCACTAGGCTGACATTCCAAGCCGCAGAGTGGGTGA	Atlantic cod hemoglobin beta 2 chain	-	-	0.08	-	#N/A	#N/A	#N/A	#N/A
Hbalpha3 (SNP C1165T)	27.9	18	FJ666967/FJ666968	TTGCCTGCAGGTATACTAGGCTTCTACCTACCTTCTATGCATAGGGGATCTCCAATATGAGGACTACAGGTGTTCTAGACATATAGGTGTACCTGGCCTACAGGTCTACATGTTACAGGTATATGAGGCTAACCGGCGTGTCTATGTACACAAGATCTATGGGTTAACTAGGACCATAGGTGTACTAGGCATATGCCTACAGGTCTACATG[C/T]ATACTACAGGTATATACACWAAGGTTTGTCTAGGTATATGAGATTTACAGATAAACTAGGACTACAAGTGTACTAGACAGATAGGTATAGGCCTACAGGTCTACATGTTTACTACTACGGTATACCGGGTCAACAGGTGTGTCGAGCTACACAAGATCTACAGCTAAACTAGGACTACAAGTG…	Atlantic cod hemoglobin alpha 3 chain	-	-	2.08	-	#N/A	#N/A	#N/A	#N/A
cgpGmo-S1095	28.311	18	131571340	GGAACCAGGCTCGAGTAACAGTCAGACAATGGAAAAATCAAGAAAGCAAGCAAACAAAAA[A/G]AAGAACAAGACGAACAGACTCGTTTTTTTGGCAAAGCAGAAGAAAAAGTGACAGGAGAAG	No hits found	0	0	0.1	-	0.1	-	0.18	-
cgpGmo-S1379	29.494	18	131571040	ATTGGGGCGATCATCGATCAAGGCACATTAGAATCATCAAAGCAGTTTTCTTCGAATACC[A/G]CCATTTTTACTAGTGTACACTTTGGGCTTAACCCATTTACCAAATCACTGTCAAAACCAT	No hits found	0	0	#N/A	#N/A	#N/A	#N/A	0.1	-
cgpGmo-S391	30.473	18	131571463	CAAAGCACGATATCTTTTGACATGCCATTTTATTTAAAACTATACAAAAATCATTCAATG[A/G]ATCTAGAGGAAACACGTTTTGTGCGCCTCTTATTTTTAAATACATTTTGCCTGATAAAAG	ref|NP_001107494.1| hypothetical protein LOC100135345 [Xenopus (Silurana) tropicalis] gb|AAI52683.1| Zgc:55344 protein [Danio rerio] gb|AAI57646.1| LOC100135345 protein [Xenopus tropicalis]	146	2e-33	0.1	-	#N/A	#N/A	0	-
cgpGmo-S1340	32.721	18	131571721	TAAAAACACTGACAAAGAAGTGTAATCTATTTTTCTTCAGGTAAGGACCTCGTATTATCC[T/G]GGAGACATTTTGAAGAAACACTAAACAAAATCACCCCCATTCATCATCACCAGTCCATAT	ref|NP_001134033.1| COP9 signalosome complex subunit 3 [Salmo salar] gb|ACI34350.1| COP9 signalosome complex subunit 3 [Salmo salar]	154	2e-35	0.01	-	0.1	-	0.04	-
cgpGmo-S1992	33.635	18	131570955	CAATTTCTCAAATGTAAACTGAAAACATACAATGAACTAACAGCTAGGCCTACCCGAAAT[T/G]TGTTAACATTATCAACACAACCAGTCTCATAAAAAGCAATTACATATTTTAGTTGAACAT	No hits found	0	0	#N/A	#N/A	#N/A	#N/A	0.1	-
cgpGmo-S916	33.902	18	131570754	CTTCAGCTTCTCGGCCTTCTCCTTGTCTGTGATGACCAAGGTGTACAGGTACCTGCCGCA[A/G]CGCACCTTGAACTTGACATTGTCCTTGTTCTTCTTGATCTTAACGGACTTGGCATCCTTC	gb|ACN10033.1| 60S ribosomal protein L38 [Salmo salar] gb|ACN12380.1| 60S ribosomal protein L38 [Salmo salar]	113	4e-24	0.01	-	0.63	-	#N/A	#N/A
cgpGmo-S97	34.169	18	131571145	ACTATTTACGTTTTTTTAATCCAATGTTCATTGAATAATGTTGTATCAAATCCCACAATC[C/G]ATTTACATCATTTTTTTAGAACTGGGAAATAATTCAATTCTTACATAATGAGGTGAAGAA	No hits found	0	0	0.01	-	#N/A	#N/A	1.2	-
cgpGmo-S684	34.539	18	131570913	TAACAACAATGTAGGTTTGGTAATCTGGAAATCCGAGCAGCGAGTAACCACAGTGGAACA[A/C]TCCTCTGTTGGAGCTCCCATGGTGCCAACCACATGCCAACCCTGTGATACTTTCAACTCC	gb|ACN10169.1| rRNA methyltransferase 1, mitochondrial precursor [Salmo salar] gb|ACN12522.1| rRNA methyltransferase 1, mitochondrial precursor [Salmo salar]	110	4e-27	#N/A	#N/A	3.56	*	0.04	-
cgpGmo-S1818	35.744	18	131570816	CTCTCACGTTACTCCAGCGCAAGATCCTCTTCTTCAGTCTCAACGACGGTTAGATAACGC[A/G]CGAATCCTTGACAGATAGAACACTGAAGGAATAGAAAATGAGAATTTTACATGTTTTTTA	No hits found	0	0	#N/A	#N/A	#N/A	#N/A	0.01	-
cgpGmo-S1520	35.75	18	131570650	TGAGAAGAAGTGACATCTTTGCCCTGCAGCAAGTACAATTAAAGCATCGTCAATCACCCC[A/G]GATGCTTTTGTCGATTAGTTTGGTCTGTCCAGCCTCCAAGTCTCTTGCCTCGACTGTCTC	No hits found	0	0	#N/A	#N/A	#N/A	#N/A	0.04	-
cgpGmo-S900	38.347	18	131570939	ATTTGGCAGATGGACTTGGGTGACCATGTTATTAACAAAAGGAGTGTGTTGATGTGTGCG[T/C]GTGTGTGTTTCCTCAAGGTTGAATGAGTTTGACGTGTGAAAAGATACAACAAACAGCGGT	No hits found	0	0	5.77	*	#N/A	#N/A	1.11	-
cgpGmo-S975b	39.852	18	131571617	CATCTCATGAATATCCTAGGTGTCAATAGTGCCACTCAGGCTCTGAACCATCAAGCAGCT[T/C]CAAGGGTGTCCAGAAGAGTGTGGCAGATGTTGGTGATGGCGCTGAAGGCTGCGCTCTCTG	emb|CAG04337.1| unnamed protein product [Tetraodon nigroviridis]	170	1e-40	1.3	-	#N/A	#N/A	1.11	-
cgpGmo-S975a	41.578	18	131571597	ATTGGCTGTTCTTCATACAATGCATCCTCTCCAGTGTTTGGTCCTCATCGATAGACAAAA[A/T]AAATCAGATTTAGTCGACCAGTAATTCAATCATCTCATGAATATCCTAGGTGTCAATAGT	emb|CAG04337.1| unnamed protein product [Tetraodon nigroviridis]	170	1e-40	1.3	-	#N/A	#N/A	0.55	-
cgpGmo-S1083	41.937	18	131570940	CATTAAAATAGTATGTTTTTAATTGCAGTTAGGGGATGAGATGTAGAGCTTTCTGCCCTC[T/C]GCGAATACTAGTTAGTGAAGGGTTTGTATTCAAGGTGTAGCCTACTAATCATTTGAACCA	No hits found	0	0	4.74	**	0.89	-	0.4	-
cgpGmo-S2187	0	19	131571665	AAACAAACTAAATAAAACAAAAAAAAGGAAATTTACACTTTTACACTTATTAAAACCCAG[C/G]CTTTGTTGTTCAAATCGAAAGGTGAACAAGAAATTAAACGGGGAAAGATGAAGGGTTTCC	No hits found	0	0	0.27	-	4.85	**	0.28	-
cgpGmo-S557	0.112	19	131571534	CATACTCATAGAGTAGAACATAGCTCTTAACCataAAATAAAGCAAATAAAATGAAATGA[A/C]TATCCATTTGAAATATTTATGGAAAAAATCTTGAGGACTTTTAATTTGAAAGAAATAACC	No hits found	0	0	0.27	-	1.86	-	1.6	-
cgpGmo-S108	1.571	19	131571302	aaattaaaATGTATTTATTTCTTTAAGTTTTTCACAATGTACTGAACCTCTAGATTAAAA[A/C]CAAAAAAATACTTTAAACTGAAGGGGAAAAGAAAAAACTAGTTTagaaaagaaaagTGTA	No hits found	0	0	#N/A	#N/A	5.38	**	0.4	-
cgpGmo-S1408	4.222	19	131570872	ATACTCAACATGAAATGGTTATCAATATGTTTTCGTAATGCTCAGCTAGTTCTCACTGAA[C/G]GAAAACCAATTCACTCGTGCATACATCTGCCGCAACCTAAAAATAATCGCATTGCATACA	No hits found	0	0	#N/A	#N/A	5.64	*	#N/A	#N/A
cgpGmo-S1834	9.453	19	131571785	ATGTGGTTATTTACAGACAGGAGTTTTATGACAGAAAGGTATTAAATGAGATCTGTGTGC[T/G]CGCATTCCCTGGGTTTACAATGTCTTTGAAAATAATGAGAATTTCTAAAACCTGAAAAGT	No hits found	0	0	3.3	-	0.55	-	#N/A	#N/A
cgpGmo-S247	10.889	19	131571304	TTCTTATTGTAGATTGAATAAGCATCCATAATTTACAATCTGAAATCATAAAATCAACAA[A/T]GTATTTTTTTATCAAATGTTTGGTATTTGCTATGTGCTGATAAGATACAGATAATGTATT	No hits found	0	0	3.11	*	#N/A	#N/A	1.6	-
cgpGmo-S1837	12.994	19	131571781	AGTTTATTAAATAACCATTTGTTTAAATAGTCTGTGTCCTAATCATTTTGTACCCAATTG[A/G]CATCAAGGCTCAGGTGAGACAAATGTTTAGGTTCAGAGCTACAGACTGACAAGGAAATAA	No hits found	0	0	4.94	*	#N/A	#N/A	0.19	-
cgpGmo-S918	13.767	19	131570871	ACAGGATTGGCCGTCGGGCCCCGCCAATCATCCGCCAGGTAGCGGCAGGTTACAGAACAC[T/G]CCATTTACAACACACGTGGAGCAATCCTCAAGAAATAAAAGAGAATAAGGTAAATAGAGA	No hits found	0	0	1.3	-	#N/A	#N/A	2.27	-
cgpGmo-S1740	14.396	19	131570781	CCATCCTCAGAACCACCCCACATTTTCAGAATCACTTGCCCCCACCAATTTGACAGCGTA[A/G]TAATCCACACGTATTCAACATGTATATATCAAACTATGACGATTCACATCATCACTTAAA	emb|CAG04147.1| unnamed protein product [Tetraodon nigroviridis]	51	1e-06	0.44	-	#N/A	#N/A	#N/A	#N/A
cgpGmo-S649a	17.891	19	131571323	TTACCACATTTATTGTGAAAATGTACACAGAGATTAACGGTAGGACTTCTGGTAGCGGGC[A/G]CGGGCTCCAGGGCCACCAAACTTCTTGGACTCGCAGCGTCTGGGGTCGGCAACCAGCAGG	gb|ACO09841.1| 40S ribosomal protein S16 [Osmerus mordax]	233	7e-63	#N/A	#N/A	0.54	-	2.18	-
cgpGmo-S665	19.279	19	131571626	CTGGAAACCCACTGAACAAATGCTGTGTGTAACTCCTATAAGTCATTAAGCAGAGGTTTG[A/T]AATCCATAGCAATTCACAACGTATATACACAACGATACACGTCATTAAGGAGCAGGTCGA	No hits found	0	0	3.13	-	#N/A	#N/A	#N/A	#N/A
cgpGmo-S495	20.042	19	131570607	TATAGCCACTGCCGACATCCAGTGTTCTGTGTTCTTCATATATGTCCTATTATAATATTG[A/T]TTAACTCAATATTAATCGTTACTTCCATATCAACAAATTAAAATTTGCATAGTGGGTAAA	No hits found	0	0	#N/A	#N/A	1.86	-	#N/A	#N/A	*
cgpGmo-S649b	21.751	19	131571168	CAGAGGCTCCAGGAGCTTGTACTGGAGGGTGGCGGGCTCGATCATCTCCAGGGGTCTGCC[A/G]TTCACCTTGATCAGACCATTACCCCTCTTACAGTGAGCAACTGCGGTGGCAGTTTTTTTT	gb|ACO09841.1| 40S ribosomal protein S16 [Osmerus mordax]	233	7e-63	0.1	-	0.54	-	#N/A	#N/A
cgpGmo-S621	23.064	19	131570794	ACTGGCATATACTTCTCGAATTACCAATCGAAACATCTCGCATATTATCTCGTCAGTCGT[A/G]CCCGCAAATAAAACGTTTTTTAAAAGGGGGACGTTCTTAAAAGCCACTGAGCACTGGCAA	No hits found	0	0	3.88	**	1.51	-	#N/A	#N/A
cgpGmo-S1385a	24.43	19	131571837	ATTCGATCTCTTACTTATGAAACTGACATTGGTATCAATATTCGTTAGTAAGGACGTCAT[A/G]GTAAACGTAGGCCAGTGAACGCAACAATATCTTACATTATCGTCGCTTGGATTGAGCTTC	No hits found	0	0	3.56	-	#N/A	#N/A	0.01	-
cgpGmo-S2120	24.446	19	131570796	CTACGTTTTCATCTTTACAGAGGGTCAGTCCTGTTCTCACCTCTGCTTCTCCACTTCAAA[T/C]ATAGGAACAGGCTGACCCTGAAGGTCAAGAGTCAAAACCATCGTCAATGAAAAACGGGAG	No hits found	0	0	#N/A	#N/A	0.1	-	#N/A	#N/A
cgpGmo-S1385b	24.828	19	131571012	TGTTTTTAATCAGTTCACTGGATTAATGAATTATTGTGAATCCAACCCTCTAACCACTTC[A/C]AGGACCAAGCACAGGGTAGACAAGAcaaTCAGATCCAGCTTGTTATTCTTCAACCGATGA	No hits found	0	0	0.1	-	0.27	-	#N/A	#N/A
cgpGmo-S586	28.371	19	131571271	TCTCAAATAAAGAAATGTACAATTGGTATTCCATGAAGCTGAAACCACCGTTTCCTGCTC[A/T]TTTACCCCCTGATCAGAAATAAAAAGGTACAATGGTACAATTCTTCTGGGTTCAGTAACA	No hits found	0	0	0.1	-	0.01	-	0	-
cgpGmo-S1944	29.064	19	131570733	CTTGGAATGAAACAAAATTAAGGAACGAACCGAAGGAATTGCAGCATTAAGGGTCACAGG[A/G]TCGCACAGCATTCGGTTCAGCAATGTCTCTTGGAACCCCCTTTGGTTAATTTGCTTTGCA	No hits found	0	0	0.1	-	#N/A	#N/A	0.01	-
cgpGmo-S1105	29.121	19	131570969	GGACTTTAATCTTATTTTACTTCCTTGTTCACAGGTAGAATTACAATAAGGCGATTGAGG[T/C]ACATAAGGCATTAATTATATACAAGAGCTACGTTGAGTGTTTAAGAAAAAGATTCAATCA	No hits found	0	0	#N/A	#N/A	#N/A	#N/A	0	-
cgpGmo-S374	30.614	19	131571171	tgAACAAATACAAGAAGAATAAGGAATAAAATGGTAAATACAGTAATATCATACAGCACT[T/C]TTACAAAATAAGTACACACAGAATGACATGAATGGTGAGCTCATATTGCACATCGTAAAA	No hits found	0	0	1.49	-	#N/A	#N/A	0.18	-
cgpGmo-S328	32.188	19	131571181	CGCAATGAGCCGcagacagacaacagTACCAGATATATTGAGACAATGTTTTTTATTTTT[A/G]TTCTTATTAGAATTCCCTTAACATTGGAAAATTACGTACTGTTTCCAAACCACAAAGAAA	No hits found	0	0	1.82	-	0.01	-	#N/A	#N/A
cgpGmo-S329	32.188	19	131571187	TTTCTTTGTGGTTTGGAAACAGTACGTAATTTTCCAATGTTAAGGGAATTCTAATAAGAA[T/C]AAAAATAAAAAACATTGTCTCAATATATCTGGTATTGTtgtctgtctgCGGCTCATTGCG	No hits found	0	0	1.82	-	0.01	-	#N/A	#N/A
cgpGmo-S911	32.799	19	131571660	GTTAACTCAGTCCATAGATGGTCACTTCAAAGTCCATATATGGTCATGTCATAGCCCATA[T/C]ATGGACATGTCAGACCATATATGGTGAATTCTTTGCCCTTACATGGTCGTTTCATAGTCA	gb|AAI16543.1| DEAD (Asp-Glu-Ala-Asp) box polypeptide 56 [Danio rerio] gb|AAI65407.1| Ddx56 protein [Danio rerio]	46	5e-11	1.9	-	0.27	-	#N/A	#N/A
cgpGmo-S2143	33.664	19	131571827	AGTTCATGGAGTACAGTAATGCCCACTTTTATACATAGCTCTGAGGTCAGACAGCAGTTC[A/G]ACCTTTCATCTTTGATATGCTTACATTAAAAAAAGATCACAGTCCTTACAGTTTCAAATA	No hits found	0	0	2.42	-	2.27	-	#N/A	#N/A
cgpGmo-S1005	34.398	19	131571202	GGATAAAATATCTCAATAGTACCTGACAATATATATTTGAATGTTTTGAGGAATTTCTTC[A/C]GAAAGTGCAGCGTAAGGAGYATGTACATACTGTACATTGTACCTAAATAAGCATTTATAT	No hits found	0	0	#N/A	#N/A	#N/A	#N/A	0	-
cgpGmo-S633	34.521	19	131571402	TCCCTACTATATTACCAGTGAAATTGTATACTTCTCTAAATGGTACCAAGGCAATAAAAA[A/G]AACATACATTTCATGGCTACAATCAGTGATAATTACATGTGTTAACAATGACTATTGTCA	No hits found	0	0	1.06	-	2.05	-	1.11	-
cgpGmo-S436	35.514	19	131570788	ATGTGTAGATAAAAGGGGCAATCCCCACAAATAACAAAACTAACGAACAAAAGGGGGGGG[A/G]AAAAAGGCATTGCGTACATGCAGGTTATTTTTTTCTTTACATAGATACAAGTTATAAACA	No hits found	0	0	#N/A	#N/A	0.54	-	#N/A	#N/A
cgpGmo-S1528a	36.682	19	131571604	TAATAAAAGCCAGCCTGCCCTAAAAGCCCCCCCTTGCTTAAAGCCAGCGTGCCCTTCTTG[A/G]TCAGCAGTTGGCTGTCCAGAAAAGGCCAAACACATCGACACTCATTCTACACCCCTAGCC	No hits found	0	0	#N/A	#N/A	2.93	-	0.91	-
cgpGmo-S642	37.466	19	131570715	AATGGTCACTCCTACTAGATGTATATATTTTTTCTACTTTTCATGTATATTTTATTATTC[T/G]TTGCTTATATTTTGGGGTCCCACAGTTACCACAGCACACAAACTAAATACCTCTTGCTGT	No hits found	0	0	#N/A	#N/A	#N/A	#N/A	1.11	-
cgpGmo-S1489	37.466	19	131570523	GGAAATTCTAGGCAACCGGTTAGTGTATAGATACAACATCACCAACAATAACATCAGTCT[A/C]GAGAAACAGAGGCGAAGGTGTAGAACAAAAAATATATAACCCACATACAGATTTGTTCTC	emb|CAG05393.1| unnamed protein product [Tetraodon nigroviridis]	404	1e-110	#N/A	#N/A	#N/A	#N/A	1.11	-
cgpGmo-S443	38.181	19	131571193	TGGCACAATCTTTAACAAAAGTGATATTTCCTGTCATAGATAAAATTAAAAAAAACTAAG[A/G]AAAGATAACCAAAAAAAATAACAAAGGAAaaaacaaaacaaCCAACCGAACGAAAGAAAA	No hits found	0	0	0.27	-	#N/A	#N/A	0	-
cgpGmo-S1775	40.955	19	131571245	TGCTTTAATAAGTTAATAAATCTTCTGCATTGGGAATTAGTTATTTACAAACAAAAGTAC[A/T]TATATTTAATATCATGCAGGCTGTCAATCCGTCTTCTTGTCTGCTACTGTAGCTGTCCCG	gb|ACQ58083.1| C18orf32 homolog [Anoplopoma fimbria]	77	9e-21	#N/A	#N/A	0.89	-	#N/A	#N/A
cgpGmo-S366	42.607	19	131571724	TTGGTTGCCGTCAATTGATATTTATTGTCAATTGATATTACGTAGCAAGATGCCCCTTTT[A/C]ACCAACTATAGCCAAAGAGACATCAAAAATGTTAGCACCACACACCTTGATTTTCAGGGG	No hits found	0	0	#N/A	#N/A	4.32	-	1.6	-
cgpGmo-S271	42.617	19	131571481	TAATTTCTTTCCCATATTAGAACATATATTGCCTTCATGTATTTAGTAGTAGGGCACCAT[T/G]GGAAACCATAACTCTTTAAAAGGTACAGAAGACAGAGAGAGRATTTTAGGTGTGGGCTGT	No hits found	0	0	1.3	-	0.89	-	0.18	-
cgpGmo-S767	46.066	19	131571759	TTTATACAACAATTCAATAATTGGAATGTTAACTTTTTAATGAACACCACCATCCTCATA[A/C]CAGTGATGAAAAACAAAGTCACAATAATAACAAGAAGAAAGCTAACAATAAGAAGATACT	No hits found	0	0	1.3	-	0.01	-	#N/A	#N/A
cgpGmo-S297	46.187	19	131571339	ATATAGACAAAATATAGCTTTACATCATAATAAAGCATTTACAGTTAATTCTATCAACGC[A/G]TTTCTTCTGCGATTAAGTCTCAAACCCTTTTGCTGTTTGCATTTCCTGCAGTCCTTCGTT	No hits found	0	0	#N/A	#N/A	0.98	-	0	-
cgpGmo-S2130	47.125	19	131571154	TCTTCGCACGACATTGTCcaaacaaacaTAAATATTAATACAGGTTTGGTTGTCAGAGCG[A/G]GGGTTGACTGGCTGATCAGGGGGGTCTGGGTCATCTCGCTCCAACCAGACCATGCCGTTT	No hits found	0	0	#N/A	#N/A	0.91	-	1.2	-
cgpGmo-S124	47.24	19	131570775	ACGGTTAAGGTTATGTTTTCGATATCCGTCAATACCAAGTAGTATCAAGAGGATTTTAAT[T/G]AGAGAGCGTAGGATGTGTCAAAAACTTTGACTGAAAGGCACTAAAAGGCTGTGTTAAACA	No hits found	0	0	0.17	-	#N/A	#N/A	2.18	-
cgpGmo-S1014b	47.607	19	131571495	ACACAGCGCAAACATACAAGAAAAAAAATGGTCTCTCTGTACGGTCGTCCCGTCTCAGAT[A/T]AAACAGTGKTGTTACGGCGTCATCTTGTGGCCAACCTCTGTACAACATCTACAGTGTCTA	ref|XP_001638227.1| predicted protein [Nematostella vectensis] gb|EDO46164.1| predicted protein [Nematostella vectensis]	76	6e-12	1.3	-	0.1	-	0.04	-
cgpGmo-S193	47.662	19	131571668	CTGCATTATAATTGATGAATTCTAACGGTCCCATAGAAGGCACCAAGGAATCATCTCCTT[A/T]AGTAAAACAGTAGATAACTCACAAAACAGTTaaaaaaaaaaaTCACAAACTAGGAAACCT	No hits found	0	0	0.1	-	0.01	-	1.6	-
cgpGmo-S1700	47.72	19	131571817	GCTGAAGAACAGGTATTTAATTCACTTAGACAGCCAAGTCATATGTAACAGTGGGGCCAC[A/G]ACAGCACTGTCTACAACATCACCAGTGGCAAAACAAAATGGTGGGAACACGGTGGTCGTC	No hits found	0	0	#N/A	#N/A	0.1	-	#N/A	#N/A
cgpGmo-S1028	47.999	19	131571602	GTGACAGTTTTAAAACACAACAATGTATTCCCATAATGAAAACAATTTTCACGATTAATT[A/G]CCAAACAATGACAAAATACATTAATACCAACATTAAAACTATCATTACTTATGGTCCTAT	No hits found	0	0	1.65	-	0.01	-	1.27	-
cgpGmo-S1461a	48.069	19	131571595	GAAAATACATTTTGACTTTTCTAAAGAACAGACATTGATTTCATTTGTATAACTCAATGG[C/G]ATTAGTAACCAGAAGCCAGAGTCCGCTGTTGAGTTAGAAAACAAACCAAACGCACCATTT	No hits found	0	0	#N/A	#N/A	0.91	-	1.82	-
cgpGmo-S1461b	48.552	19	131570581	CAGAAGCCAGAGTCCGCTGTTGAGTTAGAAAACAAACCAAACGCACCATTTATGTGTTAT[A/T]CTTCATGTTTTACTGGTTGCCTGAATCAGTTCCTGTTTTGACAATTAGCCACCCCTCTCC	No hits found	0	0	0.1	-	0.01	-	#N/A	#N/A
cgpGmo-S2161	0	20	131570675	AATTTGAGTTACAAATGGATTGTCCATTTTCTATTCCTTGGTTAAAATTGGTTTGCCTAT[A/G]TAACAAACAAAACATGACATTTATTTCGAACAAAAGAAAAATCCATACCACATTGTATTA	No hits found	0	0	3.88	**	0.01	-	#N/A	#N/A
cgpGmo-S995b	0.926	20	131570749	TCCGATTTAAACAGTGAATACCCTTAAATGAACCCTTATGATAACCTTTATCTGTGGGCT[C/G]AAGGGTCTGTCTGATGGTCTTCAAAGAGCACGGCCATCTCATAGAAAGTACAAGGACACT	No hits found	0	0	#N/A	#N/A	0.01	-	#N/A	#N/A
cgpGmo-S2114	2.154	20	131571216	ATTAGAGCGTTGCAGCCGAAAGCACAGGCCTACATATCACCAAAGCACAGGACTCTTTCC[A/G]TTTTAAAAGCTTGCTGAAATCCAAACTTCCATTTCCTTTTAAAAGCAAAACAAAGGAGAA	No hits found	0	0	1.82	-	0.01	-	#N/A	#N/A
cgpGmo-S1204	2.154	20	131571050	ATGACATATGGTATTGACCCTATGTATCCCTRATTCTCAATTAAAAAGCTCAACACAGTC[A/C]TTAAGTCGTCAATACGGTTACCGCTAGTTGGCATtatgtatgtatTAGTTTTGTAGCTCT	No hits found	0	0	1.82	-	0.01	-	#N/A	#N/A
cgpGmo-S1297a	4.951	20	131571418	GTTGCTCAGCATGCACACGGGCCTCTGGACCTTGGCCAGATCTCCTCCTGGAACCACAGT[T/C]GGTGGTTGGTAATTGATGCCAACCTTGAAGCCTGTGGGACACCAGTCCACAAACTGGATG	ref|NP_001003558.1| tubulin, alpha 8 like 3 [Danio rerio] gb|AAH78237.1| Tubulin, alpha 8 like 3 [Danio rerio] gb|AAI53581.1| Tubulin, alpha 8 like 3 [Danio rerio]	240	5e-82	2.42	-	0.1	-	2.53	-
cgpGmo-S1348	4.964	20	131571186	GTGTAATACTAATGGTTTTCTAGAGCTCCCTTTTTACAGGGTATTTTTTTTTTTTTATCT[A/G]TTTGCCTTATACAATAGTCCTGAAACTATCTGGATGGATAGTTACCAATTACAAAGGTTC	No hits found	0	0	#N/A	#N/A	0.1	-	0.64	-
cgpGmo-S2269	5.353	20	131570669	CGAAAGTAAACATAAAGTAGTCAACACAAAAATAAAGCTGCAGTATTTAGAGTTTTCATT[T/C]ATTCAACAAATCCAACATGTTTACAAAATAAAAATAAAAGTAAAATAGCTTAAATGTAAA	emb|CAG11201.1| unnamed protein product [Tetraodon nigroviridis]	96	8e-18	#N/A	#N/A	#N/A	#N/A	2.84	*
cgpGmo-S854b	5.406	20	131571576	CTTTGCTTTCTTTGTTAAAATCTACTTGCACTTGCAAAAATTACCCTACAGGAGGAAAAT[T/G]AAATATCCCTTTTCCCTTCTTTGAAACAATCATACAACAATTATACATTTGATTCAGTTG	emb|CAG09263.1| unnamed protein product [Tetraodon nigroviridis]	383	1e-105	#N/A	#N/A	0.1	-	7.04	**
cgpGmo-S501	6.712	20	131571136	AGATATTTGCTGTCAATATTCAAGCACTATGTTACACTCGATATTACTTGATTTCTTACT[A/T]TAATGATAAGCCTTTTGAAAGAGCATTGCTTTGTACACAGCGGGCAAAGTCAAAAACCAA	No hits found	0	0	0.01	-	0.1	-	8.2	**
cgpGmo-S559	7.594	20	131571008	TCACAATTCTTTTATTCCATGATCACATGTCCATAACAATTGATTTAATCAATAAAGCAA[A/C]CGGTAAAGCAAACTTGAAAAAACATTTGCCATACAGAACAAAAGTTAAAATAGCTGCTTG	No hits found	0	0	0.01	-	0.1	-	0.73	-
cgpGmo-S149	8.155	20	131571146	TCTCATGTTTACAGATAGGAAAGGACGCAAAAAaaATCAAATCTTAACCTGTGTACTATA[A/C]AATGTTATCATTACATTTGGATTTGGGAATGGCCCATGAACATTGATAAAGCCTTGCACG	ref|NP_001107919.2| poly (ADP-ribose) polymerase family, member 14-like [Danio rerio] emb|CAQ14204.1| novel protein similar to vertebrate poly (ADP-ribose) polymerase family, member 14 (PARP14,zgc:113527) [Danio rerio]	145	4e-33	0.01	-	#N/A	#N/A	4.44	**
cgpGmo-S995a	8.34	20	131570574	atttaatttCCTCATTAAAAAAATATACAAAATGAAAAAATGATGCACCAGTTTAGAGTG[A/C]GACTGCTAGATGGTTAATACAGATGCAAGCTGAGCAAACCAACAACATAGGTCAGGAACC	No hits found	0	0	0.01	-	#N/A	#N/A	#N/A	#N/A
cgpGmo-S1423a	9.784	20	131570409	GAGCAAATCTCCTGAATCACAGTGTCATTTTAAGAGTTACACTTCGTTCACTGCTTTTAT[T/C]GGGGTCGTGTTGAGTAGGAGCGAAGAAGGCTTTTTAGTCAACAAGTGAAGCAATGAAGGG	No hits found	0	0	0.01	-	#N/A	#N/A	#N/A	#N/A
cgpGmo-S1392	11.404	20	131571287	TTTTTACCTGATGTTCAGTTTCACAATTAGTATAGATATTGTGATAAGATGGAGTGTACA[A/T]TATTTTTTGATATGTTCATTATTCATTAATCCGTATTTTGCAGAGTAGATGCTTGAGATG	gb|ACQ58717.1| FUN14 domain-containing protein 1 [Anoplopoma fimbria]	173	3e-41	#N/A	#N/A	0.01	-	#N/A	#N/A
cgpGmo-S661a	12.346	20	131571560	GCGACAGTGAACTCTAGTTTTGATTACACYGCCATAAGGTCAGGGACCACAAAGCCAGAA[T/G]AAATCATTTGGTTGATGCCTGTATATGTTGGGTTGGCTTTTGTCATTTAATGAGCCATAC	No hits found	0	0	#N/A	#N/A	0.1	-	2.84	*
cgpGmo-S661b	12.346	20	131571497	AGAAATCAACAACATGAACAAGGGGGAGGCAAATGGGAGGAAGATGAAGACAAAAGAGGA[A/G]TGGTGGAATTTACCGTCTGCAAAAGGGTCGAGTCGCTCCGGGGGAGATTGATCATCTGTC	No hits found	0	0	#N/A	#N/A	0.1	-	2.84	*
cgpGmo-S599	12.82	20	131571465	GTCAATATGATAGCTGCTTAAAAAAAGATATATTTAAATACACTTATTATTCACAAAACS[C/G]TGGAAGTAACATGGATCATGATGTTTTGTCAGAAATTAACAGGGTGTTTACATATGGCCA	No hits found	0	0	0.1	-	0.03	-	2.84	*
cgpGmo-S1742	12.936	20	131571639	ACAAGGCCCTCCTACACAGGAAGGCCCGTGGGTATACTGTGTGGCCTTCACTTCCTCTCC[A/G]CCTTCACCTTGGGGCTGAAGAAGGCGGACATTGTCTTCATGCCAGACTTGTCCACTTTGG	ref|XP_001918854.1| PREDICTED: hypothetical protein [Danio rerio]	140	1e-55	0.53	-	0.01	-	2.84	*
cgpGmo-S1667	13.036	20	131571479	AAGCGCTTGCCATAGTAAAGATAGCAGTTCCCTCGTCCATCCTGCAAAACCAAGTACAGT[T/G]GTCTCCGTGGAAACCATCAGCGAGACGAGCATCACAGGGGATCCAGATTAGGTTTCTTGT	No hits found	0	0	0.53	-	0.1	-	2.53	-
cgpGmo-S1857	13.977	20	131570838	acttGAGTGGCCATTTGCCACTCACGTACGTTTCTTTTTTGCCATCAGGTCAAAGTCCAT[A/G]TGTGTGCAGCATACAGAAATTGTGACTCATGCGCTCTTCGCGTTATTGCAGCAACAGACG	No hits found	0	0	#N/A	#N/A	0.01	-	2.53	-
cgpGmo-S693	14.773	20	131570936	CTCAGCTGCCCATGCGTTCCCTCATGATGTTTAAGATGGTATTCGAGCAAAAGGCGTAAA[A/G]CAGAAATGTATTGCGGCAGACTTAAGATGGCCACATCAGACTCGAAACCTTGCTGTTTCA	No hits found	0	0	#N/A	#N/A	#N/A	#N/A	0.4	-
cgpGmo-S632a	15.009	20	131571749	GAAAGAAATGcaaaccaaaccTTTAAATATTAGTCAGGAGACACTGCTGTCTTTTGAACA[A/G]AACTAACGCATCTTAATTTCTAATATGCATGACAGCAGAACTAAATGCTTTCGCCAAATA	No hits found	0	0	0.27	-	#N/A	#N/A	6.6	**
cgpGmo-S632b	15.027	20	131570685	ACTAAATGCTTTCGCCAAATAATCTTTTCCAAGAATTTTACATTTGTGGAAATAAATGTT[A/C]TACCTTATTTAAATCCATAAAAGATATAATTTCTGGTTTACCTGTGCTCTGGTAAAATCA	No hits found	0	0	#N/A	#N/A	#N/A	#N/A	6.6	**
cgpGmo-S1945	15.32	20	131570874	TACCTCAAGCCCTCATATGACATTCCTTACCGAAAACAGAAACATGTTCAAAACAAGATA[C/G]ATACAGATGAATTTTGTCTTAATTCCATTAATTTAACCAATACAAAAAGATAATAGGTGC	ref|XP_684311.1| PREDICTED: splicing factor 3b, subunit 1 isoform 1 [Danio rerio]	89	6e-20	0.27	-	0.01	-	#N/A	#N/A
cgpGmo-S1391	17.062	20	131570477	ATTGAGGCAATATGACCAACTataaataaatCAGGCTGGCCTTATAGGCAAATATAATCT[T/G]AAGCCTACATATTATTCAATACATAATATGTATGAAACTTAATACAGCTCTCATAAAGGG	No hits found	0	0	0.27	-	#N/A	#N/A	#N/A	#N/A
cgpGmo-S637	18.847	20	131570570	TTAGTACATAATTTGTTAGCTTTTCTGCACACATTTGATTTTTTGGACATTTCTAACAGG[T/C]CATATGAAATCAAGATAAATATTTCAAACAATTCTGTTGTACAAAAGAAAGGAAACCAGA	No hits found	0	0	#N/A	#N/A	#N/A	#N/A	3.6	*
cgpGmo-S1454	24.073	20	131571485	GGGGGCTTCAGTGACGGGTCGTGGTGGCTTTCTTTTTTTCAAAGGCCGAAGAGAGTTTGA[A/G]ACCAGCATTGTGTCCGGGTGCTTCTTGtcctctcctcctcctGTAACAGTTAgcggggcg	No hits found	0	0	#N/A	#N/A	0.27	-	2.53	-
cgpGmo-S1362	28.316	20	131571828	GAACCTCTTGGTAACAGTCACTACGTTACCAAGTAATCCTGAGAATCCATTCAATTCCGC[A/C]ATCACAAAATCGGGTCAACTTTCCACGACGACAGCACCACGTGCATGTCGTTGAGGGACG	No hits found	0	0	2.76	-	#N/A	#N/A	8.66	**
cgpGmo-S357	28.336	20	131571417	CTTTGTTCCGCGCAGTCTGCCGGTACGACGGGCAGCGATGAGACCAACCTTGCGACCAGC[A/C]GGTGCGTCCCTCCTGATGGTGGAGGGTTTACCAATATGCTGATGTGTTACCACCACCGAA	gb|ACH43811.1| putative ribosomal protein L8 [Taeniopygia guttata]	246	7e-83	0.27	-	2.47	-	2.18	-
cgpGmo-S695	28.582	20	131571098	GAATCAACAATCCCATTGGTTGGCTGAAMTAGTGCACAAAGACTGAACACAGAGACTCAC[A/G]ATTGGTTAACACTAACTTCCTCCAACCAATACGGAGGAATACTCTTTTAAAAAGTAGTCA	No hits found	0	0	#N/A	#N/A	0.01	-	#N/A	#N/A
cgpGmo-S143	29.031	20	131571356	GCTACAAGTTCAAAATAACATTCAGATGTATTCTTTAACGCCATCGATTATATTAACCTC[A/C]GAAGAAGTTACATTTTAAAGGTATGGCTGCACAATATCAACTATAAATTTTGCCTTAACA	No hits found	0	0	0.27	-	0.01	-	1.2	-
cgpGmo-S635	29.918	20	131570454	ACCTTTAAGCCTAACGCAGTTTTTGCTACCATCCCCACCCTGCAGCTACACAAAGTGGCA[A/T]AGGGCTTCCAGCCAACAACAGTCTCCTCGGCAAATCAACAATAAACATGCTTCCTTTCCA	No hits found	0	0	0.01	-	#N/A	#N/A	#N/A	#N/A
cgpGmo-S1503	30.666	20	131571255	CCGCTAAGGATGGATACTGCAGAGCACTTCCTTTCACTTGGCATCACTTCAATCAAGCAT[T/C]AAGACGTAGCCTGAAATGACACAATGTACAGGATACACGATTCATTCTAAGCATGCGATG	ref|NP_001134848.1| YHR209W [Salmo salar] gb|ACI69133.1| YHR209W [Salmo salar]	91	7e-22	#N/A	#N/A	#N/A	#N/A	7.51	***
cgpGmo-S1184	30.801	20	131570758	AGTGGCCATTTTAGGCTGTCCAGTTAAACTGTACTGCTCTTTCTATGGGTAACCTAGTGC[T/C]TTTTATGMATGTTCAAATCCTTAATACAGGGTATAAAGTAGCTGTTACTCATACAAACGT	gb|AAX36080.1| granzyme-like III [Ictalurus punctatus]	77	2e-12	#N/A	#N/A	#N/A	#N/A	0.01	-
cgpGmo-S196	32.291	20	131571808	TACTTAAATAAGTTCACTCAGTTCACTAACAGGGATATGCTTCCCTCTACAGGTAGAACT[T/G]GGTAAGTGCACTGTTCCTTCTGACTATTATCTAAAGTCATRTCTAGAAAGCAATTTGAAT	No hits found	0	0	#N/A	#N/A	3.37	-	#N/A	#N/A
cgpGmo-S431	33.043	20	131571441	CAAGCTTTTTTACAACACAAATACTTTTTGAAAATAGTAATGACCAATTTTAATAGTTTA[A/G]TCTTCAACAGCCACAAAATGTATATTTTCAGAATTTACATAAAATAGTGTTAATATCTAT	ref|NP_001140074.1| Ubiquitin carboxyl-terminal hydrolase isozyme L3 [Salmo salar] gb|ACM09512.1| Ubiquitin carboxyl-terminal hydrolase isozyme L3 [Salmo salar]	145	8e-33	11.52	*****	0.1	-	8.19	****
cgpGmo-S525	34.816	20	131571482	CACAAACGGGGTTTGAATGCTTCCCCTATTAGAGGTATTTAAGAAAAATACAAAAACAGC[T/C]GGAAAAGTCAGCTTCGCAGATCAGGCAGACATGACAAAGTGGAACGAATCAGGCACTGCC	emb|CAG01848.1| unnamed protein product [Tetraodon nigroviridis]	87	2e-15	0.01	-	0.1	-	4.44	**
cgpGmo-S2201	34.997	20	131570702	GTGTTTAATTAATGACATTAACTTATGCATTTTCATCAGCAAAATCCTCAAAGCAATCCA[T/C]GTTTGCAATTACGCCTGCTTGCATCAACCCCTTTGCTGCTTGACATTGAATGTGTCTGTG	No hits found	0	0	0.01	-	0.27	-	#N/A	#N/A
cgpGmo-S1401	42.443	20	131570925	GTAGTTTTCTGATCCACTCGGTATTTAATGAAGTGATCCAGTATGAGAAGCCTTCATAGC[A/G]CTCTACAATAATGATTTGTTAGGCTATAGTCTTGGTTTAATCTAAATATACAGCAAATGA	No hits found	0	0	4.83	*	5.2	*	#N/A	#N/A
cgpGmo-S1482	44.3	20	131571267	CCTACTACCACGACGTAGTATATTTTAAACGAGGAACCCAGCGAATAAAAAACGGAATAT[T/C]GGTCGATACTTAAAATGGCCACCCACCACCGGTAGAACTAGTAACACCCCGTGCAGTAAC	sp|P21665|CYC_VARVA RecName: Full=Cytochrome c	105	3e-26	#N/A	#N/A	0.89	-	1.99	-
cgpGmo-S218	44.357	20	131570746	AAGACACCGACACCGGAACAATATTGGTAGCCACRTGTGTAATTAAAGGGATGGGGGACA[A/G]CAGGGCGTTTACATAGCGAACAGAATGAGGAAAGCGACCATCAAACAGAAGAGACCCATG	gb|ABF22459.1| mitochondrial ATP synthase F0 complex subunit c isoform 3 [Takifugu rubripes]	108	5e-28	1.06	-	#N/A	#N/A	#N/A	#N/A
cgpGmo-S2198	46.433	20	131570810	GTTGAACCGTAGCAAGTACTTTAGTAAAATAGTTTAGCTCATGTCAATGCAATAGATCAA[A/T]TACAATTTAAATTGCACACATGATAGGTCTCATTAATTGACCAGAATAAAGAAATAAAGG	gb|ACN11419.1| Ras-related protein Rab-9A [Salmo salar]	366	3e-99	0.1	-	0.89	-	#N/A	#N/A
cgpGmo-S1807	47.532	20	131571678	CATCGAACCTCCTCCTACGCCGCGGTGTAACCCTAACCCCACATGATAATACTGCTGGTG[T/C]TGGAGAGGCCTTTTAGTTGGGCTATTCTGAGCGGAGATCCGGAAYACACTGCGGTGTAAT	No hits found	0	0	0.1	-	0.1	-	1.9	-
cgpGmo-S1093	0	21	131570566	TTGACCAATTAGGCTAATGTAGACATGAACATTAGATCGCATACAGCACTGGCTGATTCA[C/G]CACAGGGAAACAGGGGGTAGGAAGAAGAACTACATCAATGGATCAACTTAGTGGGCTGTA	No hits found	0	0	0.87	-	5.84	*	#N/A	#N/A
cgpGmo-S772	1.142	21	131571382	CAGCGACATGAATGCAGGAAGTGAAGGACAAACGAGCAAAGTGCAGGCCTACGCTAACMA[T/C]AACAGGAACGTATAAAGCTCCCTTACGTATAAAATACACGTACAACACACGGGGGATGTG	gb|AAH44397.1| Tcp1 protein [Danio rerio] gb|AAI64034.1| Tcp1 protein [Danio rerio]	205	8e-68	4.51	-	4.85	*	1.11	-
cgpGmo-S1573	1.351	21	131570987	CACTCTTTAAAAGGGTGTAGGATGGTGGTGCTGAATCGATGAGAGCATTTCAAGCGAGTC[A/G]ACTTGTTCACAAGAATCCTTTTGACTAAGACACTTAGAAACAAAAAGAAAAGGACAGAGG	No hits found	0	0	#N/A	#N/A	5.4	*	#N/A	#N/A
cgpGmo-S1794	1.611	21	131570892	ATACATTGGCAGTAATTATTTTTTGGGATCAAAATATCACGACTGATTAAAATTCTGAAT[A/G]ATATTTGAAGGGGCCCAAAACATGTAAATTAATTTATTTTAATAGATATATAAAATATTT	No hits found	0	0	0.87	-	0.27	-	#N/A	#N/A
cgpGmo-S225a	2.445	21	131570885	AGGACAACATAATCGATATTTCCAGTTCGAATAATTATACGGTGTAAGGAATCGTACGAC[A/G]AATTGAATGACATAAAAACAAGTTATCTACCACTCGCCCAAGATGGCTTAATGGGAATAA	sp|Q5TZA3|CN109_DANRE RecName: Full=UPF0694 transmembrane protein C14orf109 homolog emb|CAH69134.1| novel protein [Danio rerio]	89	2e-33	#N/A	#N/A	3.99	-	#N/A	#N/A
cgpGmo-S315	3.213	21	131571700	TGAACTGAAATAACATTCATTTCaaRacaaaaaaaAAAGACAATAAGCTAACTGAATTAA[T/G]GTTGGCACAATAATACCAGCAAGAGTCTAGTATAGTTGTAAAACcaaacaaacaaCTGGG	No hits found	0	0	1.22	-	0.27	-	4.44	**
cgpGmo-S2283	3.766	21	131571246	tacataAGGTAAACATATATACATACAGTATATACATATTTACAGACCAGGAACCGGAGG[A/T]GCAATCACACGCAGGAGTTGTTTTTCGACACAAAAACTGGCGGTCAGGGTGTGGGTCCAA	dbj|BAB14237.1| unnamed protein product [Homo sapiens]	149	2e-54	2.25	-	1.47	-	#N/A	#N/A
cgpGmo-S225b	5.633	21	131571189	TATCTACCACTCGCCCAAGATGGCTTAATGGGAATAAGTCAGTTTACATTTTGGACCAGG[A/G]AGAGGCTTCTAGCTCTCACCACAAAcacacacacTAATTGGCCATCTCAGGTGTCAATCA	sp|Q5TZA3|CN109_DANRE RecName: Full=UPF0694 transmembrane protein C14orf109 homolog emb|CAH69134.1| novel protein [Danio rerio]	89	2e-33	#N/A	#N/A	#N/A	#N/A	4.06	**
cgpGmo-S1084	5.697	21	131571250	TGAATACGTACCATCAAAACTAATGTGCTACTCTGCACGTGGTATGATGTTAAATGAGAG[A/G]GCCGGCAGGCAAATTGAACAATATGTCTGTAGCATGTCAAGTGTTATTTGATCTTTGCAA	ref|XP_001966094.1| GF19499 [Drosophila ananassae] gb|EDV38503.1| GF19499 [Drosophila ananassae]	60	9e-20	#N/A	#N/A	0.89	-	#N/A	#N/A
cgpGmo-S1706	5.748	21	131571772	CAGTTGGAAACACAGAAGACATTGCATTGTTGTATTGCAGGAAAAAAAAATACAAAGGCT[T/G]AACAATAGAAACCAGACCAAAAATAAAAGGCAAAAATAAACATGTCACAAGTCTAAGGCA	No hits found	0	0	0.53	-	#N/A	#N/A	1.6	-
cgpGmo-S130	6.317	21	131571110	AGGACAAAACGGTACGATAATTTATTTGCTTAAAAGAGCATTGAACGTAAAAAGTAATGC[A/G]GAAATCATCTATTAACTTCTCCCAGTGAACTATCTCTGTTTttagttagttTGGCTTTGC	No hits found	0	0	0.27	-	1.86	-	4.4	-
cgpGmo-S794	7.298	21	131571575	TGCATTTAAGTGGGTTATTGTGAATGACATGGGTTATTGTGAATGACATAACAATTTATC[T/C]CAGGGCTCCAGACTGCAACCAAATGGTCCTCTTTTGCGACCAAAATTTGAGTGYGACTGA	gb|ACQ58378.1| C10 [Anoplopoma fimbria]	81	2e-13	4.4	-	4.67	*	2.18	-
cgpGmo-S2097	7.988	21	131570734	ACGGGAGAAAGGAGCTGCCTTGAGTGTTTGGTCCAGTGGTATGTACCCAGAGTTGGTCAG[A/G]CGACTGACATTTGCAAAAATAAAATCAAAGAATGTGCAGTGTGACAGGAgtgtgtgtgtg	No hits found	0	0	0.1	-	1.95	-	#N/A	#N/A
cgpGmo-S1316	8.011	21	131571407	CTGTTAGGCAGATAGAGAATGGTAACCCATTTCTCCCTCTAACTGCTCTACAGTTATAGC[A/G]CCGAGGATGGGCTGACAGTCAGGGTTGAACACAGAATAAGCACTCAGTTCCCCGGGTTGT	gb|ACM08600.1| C6orf64 homolog [Salmo salar]	115	9e-24	#N/A	#N/A	1.33	-	2.53	-
cgpGmo-S925	8.465	21	131570688	AGCCATTTACTGGCTTCGTTATGTATAGTCCACATAAACAGACAGCAGTGCATTGAGACA[A/G]CCAGCCCAATACTATAGTCTTTTGATTTTGAGCTTTTGGTAGCATTGCTTCCCAGATTGG	No hits found	0	0	0.1	-	1.33	-	#N/A	#N/A
cgpGmo-S2171	9.139	21	131571164	CCACTGGTGCTGTTACAGTAGGAGGGCGATCGTTTTCACACACAGGATAACATCAGAACC[A/C]TTAGAAACCACCACGGGGGAAGATAAAGCCTGGGACGGATTCCCACCGAATACCTGGGAG	No hits found	0	0	#N/A	#N/A	0.27	-	2.91	*
cgpGmo-S858	10.193	21	131570703	TTATGGCATTAACCCAAGAAAACACTCCCGGACTGAGGCAACGCGCGCTATCTGTCAGCA[A/G]GCAGCTACCACGAGCCTCCTACCGCCCTACTTTGAAGCAATGTATCGTTAAACCCAACGA	ref|NP_001098995.1| melanoma inhibitory activity family, member 3 [Danio rerio] emb|CAM56322.1| novel protein similar to vertebrate meningioma expressed antigen 6 (coiled-coil proline-rich) (MGEA6) [Danio rerio] emb|CAI11668.2| novel protein similar to vertebrate meningioma expressed antigen 6 (coiled-coil proline-rich) (MGEA6) [Danio rerio]	125	8e-27	#N/A	#N/A	#N/A	#N/A	2.18	-
cgpGmo-S698	10.395	21	131571613	ATAGAAAAGTCAGTAAAATAGTTTTCTAGAAGTGTAAAATGGAATTTTGCGCTACAATGC[A/T]AGCAGTAACCAACCACTCATGCATATTTCTCTGCTTTTCATCATATAAATCCACACATCA	No hits found	0	0	0.01	-	0.27	-	4.4	-
cgpGmo-S1741	11.037	21	131571674	CTATTCAAACAATTGTGTGAGAATACTTTTAGGCAGTGTGTGTCTTAGCACTTACAGACA[A/C]AGTGGTGCGTGCTACTTTTGAGAAACCATTTTTTTAAATGGCTCAATTTCTCAGAACAGC	No hits found	0	0	1.32	-	#N/A	#N/A	2.18	-
cgpGmo-S91	11.509	21	131570951	TGACTGAGCGTCTATTTTTTCTATGAAATGTTTGAAGTGCGTGAAACAACTTGTATTTCT[A/T]CGCTTTCTCTAAAATTGTATTTGAACAAATAAAAAAACAAATTACCTGACTTGCGGCCGG	No hits found	0	0	2.47	-	1.33	-	#N/A	#N/A
cgpGmo-S853	12.625	21	131570718	CCTAATTTGAAATTCTGTTCACCATTTAATCCATTCAAGTAGTTTCATTGGTTAAAACCC[A/C]AAAAAGATAAAAGCTTGAATTTCCATGGCAGACGAGGACTCAATTGTGTCACTATTGGTT	ref|XP_001512953.1| PREDICTED: hypothetical protein [Ornithorhynchus anatinus]	102	3e-28	3.11	*	#N/A	#N/A	#N/A	#N/A
cgpGmo-S2055	15.127	21	131570615	TTGGAATACATAACTCAAGACAATAGAGAATAATAGCACTGCTTGTGTGATGAATAAAAA[A/T]AAATAATACAAGATACTCTGCAATGAGACACGTAGAGAAATTAAGCCGTATACAAATTCA	No hits found	0	0	0.1	-	#N/A	#N/A	#N/A	#N/A
cgpGmo-S1465	16.656	21	131571414	TACATACTATACAGTATTGCTGTTTCTTCAAAAAGGCGATAGGGGGCTTAAACGTTCTTC[T/G]GGGTCTTGTTGGACGTCCTATACAAacaaacTATTCTGTCATTTAGGTTTGAAGACAGGC	No hits found	0	0	#N/A	#N/A	0.54	-	#N/A	#N/A
cgpGmo-S1646	17.517	21	131570846	TTTTGCAATATATAAATATAAATCTCCAACACGCCATTATGCTGATATGCAAGTTTAAAA[T/G]ACCTAATGGGAGGAGGGAGGGCAGAAGGGCTTCATCCTGAGAGGAAGCGTGTCTCAGATC	No hits found	0	0	5.69	**	0.54	-	#N/A	#N/A
cgpGmo-S954	17.864	21	131571194	TTGCTTCGTTCCAACAGATTCTACAAGCGAATCGCTTCCCATTGCAAGACCAGTGTCCAT[A/C]TCCATTTGACCAGTGACCATCTCCATTCGACCAGTGTCCATCTCCATTTGAGCGGCTGAA	No hits found	0	0	#N/A	#N/A	#N/A	#N/A	1.11	-
cgpGmo-S120	18.708	21	131571345	TGCTGTGATAGTAACTGGTATGATGTTGCAAAGGGGGAAATAGTAGGGATATTTTACCTC[A/C]GTTTTATAAAACAGGTTCACATCTAAGAGAATTGTGGATAGCCCACTGTACATACTGGTC	No hits found	0	0	#N/A	#N/A	0.27	-	3.24	-
cgpGmo-S1255b	19.531	21	131571203	ACAAGAACTTTCACATGGAAAGCGATGCATTCATTTGGACAGAATTTCAAGCTGAATGAC[A/G]ATGCCATATTGACATCATTTTTCGGGAAACAAGACATCTGGaaaacaaaacaaacaaTAT	No hits found	0	0	#N/A	#N/A	4.25	-	2.84	*
cgpGmo-S1255a	19.664	21	131571055	CTAATAAAAAAGATTCCCCGATGCTCCCGGTTGCACTTAATAGACAGACAGGATGTCTAA[A/G]TTCCAGATTATTTATCTTCCTGAAGAGGCTCAATAGATCCTCATTTTAATTACTTACATA	No hits found	0	0	#N/A	#N/A	4.85	**	1.36	-
cgpGmo-S1926	20.023	21	131571401	TCTACAGGGGACATGAGATAATACTCCTAAAAAGTACCATCAATGAATTAAACAATTCAA[A/G]AGTTAGCCTACCTTACAGTACTTCCACCCGAGATTAGaaaaaaaaaatacaatacataca	ref|NP_001002565.1| phosphatidylinositol glycan anchor biosynthesis, class H [Danio rerio] gb|AAH76235.1| Zgc:92758 [Danio rerio]	73	3e-11	#N/A	#N/A	4.05	-	3.25	-
cgpGmo-S947	20.117	21	131571654	GGGAAATGATGTGCAGGTGACAGCGTTTTACAATTAATTTATGCTCACATTTGCTGTGAA[T/C]GTCGCGTCGGCCGACAGGCCTCATGTCAGAGCTGTGTGTACCATGGTGAACGCGGAGGAA	No hits found	0	0	6.05	**	4.05	-	3.24	-
cgpGmo-S224	21.146	21	131571231	ACAAGTAGATGGTCTTTGCATGTACATTCATAATATAAACTTACTGCCTGCCTTCCACCT[A/T]TTCCCCTTCTTGTGCAATTGTGTAATTTGTGATTTATCCCAATTCCTGTAGCCTTTAAAG	No hits found	0	0	6.05	**	#N/A	#N/A	0.18	-
cgpGmo-S1972	21.187	21	131571750	TTGCTTTTGTTCTTGAAGCCACAaaataaataaGCCTACAGAGAAATAAGACAATGTTCA[A/T]GGTGGTAATGAGCATTTCCGTGGTAAGACGATAATCGGTTGCTCAAGATGGACTAGGGGG	No hits found	0	0	#N/A	#N/A	3.97	**	2.18	-
cgpGmo-S1342	21.447	21	131571619	AATGTCACAGTCCAAGGGCTTCTTAGCTTGAGCCATGATGAGGACATTATGGGCTTCCTC[A/G]TACTCATGCTTGTCCATGTAAGCCTGGCCACTGCGGAACAGGGCTTCGGTGTTGTGGGGA	emb|CAG01803.1| unnamed protein product [Tetraodon nigroviridis]	89	8e-17	0.1	-	#N/A	#N/A	2.53	-
cgpGmo-S697	22.374	21	131570610	TTGATTAGAAAATTCAGAACACCTGTTGCATCTCTCCTGCCACACCAACAGGAGAGCCGT[T/G]CGGTCACCAGCTTCCGTACTAAACCTTGTATTCCGATTTTAATACCAACACGTCGTTCAC	No hits found	0	0	#N/A	#N/A	3.97	**	#N/A	#N/A
cgpGmo-S907	23.665	21	131571078	CATTTAAAAAACACATCTCAGTTTAAATCAGCAGGATATATATAGATATTTAACAAAACG[T/C]CAATCTGAAACATTTAAAAGTCTACATGTAATTATCCTTGCACTTAACAAGTCGTCCCAT	No hits found	0	0	3.97	**	1.09	-	#N/A	#N/A
cgpGmo-S675a	24.978	21	131570807	AAGCAGTAGTAGGCCTATAGGATCTGGAATTACAAACTGCATCTTGCACACCTTATCTTA[A/T]AATGCATCACTTCATTTTAAAGTTTGTGTATTCACTTTGGGGTCGAGGCCTTCTGCTGGC	No hits found	0	0	5.69	**	#N/A	#N/A	0.4	-
cgpGmo-S2063	27.75	21	131571409	AGATATAAGAACGGAAAGCACCCTTAACTACACTTCGTACAACTAAAATCTGGAAATGCA[A/G]GATCCTGAGCTGTAGGACATAGAGACCAAAACAGAGGTCACTTTTCCAATTGAATCGCAA	No hits found	0	0	#N/A	#N/A	3.18	*	0.55	-
cgpGmo-S423	28.269	21	131571527	AGGCACATCTGTAGGTTTTTACCCTGGCTTATRCCACACGAAATTGCCTCATGTAAGCCT[A/G]TGTATTGGTAAAGTACATCATTTATATGCATTGTCTAACGTAATACGATACTGTTATCCT	No hits found	0	0	0.1	-	3.18	*	0.4	-
cgpGmo-S459	35.711	21	131571608	GTCAACCACATTGAATACTTTCCATTGTGTTATATTAAATCCAAAGCTAGACAACAGAAG[C/G]GATTCTGGGATATCCTAATCGACCTCCTCCATCCTGGATGTGTCTTCGTCTCCTTCCAGA	gb|ACN10985.1| Heat shock protein HSP 90-alpha [Salmo salar]	175	2e-42	0.1	-	3.18	*	#N/A	#N/A
cgpGmo-S808	35.89	21	131571464	AAGGCTTTATTGTATTATGGGCAAGTTTGAAAGCTTGTACATGATTGGAAGGGGGGGGAA[A/G]GGGAGAAAAGACTATATACAATATGCAATAATGCAATAAAAAAAAGCATATACAAAACAT	No hits found	0	0	0.1	-	6.63	**	0.4	-
cgpGmo-S1702	36.149	21	131571761	CTACGTAACAAAAAGCTCAGACTCAGATGAGAGATCGCTTGGGTTATAAGACTGATGTGG[T/C]TGAACACTAAGCTCCGGTAACTATGGAAGGGTGCGTGATGCGTCTTTCTGAATGATCAGT	No hits found	0	0	0.1	-	#N/A	#N/A	0.1	-
cgpGmo-S579	36.197	21	131570853	TATAAATGTCTCGATCAGTATTTTCTCATTTTTAACGAAGAATAAAGTCTCACATTTTAT[A/G]TAAAAATGACTACAGGTTGTATCAATAGCAGAACTATTCTGCMGATTATGTGTAAAATGT	No hits found	0	0	0.1	-	#N/A	#N/A	0.71	-
cgpGmo-S549	36.739	21	131571804	CTTTCCTTCTCTGCCATCACTAGGGACAAAGTGTTGGGTGAATCCTGCAGGTGAAAGTCC[C/G]CTCCGCCACCTTCCTTAACTATAGCGCATAAAGAAATGTCAAGCACTTTAGAAAGCAGGT	No hits found	0	0	0.1	-	2.93	-	#N/A	#N/A
cgpGmo-S1003	38.474	21	131571391	GACAGAAATGTGTCTGTACAGGAGGTGAAAGACAGGTGTGGGGAGAGACAGGCTTGGGGG[A/G]GGGGAGGTCCGAGCAGTCCCTACTTGGGCGGGTCTGTGTTGATTCCATATTTCTCCTTCA	gb|ACI66332.1| Pre-mRNA branch site protein p14 [Salmo salar] gb|ACI67956.1| Pre-mRNA branch site protein p14 [Salmo salar] gb|ACI68095.1| Pre-mRNA branch site protein p14 [Salmo salar] gb|ACI69587.1| Pre-mRNA branch site protein p14 [Salmo salar] gb|ACI69793.1| Pre-mRNA branch site protein p14 [Salmo salar] gb|ACO14364.1| Pre-mRNA branch site protein p14 [Esox lucius]	81	1e-35	#N/A	#N/A	0.89	-	0.4	-
cgpGmo-S679	39.425	21	131571514	ACGTGTTGAATGACTCATTTGTTATCTAAGGTTAAAGCTGAAAGCAGCTATTTTGGCCCA[T/C]CCCACTAAGTGGAGCGGGTTTAAGTTTCTTTTAAGATGTCTCATAATCTTAGATAACCCT	No hits found	0	0	1.47	-	0.89	-	0.18	-
cgpGmo-S2183	0	22	131571201	TATCGGAAAAGGCGACAGCTGCCTCCTTGATTCAGCCCATCTCTGGCATTAAATTGTCAT[A/G]CTACATACAAAGAGCAGAGTGTCTGCATTTGTAATGCTAATCCTGCYGCTTGTTGCCACA	No hits found	0	0	1.82	-	0.27	-	0	-
cgpGmo-S740	0.757	22	131571770	TTCAACAATTGAGGATGTTCAAAACTTCAAAATGAGTACCATTTGTTTGGTTTATCGTAC[A/G]AGTATGAAAAATACTTTCAGAATCCAATGCTTTTGCCCCCACTCTTTTGCAAACATCGAA	No hits found	0	0	1.82	-	0.45	-	#N/A	#N/A
cgpGmo-S1705	2.41	22	131571437	TTTACTACACAAACTAACCCGTTACCATGCCAAMCTACCATTCAGGGGGTGGTGGGGGCA[T/C]GTATCATGGCGGTGGAGAGCTACCCTGATGACAAGTCCACTTCAAGGATACCAAGAACCT	No hits found	0	0	3.88	**	#N/A	#N/A	0.28	-
cgpGmo-S1799	3.688	22	131570732	AACTCAAAATCTTTGACGTAGTAAAATTGYTGCTTTAGAAAAATACTTCAGCTATCCAAA[A/T]TTTGAGGACGCACATGGGAAACCTATTGCTTTTTGTTAATCTTTTTTATAATGTGTATTT	No hits found	0	0	3.88	**	#N/A	#N/A	#N/A	#N/A
cgpGmo-S1552b	3.896	22	131570342	ACCCTCAGACTAAATCCAACACGTTGGACTTAGTTTGGGTACGTTATATGACCAGGGTGT[T/C]TTTAATAATAGATTCAATTTATAGCGCTCTTCTCACACTCAAAGTGCttttttttttttt	No hits found	0	0	0.87	-	#N/A	#N/A	#N/A	#N/A
cgpGmo-S1552a	4.02	22	131571149	GAAGTCTTGCCAAAGTAATGCCTACTCCAAACATGCAACTTACTGATTTTTACAAAAGTC[A/C]CAAAGGGTACAGAAAGTGCTTAAAAGGATCCTTTAGTGTGTAGAGAATATTTTAATCATA	No hits found	0	0	4.74	**	0.19	-	#N/A	#N/A
cgpGmo-S1919	4.37	22	131570498	GGGATAGAGACCTTGGAACCAGCCCCTCAGAGAACACCTCCTACAGTATTCTGCGACCGC[A/T]CGAAAATGACCAACAAAAAAATTAAAGATCCTACCTATGATGTAGATATTCAAAATTGTA	No hits found	0	0	0.87	-	0.1	-	#N/A	#N/A
cgpGmo-S1852	6.165	22	131570906	AAATGTTAATAAAACATTCACAAGCATAGTCTATTAAGTTTGGTAGGGACTGAAAAATTA[A/C]TTTTGCTAACGCTACAGACACTAGTGATTTCCATCTACTGCAATACAACATTTTGAAAGC	No hits found	0	0	#N/A	#N/A	0.27	-	#N/A	#N/A
cgpGmo-S20	6.782	22	131571841	CTCCATGGCCTCCTGTCCACCTCCCATCACCACGTGGTCCATGATGGGCGAAATGGCCGC[A/T]GAGTTAACGGGTCKCTCAGTTTTGAAGGTCTTGATGTGATCCAGAGTTGTGGAGTCAAAC	ref|NP_998155.1| eukaryotic translation initiation factor 3, subunit 2 beta [Danio rerio] sp|Q7ZV55|EIF3I_DANRE RecName: Full=Eukaryotic translation initiation factor 3 subunit I; Short=eIF3i; AltName: Full=Eukaryotic translation initiation factor 3 subunit 2; AltName: Full=eIF-3-beta; AltName: Full=eIF3 p36 gb|AAH45995.1| Eukaryotic translation initiation factor 3, subunit 2 beta [Danio rerio] g…	286	2e-75	0.14	-	#N/A	#N/A	3.68	*
cgpGmo-S2121	7.197	22	131571335	TTGGCGAGTGTCTTTAAAAATAGAACAGCACAAACAGATTAAAGGTATTACTGACTCATC[T/C]ACACAGTTGTGCTGGAACAAAAGCACAAATGTGTTCCAGGCCTCTTCAAAATATAACACC	No hits found	0	0	3.88	**	0.1	-	0.4	-
cgpGmo-S1691	7.689	22	131570590	AAAATGCCCAATGGAAGTGTTTGAATCTCTCTCAGTTTTTGCTAGAAAATGTTTAGCACC[A/G]TGCATCATAATAACCACTGATGAACATaatgaaatccaaatgaaatgaaatCAGAAATGC	No hits found	0	0	#N/A	#N/A	#N/A	#N/A	0.4	-
cgpGmo-S1417	11.688	22	131571629	CGGAGAAaaacaaacaaaTAAATACAATCTTGAAAATATGACATTACATCATACAGTATT[A/C]ATCTTGGAAGTGCAAAGATAAAGAGTCGTTTCAGAGCAGGacaaacaaacaaaGGTAACT	No hits found	0	0	4.51	-	0.1	-	1.2	-
cgpGmo-S997b	12.056	22	131571208	TCATTGGTCATCTGCCACACTACCAAGAGTGTATTACCTGTGGTTAGGTGTGACTTCGCA[A/G]CACTCTCTTTCCTCAAGACTTCATAATACCCCAACCTCTGGCACTCTCCCTATATCTTCT	No hits found	0	0	#N/A	#N/A	#N/A	#N/A	0.4	-
cgpGmo-S206	13.351	22	131570802	TTACATAAACCATCCAAACATTCATAGGTCGACATGTGAAGGCCATAGGCAGGCGGACTC[A/G]ACTGCACTGATGTTACCAGACGAACCAACAGACCATCCCAACATTCATTGGTCAACATGT	No hits found	0	0	0.27	-	0.89	-	#N/A	#N/A
cgpGmo-S1909	13.69	22	131570668	AATAGAATCCAATGTATACGGCATCCTGTGTTGAGCCCCAAAGCGCCCTGTTGAAGCTCG[A/G]GTGATGAGCATTCGTTAAACTATCACAAAGAATTTCTCACTGTCCAAGTCTTGCAAAATA	gb|AAI42926.1| LOC566469 protein [Danio rerio]	130	1e-50	4.74	**	0.89	-	#N/A	#N/A
cgpGmo-S382	14.986	22	131571007	ACTATAATCAAAGCGTTCCTTGTCTTAAACCATGGCAGGAGCAGAATCCAGGGTAACAAC[T/G]TATTTTCCTTTGGGACGGCCTCATTGCATTAATAACTCTGGTCTTTTTGACTCAACCTTG	No hits found	0	0	#N/A	#N/A	0.54	-	0.04	-
cgpGmo-S2125	15.141	22	131571426	GACATGGTTACACTCCACAACAATACATGGAAACCGAGGTGTTGCATGAGTTTCCGAGAG[T/G]GTCTATTCAGCCAGTGCATAATGCCTGAATACTAACCATCCAGGCACAGTTCCCATGTTC	No hits found	0	0	#N/A	#N/A	0.54	-	0.55	-
cgpGmo-S1335	16.066	22	131570869	TGTGGGTTATTGCCTCGCCGGTATGTGAAACATCAACGCTGTAACGATGTGCAGGTACAG[A/C]AGACAATTTCAGAGGGGAAACGATTAACTTTGCATTCTTGCTGAAGGACAGCAACCTGCC	gb|ACI66052.1| NADH dehydrogenase iron-sulfur protein 6, mitochondrial precursor [Salmo salar] gb|ACI66482.1| NADH dehydrogenase iron-sulfur protein 6, mitochondrial precursor [Salmo salar] gb|ACI68938.1| NADH dehydrogenase iron-sulfur protein 6, mitochondrial precursor [Salmo salar]	215	1e-54	2.87	-	0.54	-	#N/A	#N/A
cgpGmo-S2105	16.256	22	131571826	AATGGTCCCGCAGAAACAATATTGGCAAAATAAGCGTCTCTTGTATGCACATGTATTTTC[A/G]ATCAGGAAGAAAATGGTCTTTAGGCAGCAAGGATGGAAGAGACCGGGCACATTTACCATA	No hits found	0	0	5.69	**	#N/A	#N/A	#N/A	#N/A
cgpGmo-S1106	16.484	22	131571327	ATCAATCATGATGTGCTTGTTCCTGAAGAAGAACATGACCGTGCACGGGTCGTACAACTC[A/G]TACATCTTGTTGAAGTCGGGCACCTCTGTGATGTCCACCAAGTAAATCACTTGCAAAGTT	gb|ACO13026.1| Thioredoxin-like protein 4A [Lepeophtheirus salmonis]	170	3e-61	#N/A	#N/A	0.54	-	0.18	-
cgpGmo-S1643	19.887	22	131570915	AGTCATGTACTCCTGGAAATCCACCAAACTTGTCCTTGTTATGGTCCAGGTCATCCATTA[T/G]TTTGTCTACCTCACCTGGTTTTGGACTGTCGCTATTTAAACCTTTTCAGCTCAGTTTGAC	No hits found	0	0	4.74	**	1.09	-	0.01	-
cgpGmo-S13b	20.054	22	131571457	AATAACTGTTGGTCATTTTCTCTGTGATGGGGGGGATGCAACAAAAGGGAGAAGGCCAGC[A/C]TCTCCTTCACGTAGCATCAGTGTTAGCTTTTGGCAGATTAACAGCTTGTTTTACTAGGTC	No hits found	0	0	4.74	**	0.54	-	0.01	-
cgpGmo-S996	20.888	22	131571394	GGTTAAACCATTCACTTATGGATTAAACGTGATTACATCACAATTCAATTTATTCATTGC[A/C]AGCCTTTGGTTCTTATAAACACAGTTTGCCATACTAACCAGACGTACTGTAACAATTTCA	No hits found	0	0	2.16	-	1.86	-	0.04	-
Gm0986_0621	20.9	22	EX728894	ACATGACACATTTGGGTCCGGTAATGATGCGCTTTGGCCTGACCAAAATATATTTTAAAG[T/G]GGGTGTGGCGGCTGTTTGCCTTGTGGTCGGTCATTAGCAGTTTCAGACAAAAGCAACCGT	No hits found	0	0	2.16	-	#N/A	#N/A	0.49	-	*
cgpGmo-S2242	21.978	22	131571376	TTTAAATCTTAAAACGCACAGTACAAAAAGGAAAAAAAATACAGACGAAATAAACCCATT[T/G]TACAATTCTGTCCATCAGTACTTAACTCTGCATCGTTCCATACAGTATGTGAGCAGACAG	No hits found	0	0	4.74	**	1.86	-	0.04	-
cgpGmo-S1904	22.061	22	131571769	ACTAAATCGACACTGAAATGTTAACACTTTTAATAAGACCCTAAAGCAAAGGTTGAAGTG[C/G]AGTGCCCAAAGAAATGTATTATTACAATATCTGACCATACTCTTAACTGAAACCTATGAA	No hits found	0	0	4.74	**	0.54	-	#N/A	#N/A
cgpGmo-S1578	22.061	22	131571122	GTATGACAGCCTGTACACTTCAGGCAAAGAAAGCAAAAGGCTATCGGTGTAGGCCACGAT[A/G]TACTTAAACCCCTAGAATATTATTGGGTTTGTCAACTGTATACTCCAGAATTCAATACAC	emb|CAG10849.1| unnamed protein product [Tetraodon nigroviridis]	217	7e-57	4.74	**	0.54	-	#N/A	#N/A
cgpGmo-S258	22.739	22	131571326	TTCACAAATGTGTACAATAAAAAAAAATAGAAACCTCAAAAAACTAAATTTCTTAAGAGG[A/G]GGGATGGATGGGGGGGTAAATTGTCACGTAAACAGCTGCATGGCGACTGAAGACCTTCCT	gb|ACI68737.1| DnaJ homolog subfamily C member 8 [Salmo salar]	133	3e-35	0.1	-	1.86	-	0.04	-
cgpGmo-S1659	23.99	22	131571757	CAATATACGATGATTTAATGTCCCTTCAGACTTTTGTAAAATGAACGTCCGTGTTTGGAT[A/T]TTTTTTTTTTTGTCTTTTTGTAGTGTTCATTGTTGGCTTTAAAAGAATGAGGAACAAACA	No hits found	0	0	0.1	-	1.86	-	#N/A	#N/A
cgpGmo-S2288	29.104	22	131570657	TATGCTTTTAGCATAACTAACCTTCCACTAGGAGCTATTGGGAATACTATTCAGGCCTGT[C/G]AGGATTGCCTAAGTCTAGGACAAATAAGGTCATATTTCAAAAAGGTTAAGCTCACACAAC	No hits found	0	0	#N/A	#N/A	0.89	-	#N/A	#N/A
cgpGmo-S2108	30.22	22	131571322	CTCTTTATGAAATATCACAATGTTCATTTAGAAGGCTTTAGGCAAAATACTTGGTCTCAA[T/C]TTGGCTCAAACACCACCCAAAATTAaattaaTACATTTCTTTCATGTGGCAGTCAAACAC	No hits found	0	0	#N/A	#N/A	0.89	-	0.18	-
cgpGmo-S2186	30.397	22	131571229	ATYACTTTATGTTGAGGACCAAGATAATTGCTCAATCAACCTGTTCCACTTGGCCAAAGC[T/C]GAAAACATTCGTCAACACAGTTTCCATGCTATTCTGGGTACTCAAACMAAACTCTAAATT	No hits found	0	0	#N/A	#N/A	1.33	-	#N/A	#N/A
cgpGmo-S822a	31.493	22	131571584	CCCCATTGGGTACAGCACAAATCTATTATGGGCTCGCAAAGCAACCTCTGTCACACGATK[C/G]TCTTTTTAGACAGACTTCTGTCGAGCACATGAAGAAGATCTCTTCGTCGAGGTACGTGTT	emb|CAG01659.1| unnamed protein product [Tetraodon nigroviridis]	75	6e-12	#N/A	#N/A	#N/A	#N/A	0.18	-
cgpGmo-S1382	32.021	22	131571061	TGTTGCCGGGGGTGTTCCATGGCGTTCAGTGACCTGAACCCATGTGACTCGCATTTCAGA[C/G]AAACATTGAAAAAGAACAAAAACCATGAAACCAGCTTGCAAACCTGTAATCAAACTCATG	No hits found	0	0	0.53	-	1.33	-	#N/A	#N/A
cgpGmo-S263	32.639	22	131571079	CCTCATTTGAGTAGGAAAAATCGAGTGTCGTGGCATTTGCTGCACCCTCTCTAACACCTA[C/G]ACATTCTGTGGCTCCACTTGGCACTTGGTAACAGGAGTTCACTTGGTTGGTCTCGAATAA	No hits found	0	0	#N/A	#N/A	1.33	-	#N/A	#N/A
cgpGmo-S1308	32.639	22	131570900	GCGTTGTTGCCCATCACCACGTGGCCCAGGTTTGGAGTCTATCTTGGCATCTAGTCGAGC[A/G]TTCCGGATGAGGTTGACGATCCATCTCTCGGGTTTCACTCTGAGGTCATGTTGAGCTTGT	sp|Q1LUA8|EI3EB_DANRE RecName: Full=Eukaryotic translation initiation factor 3 subunit E-B; Short=eIF3e-B; AltName: Full=Eukaryotic translation initiation factor 3 subunit 6-B	157	9e-37	#N/A	#N/A	1.33	-	#N/A	#N/A
cgpGmo-S1957	33.034	22	131571051	TTGACCACAACTTGCTGCTAAATGAAATACAGAGGGGCAGACTCGGAGGAACAGCGCTAC[A/G]TTTTAGAGTTAACGATTCATTCTTAATTTACGGTGAACCATTGATCACCATCAACATGGA	No hits found	0	0	0.53	-	1.09	-	#N/A	#N/A
Gm370_0380	34.8	22	GO394558	TGGTCGGCGAATGCTGAAGCCGGGTCTGCCCAGAACCACGTAGAAGTCCAGTCCGTAGAT[A/C]CCGATGCTGGGGTCGTACTTGATGCCCAGATCGATGTGCTCCTGGATGCCGAAGCCGAAG	Cluster: 60S ribosomal protein L11; n=25; Amniota|Rep: 60S ribosomal protein L11 - Homo sapiens (Human)	687	6e-79	0.01	-	#N/A	#N/A	0.4	-	*
cgpGmo-S1657	34.856	22	131570693	CATGTTTTATTGTTACRCACCAACAGCCACAACAAGGCACTTTCAGAGCGATACCAAACC[A/C]CGCGTTATCTTCAGCACGAAGCGAAAAGCTCTGTCAAAACCCAAACTCTGTGCATTGCAC	emb|CAG02319.1| unnamed protein product [Tetraodon nigroviridis]	228	4e-58	#N/A	#N/A	#N/A	#N/A	0.55	-
cgpGmo-S1718	35.136	22	131571336	TCCCTGAAGATCCCGTTCTTCAAGTATGTGAGTACAGCATATCTCAGTTCATAAGAGCCC[A/T]AAACTCTTTAATAATGTATCCCGAGGCACGGTGGAGTCAAAGACCCAATCAGAACACCCC	No hits found	0	0	0.01	-	5.48	*	0.55	-
cgpGmo-S962b	36.244	22	131570385	GTCCGCCTTCAGGGCGGGCAGGAACAGCCTCAGCACCTCGGGATTGGCTAGCAGCTCGGG[A/G]GGCGTGCCCCCTATGGAGCTCAGCCATTGGAGGAACTCTTCGTCAGTCAACTCACTCCTT	ref|NP_001154067.1| S-acyl fatty acid synthase thioesterase, medium chain [Oncorhynchus mykiss] gb|ACO07724.1| S-acyl fatty acid synthase thioesterase, medium chain [Oncorhynchus mykiss]	177	7e-53	0.01	-	#N/A	#N/A	#N/A	#N/A
cgpGmo-S1310	39.976	22	131571359	AGTACACAGTTAGGGGACATTTGTATAACACCATTCATCAACAGAAAGAAACACTGAAAT[T/G]AACACTTTGAGAAGTCATTTAAAAACAGATTGATACCCTAGATGCAATTTACATCAAACG	No hits found	0	0	#N/A	#N/A	3.97	**	0	-
cgpGmo-S28	51.141	22	131570614	TTGATTTACACTTCTTACGGATTTATGTTTGTTTATCAAAATAAGGTATGAATGTTAATC[T/G]AATTAAGCAAATATAGCATCTTTAGTTAGCTGAAGTCCCCAAACTGATAGTGATGATTAT	emb|CAA10675.1| MHC class I [Gadus morhua]	91	2e-16	#N/A	#N/A	#N/A	#N/A	2.18	-
cgpGmo-S805	51.141	22	131570751	ACGAAACACATTACATTTAATGATTATTGTATTCAAACTTTACAGAATCTCACTTTCCCA[A/T]ACCTTGATTCAGAATCTTACATTMTTTGAAACTTAAATACGACTAAACAATGTAACATAA	No hits found	0	0	#N/A	#N/A	#N/A	#N/A	2.18	-
cgpGmo-S1804	57.948	22	131571083	AAAAGAAAAGTCTTCATAAATAGTACCCTATCAATGGAGGTTAAAGGTAATTTATTCCTC[T/G]TATGACGCAATCATTCCCATGTACCTCGGTAAGACTGGAAACCATTTACTGGTGGGAGGA	No hits found	0	0	#N/A	#N/A	0.27	-	#N/A	#N/A
cgpGmo-S1008	0	23	131571685	TGACGGACAGATGTTCTGCAACACTATTGCATTAATGCTGTAGTAAAAGCTCTGGATACA[T/C]ACTCTATGTTTGTAAAAAGGCTTTAACAGGAAAGTCCGGCAAATAAAAAAATGACTATGA	No hits found	0	0	#N/A	#N/A	0.01	-	11.38	*****
cgpGmo-S227	1.447	23	131571057	CACAAAACCTGTATACGCGATATACATTGTTTCAGGGTGTTTTATTGACGAACGTACACA[A/G]TAATAATTGCAAGAACGTACTCTATTATACATGAAACATAGTGAACATTCTTTTGGGAGT	No hits found	0	0	0.1	-	#N/A	#N/A	12.84	******
cgpGmo-S1766	2.539	23	131571555	AAAATAAGCTAAGAGACAAAGGCTAtgagtgagtgATTGGTCGTTGATATGCTCATGAGC[A/G]GGGAGCGCAGTCTCCTAGTGGTACCGCTCCACGGACAGAGCGCTCTGAGCTGAAACGGTT	gb|ACQ59033.1| Lipocalin precursor [Anoplopoma fimbria]	85	9e-30	#N/A	#N/A	0.01	-	7.02	***	*
cgpGmo-S335	3.538	23	131570918	CAGTTTCTAGAGAATACAATCGTTAAAACAAATCTATAAATAGTCACTTAAAGCACAGGG[A/C]CATCTAGTCTTTTTAGAGAACATGAAAGTGTTTCCCTGTAATTGTCTTATTGTTAACTGA	emb|CAF97947.1| unnamed protein product [Tetraodon nigroviridis]	217	7e-55	0.01	-	0.01	-	#N/A	#N/A
cgpGmo-S1596a	4.318	23	131571615	TTGTCGTTAAATATTCTTTCAGGGGAACATTCATCCCAAAAACCACCCACTGGATTTGAA[A/G]GTCACACTCAGACAAGGGACACCGATCATTTGATACATTTGGTAAAACATTTCTTTGATT	No hits found	0	0	0.87	-	36.08	*******	10	****
cgpGmo-S418	4.652	23	131571585	ATCAACACAACCTTGACTAAGCCTGCTTAGAAGTTAGCCAACTCTAAAAACCTCAACACT[A/G]AACCTAATTTACACACATTTTAAAAATTGCATCTCATTTGCTTATTTTTTTCTTGGATAT	No hits found	0	0	0.1	-	#N/A	#N/A	20.29	*******
Gm159_0228	6.5	23	GO395632	GCCGCCCTGTACTCCATCTGCAGTTTGAGTGGACGCGTGGAGACCCTGGATGTTTCTGAC[A/T]GTGGCGAAATTCATCTTCTCCTGGTTCACTTGGAAAGTTCTTTTCAGACAGCTCCAGTGG	Cluster: Zgc:92775; n=2; Danio rerio|Rep: Zgc:92775 - Danio rerio (Zebrafish) (Brachydanio rerio)	289	2e-44	#N/A	#N/A	#N/A	#N/A	3.6	*	*
cgpGmo-S1622	6.591	23	131571762	TTCACTTCGTTTTgccaagccaaactcaagccaagCCTCTGCTTTAGTTTGTAAAGGTGA[A/C]TTCAATGCATGAAAGCAACAGCGAATGAGRACTTCAGAAACAATGGAACAACAAGGAACA	No hits found	0	0	#N/A	#N/A	3.97	-	#N/A	#N/A
cgpGmo-S626b	6.803	23	131571288	CTCAATAACAAATGGATATACACACACAAATAGAAATATTTATTATTCTGGGAGAGCCGA[T/G]AGTTGATTGACACAAAGTCAAAGTTCTCTSACATGACGWCTTTCACATTGTCTCTAGGAC	No hits found	0	0	#N/A	#N/A	3.73	-	3.6	*
cgpGmo-S626a	6.954	23	131571341	TACAATTTACAGTCGATTTGACATGTCTTCAAGACATCCCTGATGGCGCCCAAAGAGGAT[A/T]AATGTTCCTTTAGAGAAATGCTGCTGGTATTAAACTTATGAAATTATCTTTCAAACCCTT	No hits found	0	0	#N/A	#N/A	3.73	-	12.84	******
cgpGmo-S1071a	7.81	23	131571676	AAACATGGCTTTGAGCAAAGTAAATCTCGGAAAAATGAGGAAGCATGCTTCAACATTGGG[T/G]GTTGAACCCGAAAAAGCATGCGATGCACCCTAAATGATATTtacaatacaatTCATGTAT	No hits found	0	0	0.1	-	1.33	-	11.87	****
cgpGmo-S272	16.469	23	131571848	TTCTAGTAATAATAACAACCTTGTTCTTCCTCTGGATAATTAGTTATGCTTCCTTCACTG[T/C]AGCAAATTCAAACAAATACATTCACCATCCAAAGGTCACACAAATGAAAACTACAACTGT	No hits found	0	0	0.17	-	#N/A	#N/A	#N/A	#N/A
cgpGmo-S2035	16.657	23	131571014	AGTTTATTTTTGACAAAAATCTTGTAGCGATGGTCCCACATTTTATCACGCTTAAGTAGT[A/T]TGGATCGATCACATGAACATGATTGATGACAATACAGAGGTAGAAATAGTAACATTTGTA	No hits found	0	0	0.1	-	#N/A	#N/A	4.06	**
cgpGmo-S994	18.339	23	131570544	TTGCTGCTATCTCAGGGGCTTTGGACAGGAATACTTTGAGCAACCATTTCATATTTKATC[A/G]GCTGGCTAGCTCCATCTTTCGACGTGCCCGTACTTTGTTCCTCCTGCTCTTGATTTTCAT	No hits found	0	0	#N/A	#N/A	#N/A	#N/A	0.71	-
Gm1205_0365	20.9	23	FF405875	GAAGCCTGTGCCCTCCTCATCGAAGCAGGCGAAGGCGTTGCGGATGACGTCCTCCGGGTC[A/G]GTCCCGTTAAGCTTCTCTCCGAACATGGTGAGGAACATGGTGAAGTTGATAGGGTCCGGG	Cluster: PREDICTED: similar to myosin regulatory light chain-like; n=1; Canis lupus familiaris|Rep: PREDICTED: similar to myosin regulatory light chain-like - Canis familiaris	275	2e-31	0.1	-	#N/A	#N/A	1.91	-	*
cgpGmo-S2086	22.65	23	131571765	GGTACTTGTGGACTGATCCAAACTGGGTTTTCTTTGTGCACATTGGGTTAAAAACAGCAT[T/C]AATCAATACACAACTTTTAAAAGACACTCACAAAAATAGAAAGTCTCCATTGTGGAACAG	No hits found	0	0	0.1	-	0.27	-	0.4	-
cgpGmo-S1475	23.264	23	131571155	AGTTTTCGATGAACACCTTTATATATACCCATGTAGGGGCAAAAATGTTGGACCCATTAC[A/G]TTCTTCTAGCCATGAATCTGAACTTCCTGTGTACATCCTCGTTTCCAAATTAAAACCAAA	No hits found	0	0	0.1	-	0.27	-	#N/A	#N/A
cgpGmo-S606b	23.689	23	131571523	ACTTGTGGAAATTCTTCTTTGCTTCGTTGACGAAGAAGTCGGCCATGAAGAAGGTGGTTT[T/G]GATGGCGTATGGTGAGTGGGGGATGTAGTCCCGGGTCCACTCGAAGGCGTTCTTCTCAGG	gb|ACI66462.1| Gamma-glutamyl hydrolase precursor [Salmo salar]	160	1e-47	#N/A	#N/A	1.33	-	0.4	-
cgpGmo-S1506	24.209	23	131571722	AAATGGGATGCTGGGAAAAGAACGAAAAATACCCTTTAGAAGTGTATGAATGGGCAGCAT[T/G]ATTTGAATTTGGGTTTCTACATAAGACCGTTAGCAGATTCTCTCGGCCATCACAGTGCTA	No hits found	0	0	0.1	-	2.82	-	0.2	-
cgpGmo-S722	24.534	23	131570662	AAGTTTACAGAAGGCGtttYtttcttCCAAGAATCACTTTAGCCAGAATATTTGTTCTTC[A/G]GAAAGAMAATCACATTATTACTAAATTATTTCTCGATATAATATATTGCATGCTAAATTA	gb|ACM09020.1| Charged multivesicular body protein 5 [Salmo salar]	202	3e-50	0.1	-	#N/A	#N/A	#N/A	#N/A
cgpGmo-S606a	24.534	23	131570666	GGTTGGAGTATATTTCAGACAACTCTGGGGTATATTTCAGACTCTTTCATCGAAAGTGAG[T/C]GGAGTTGTTCACATTTCAATAAGGAGCAAGTAGGGGTCAGAGCCGTCCTGCTTTAGGGAC	gb|ACI66462.1| Gamma-glutamyl hydrolase precursor [Salmo salar]	160	1e-47	0.1	-	#N/A	#N/A	#N/A	#N/A
cgpGmo-S1903	24.534	23	131570355	ATAAAGACAaaaacaaaacaaaccaaaCATGTTGCGTCAACCATCTTTTTTCCCAGTGAG[T/C]GTTTTAATATTGAAATGCCATCAGGCGAAGCGTAACCACTTTCTCTTCAGTCAAGCTGGT	No hits found	0	0	0.1	-	#N/A	#N/A	#N/A	#N/A
cgpGmo-S838a	25.103	23	131570821	GTTATAAAATTAATTAGTATCATTTGTACTTGTAAACAACTAATACTGATTCAACAATAC[A/C]TCACAATAAAACAAAAAAATAATGTTTTTCCTTGTGTTACCTTGTGTTTATGATTTGCAA	No hits found	0	0	#N/A	#N/A	0.27	-	#N/A	#N/A
cgpGmo-S351	25.667	23	131570883	GTCAATATCAGAGTTCTTTTAAATTTAAGCTTTATAGACAAGTTTTGTTTTTGCTTAACA[T/G]ACTCTGGACGAGTCTGTCAAGKTTTGATACCCAAATTGGATTCTGGAGATTCTTCTTCCT	ref|NP_001008056.1| tubulin, beta 6 [Xenopus (Silurana) tropicalis] gb|AAH80942.1| Tubulin, beta 6 [Xenopus tropicalis]	93	7e-19	0.01	-	#N/A	#N/A	#N/A	#N/A
cgpGmo-S528	25.991	23	131570942	GTGGATGTGGGGGTCAGTCGGTCAGACTAATGTTTTTATTCCTTTCAAAATTACAAAAAT[T/G]ATATGTTGTTCTAGTTTGCTCTTGTCTTGCATAGTCCTGTAGCTAGCCGGTTGGAAAGTT	ref|XP_700959.2| PREDICTED: hypothetical protein [Danio rerio]	164	4e-38	0.1	-	0.27	-	#N/A	#N/A
cgpGmo-S458a	26.611	23	131570680	AGAAATTTTGTAAGGGGCACATCGTTGTTGTTTTTTTGGGGGGGGGGGGGGAGAAAGTAA[C/G]AAAATGTAGATATGGCCTATGAGTATCACTAACCATKTTCAGAAAGCATTATTAGGTTTA	No hits found	0	0	0.01	-	#N/A	#N/A	0.55	-
cgpGmo-S849	26.777	23	131570769	CTACAATAACATATTGGTGACCTGATTCACTCTTTTCCCAGCAGTGATTAGCGATGATCA[A/C]GAAGACCATGATGTTCACTGCCAGTTCATCACCGATTTGGACGTTCATACCTTCATGTTT	No hits found	0	0	7.45	***	6.34	**	#N/A	#N/A
cgpGmo-S1250	27.325	23	131571043	AGCATTTTGACCTCCGTGCGAACGGAGAGGAGGGCCGGCTTGAGTCTTCCAACAGAGTCA[T/C]GTGCACTAGAGTCTGGGGCCCCCACAACCCCCCTTGAACTAGTTACCATGACCACCACGC	gb|ACN10066.1| Diamine acetyltransferase 1 [Salmo salar] gb|ACN10217.1| Diamine acetyltransferase 1 [Salmo salar] gb|ACN12413.1| Diamine acetyltransferase 1 [Salmo salar] gb|ACN12572.1| Diamine acetyltransferase 1 [Salmo salar]	69	4e-10	#N/A	#N/A	#N/A	#N/A	0.28	-
cgpGmo-S623	28.887	23	131571292	AATAAATGGGTGAAAGTTTACAACGTGATAATACAGTGGTTTCTACATGATTAAGCTTGG[A/T]AATTCTACTAACAGTTCTGCTAAATTAGCCAAATAGCATAATAGAGTTATGTTAAagata	emb|CAE75863.1| cytochrome b5 [Coryphaenoides armatus]	92	6e-17	0.01	-	0.27	-	#N/A	#N/A
cgpGmo-S1202	30.426	23	131571445	GTCTTACAATACCGTGAGTGCATTCATTATACATTCTGAGCATGGGTGGGTCCCAGTAGG[T/G]ATTTCAGTTCAGCTCTGACCTAAAATCAACTCCTACAATCATCACCAGAACTTGAGTCTC	ref|XP_418537.1| PREDICTED: similar to xylulokinase homolog [Gallus gallus]	109	4e-22	0.2	-	0.27	-	0.55	-
cgpGmo-S529	31.633	23	131571297	TGGAATCATAAATGGTTTGTGTGGTGGTTGTAAAACTGTAGCAGAGTGTCAAATTATTTG[T/C]CCGCAACGGAAATTGTACACATTTTCAAAATTAAAAGGCGTTAAACACCAATTCCTTATC	No hits found	0	0	#N/A	#N/A	0.27	-	#N/A	#N/A
cgpGmo-S897	31.633	23	131570891	TTCGCCTGTTCATGGTCAAGTTGGAATGCCTCAGTGCATTCTGTAAGCCTACAGTATACA[T/C]CTGCACATTAACAATTATTTTACACTACATTTTATAATATATAACATCATAGTATGTCTC	No hits found	0	0	#N/A	#N/A	0.27	-	#N/A	#N/A
cgpGmo-S2218	32.835	23	131571440	TCTGAAGACCCGGAGGTGGACGTGGTCCTCTCCTCCCACATGGACCTTGATGAAGAAGTT[T/G]GTTCCAGCCACCACCTGGGTTTTGTAAGTCTTTGCCATGAAGACCTCATAAGACTTGTTC	gb|ACQ58093.1| Cystatin-B [Anoplopoma fimbria]	140	9e-32	#N/A	#N/A	0.27	-	0.01	-
cgpGmo-S1320	35.749	23	131570317	TTAAAACTGTACAATGAGAAGATTAAAAGTGTGAACCATCTTCATGGTTTATGTGTTCAC[T/C]GTTAAGGTCTACAGTCGGATAGAAACTAGGGAGAAGGATCGGCACTACAGGGAGTGATGC	No hits found	0	0	0.53	-	#N/A	#N/A	#N/A	#N/A
cgpGmo-S42	#N/A	#N/A	131570659	GTATTGCAGGCAGAAATGGTGTGCATCAAAATAAGAAGGCAGAGACTGAAACTATTTGWC[T/C]TATTTCCTATCTCTACTCTTACACACTCTTTGAAGGCCGTGGCATAACCAACTTCAGCCC	emb|CAG14527.1| unnamed protein product [Tetraodon nigroviridis]	117	3e-36	#N/A	#N/A	#N/A	#N/A	#N/A	#N/A
cgpGmo-S1051	#N/A	#N/A	131570404	TCGATATTTCTATCGATTCCATGGGCAGGGGCGAGCAGCATTGTAGYGATACAATGCSTA[T/G]TGTAGGTCAGCTAATATGACAAAGGGGATAAGGTTGGCCCGGTTTTCTCAATCGCTTCCT	No hits found	0	0	#N/A	#N/A	#N/A	#N/A	#N/A	#N/A
cgpGmo-S2261	#N/A	#N/A	131571881	CACGACGCCACTGATCTCTAAAGATACAACTCCACAGATATAACCGGGAGCCCCCCCCCC[T/C]YCCTYCAATTTTAATATCYGAGTTCCTGGTGTTGTTAAAAACCTGTTAGCTGCCGAAATA	No hits found	0	0	#N/A	#N/A	91	*******	90	*******
cgpGmo-S163	#N/A	#N/A	131570338	ACATCGTAACTAAGGTGTGTGTGCCGCAAGGTTTTCAGACCCCAACAGCTTAGGGGATAT[T/G]ACTAGAACATCTGTTATAGAATCACTAGCAACTCATAATGTAACTGCAAGCATTAATACA	No hits found	0	0	#N/A	#N/A	#N/A	#N/A	#N/A	#N/A
cgpGmo-S397	#N/A	#N/A	131570488	AAAACTATGAATCAGATTATTGTTATAGAGCCTAAGGATATGGGTCATGACAAAATGACC[A/T]ATTTATAAAAAAGATGAAATAAATAcaatacaGGCACATATGAAAGTAAACATAGCATGT	No hits found	0	0	#N/A	#N/A	#N/A	#N/A	#N/A	#N/A
cgpGmo-S539	#N/A	#N/A	131571118	CCATATCATTCCTTACTTGGATTGGTTAATCAAACCCTTTAGTCATTTAGAACTAGTTTT[A/T]AGTAAATATATTTAACTGAATTCTGAAGTATTTCATTCATCATCTATCAAAACTGAAATC	No hits found	0	0	#N/A	#N/A	#N/A	#N/A	88	*******
cgpGmo-S1598a	#N/A	#N/A	131570377	CACACGGTGTTTCAATACTCCACAAGTTAGAATGCATGAGCCGAGGAGAACAACAGATAT[A/G]CTGTATGTAATTCCTACTAAGAAAGAGAAAAGAGTGAGCAGGAGAAAGACAGAGAGAGAT	gb|ACO09468.1| Phosphoglycerate mutase 1 [Osmerus mordax]	55	8e-06	#N/A	#N/A	#N/A	#N/A	#N/A	#N/A
cgpGmo-S9a	#N/A	#N/A	131571179	CCGGTAGCACTCGGCTTGTCGGCAGAACAGCTAACGCAGAGGCCCTCCGGCCGTCATGGC[T/G]TCCGCTGTGGTCGGTCCAATGGCTGCAAACTTGATCCGGGTCAGACGTTCACTGGATAGC	gb|ACQ58390.1| Uroporphyrinogen-III synthase [Anoplopoma fimbria]	246	4e-69	#N/A	#N/A	#N/A	#N/A	#N/A	#N/A
cgpGmo-S758	#N/A	#N/A	131570300	ACCAATATGCTTTATTATAATGGTTTAAAAGAAATACATGAATAAAATAAATAATACAAA[A/C]GCAAAGTCCTTTGCTTAAGTAATCATTTTATAGGATGAAGCCATCCAACTAATGAAATAA	gb|ACO13549.1| Transmembrane protein 18 [Esox lucius]	147	6e-43	#N/A	#N/A	#N/A	#N/A	#N/A	#N/A
cgpGmo-S1265a	#N/A	#N/A	131570345	CTTTGAGTGACGCCGTCATCGTGATTGATATCATACATTTTTATTGTGAAAAAAAAGCTG[T/G]GGTTATTTATTAAGATTCTAAATACCATGAGTACATTTTTCAGTAAAGTCACTTCATGCA	emb|CAG04591.1| unnamed protein product [Tetraodon nigroviridis]	120	3e-25	#N/A	#N/A	#N/A	#N/A	#N/A	#N/A
cgpGmo-S2256	#N/A	#N/A	131570361	GTAGTGCAAGATACAACTTTTGGCCAGAAACGGAGGGAGAAGTCAGAGGAACGAMAGAAT[A/G]ACATACAAACTTAAATGTGGGATTTTAGGTCTTTGCAAAGCCATTCACCAGTGGGGGGTT	No hits found	0	0	#N/A	#N/A	#N/A	#N/A	#N/A	#N/A
cgpGmo-S474	#N/A	#N/A	131570486	TTGGCAAtcttcttcttGCCCATGGTGGTAGGTCACCTTGCGGGGGTACCGGTCGATGCC[C/G]GAGACAAGCGCGTGGCTGTAGGGTCGGTACGGCGGTACCGTCATCGATGTTCTTGAACGA	dbj|BAF98677.1| ribosomal protein L27 [Solea senegalensis]	134	3e-30	#N/A	#N/A	#N/A	#N/A	#N/A	#N/A
cgpGmo-S915	#N/A	#N/A	131570519	AACCTTCCACAATCAAATATCCACCAAAATATATTTAAAATGCATATCGGACAATACCGT[T/G]TAATCAATGCTATAGTTTATGCTTAATTTTTTATAAAATAAAGATGCAAAACAATGACAA	ref|NP_001134169.1| glutaredoxin-like protein YDR286C homolog [Salmo salar] gb|ACI66457.1| Glutaredoxin-like protein YDR286C homolog [Salmo salar]	148	7e-34	#N/A	#N/A	#N/A	#N/A	#N/A	#N/A
cgpGmo-S41	#N/A	#N/A	131570474	TTTGCCAAGCAGACAGAGTTCCGTCTTCCTCTGAGTSACGATGCGCTGGTCCTCAGCCCG[T/C]AGGCCAGTGGGGTGGCGGGAGAAGATGAAGGAGTATCCGTCCAGGCAGGTGCCGTCGCAG	gb|AAQ10893.1| RBP [Anguilla anguilla]	168	3e-54	#N/A	#N/A	#N/A	#N/A	#N/A	#N/A	*
cgpGmo-S433	#N/A	#N/A	131570344	GAACTTATTACCAGCAATATCTGAAAATATCAATTAAATACAGAGCACTTATAAATTAAT[T/G]AACCAAATTAAGTCTACCCTGTATAGTGACCATTCCAGCCAGTTACGTGTGGATCACCTA	No hits found	0	0	#N/A	#N/A	#N/A	#N/A	#N/A	#N/A
cgpGmo-S472	#N/A	#N/A	131570765	ATTCTTCTGTCAAAGCACGAGGCGGCTAATCATAAAACAAGATAAAATATAAACAATTCC[A/C]AAACATACATTTGTAACAGAAAAAAAACAAAAACGACAAACAGAACAATGTAGTTGAAAT	No hits found	0	0	#N/A	#N/A	#N/A	#N/A	#N/A	#N/A
cgpGmo-S976a	#N/A	#N/A	131570340	GTAGTGATCAATCACAGTAAACTAACTTAATTCAAACATTGAGTACAAAAAAGTATCACT[A/T]AATACACATTTTTATTAAAAACATACAAATGCTTTGTGCCAGACATTCGTCAAAATCTAT	No hits found	0	0	#N/A	#N/A	#N/A	#N/A	#N/A	#N/A
cgpGmo-S681b	#N/A	#N/A	131570450	GTGACTCAGCCCTACCGGGGCTTGGTGGTATAGAGGCTGGGAGTGCGCCGTCCTCATTCT[C/G]TCTGGCAGAAACGCTTGGAGGGGGGGTGGTTGAGGCATACTGTCTCTGACCGCCCTGCCA	No hits found	0	0	#N/A	#N/A	#N/A	#N/A	#N/A	#N/A
cgpGmo-S699b	#N/A	#N/A	131570351	GTCGCTGGTGGGAACTGCTGGATAGGGCACAGACGGGACGGCGACGCCCTCTGACCAATC[T/G]GCCACCTCCGCCTGAGCGAACTCGGcggcgggggcggTCCACTCAGCCTGGAACTCCTCC	ref|NP_001134397.1| 40S ribosomal protein SA [Salmo salar] gb|ACH70790.1| ribosomal protein SA [Salmo salar] gb|ACI67366.1| 40S ribosomal protein SA [Salmo salar] gb|ACI68951.1| 40S ribosomal protein SA [Salmo salar] gb|ACI70158.1| 40S ribosomal protein SA [Salmo salar]	314	1e-83	#N/A	#N/A	#N/A	#N/A	#N/A	#N/A
cgpGmo-S2231	#N/A	#N/A	131570789	TCTTTATTTCTTAGCAAACAATTGTTATGGTTGATTTGTGACAAAWCGGAGGACTCCTTT[T/C]AACCCGATTCAATAAACATGTGAGGACTTAATCTGGATACAGTTGCATGTTCGTCCAGTA	ref|NP_001134377.1| Exosome complex exonuclease RRP44 [Salmo salar] gb|ACI67260.1| Exosome complex exonuclease RRP44 [Salmo salar]	70	7e-10	#N/A	#N/A	#N/A	#N/A	#N/A	#N/A
cgpGmo-S242	#N/A	#N/A	131570362	AGGGGTCAACATCACCTCTAGGAAACCAAAGaataAATAAACCATTGACATACAGCTGCA[A/G]GCAGACCTTCCCCAGCAGTGTAGGACTCAAATAACTAAAGAAAGGAGGAGAAACCAATTC	No hits found	0	0	#N/A	#N/A	#N/A	#N/A	#N/A	#N/A
cgpGmo-S211	#N/A	#N/A	131570431	CGTGGCGACTCCCTTCACGTCCTGGAGCCTGTCGGAGTCAAAGTCCACCAGGAACTCCCT[A/G]ACCCCCGCCCTCATGGGTGTGAAGGACAGCTCCACAGACACACGCTGGCCTGGAGCGATG	gb|ABF18835.1| transglutaminase [Oreochromis niloticus]	117	1e-25	#N/A	#N/A	#N/A	#N/A	#N/A	#N/A
cgpGmo-S762	#N/A	#N/A	131570597	ATAAGTACAGCACATGCTGTTTTGCAGCCCCAATTCCTTTACATTCATATTATATTTATA[T/G]ATATTATCCAGTGCTCAGAAGGAATCCTCGCTATTTGAGTCACTGGTGTACCCCTCACTC	No hits found	0	0	#N/A	#N/A	#N/A	#N/A	#N/A	#N/A
cgpGmo-S2285	#N/A	#N/A	131570475	TCCCGACATCTGCCCTTTGGATTGGCTGAYGCTCTCCCGGAGTAACTGGAGATGGCCGCY[C/G]TTCCCCTGCTGCAGGCTGGAGAGCGGAATGTTGAGGGAGATGGGTAGCCGGGATATATCG	emb|CAG09882.1| unnamed protein product [Tetraodon nigroviridis]	204	2e-74	#N/A	#N/A	#N/A	#N/A	#N/A	#N/A
cgpGmo-S324	#N/A	#N/A	131570373	AAGAGAAATAAGCCAGACTCACATTAGCAACTTTAATGGTTTAACTAACATGAAACACTT[T/G]GAGACATTGGTATAGAACATGTAAGTCTCATCACTTTAACCACTTCATCTCATGCCAGGT	emb|CAF98863.1| unnamed protein product [Tetraodon nigroviridis]	84	4e-35	#N/A	#N/A	#N/A	#N/A	#N/A	#N/A
cgpGmo-S22a	#N/A	#N/A	131570413	TTCTCGACCGCTCCTGGTTGTCCATCCTCAGAACCAGGTTCTTCAGCTCCTCCTTTTTGG[A/T]GGGGCGCTGRGACCGCTTCATCATCTTCTTCACTTCCTCCTTCTCCGAGCTTCTGATGTC	gb|AAI42738.1| Si:dkey-236e20.6 [Danio rerio]	111	1e-36	#N/A	#N/A	#N/A	#N/A	#N/A	#N/A
cgpGmo-S221a	#N/A	#N/A	131570445	AAAAGATTTGTAGAGTGAATCTCCGTATGTACAACATATTGCACTACATTAAAAAAAAAA[A/T]AAGTCATTACTTCCATCGTATATAAACACACAGAAAAACTCACACAAAAAGAGTGCACAG	No hits found	0	0	#N/A	#N/A	#N/A	#N/A	#N/A	#N/A
cgpGmo-S547	#N/A	#N/A	131570473	TTCGAGGACACCTTTCAATCTGCAGACGTCTGTTGCCTCCCCCTCTGCGACATCGGATTC[A/C]GCCTGACTGCAGCCAGACAGTTCCAGCATCCTGGCGATCCCCGAACCTCGTATCGGCTCC	No hits found	0	0	#N/A	#N/A	#N/A	#N/A	#N/A	#N/A
cgpGmo-S518	#N/A	#N/A	131570748	TCAAACCATTTGTGCCYATTTTTACATTTTTATTCTCTGGGTCAAATTACTTTATATTTA[A/C]AATTGAAGTGAAGTTGCTAAATTACTTTTTATCTCACTTCTTAGGAACAAGTCCCTGATG	No hits found	0	0	#N/A	#N/A	#N/A	#N/A	#N/A	#N/A
cgpGmo-S1096	#N/A	#N/A	131570326	CCAGTACCCCAGTGGCGAGSTGAGGGGCTTCCCGAACACATACTGCAGGTCGTCAGCGTG[A/G]TCCGCTCCCATCCAGCTGGGGTAGGGCAGCACCAGACCCCCCATGCGGTTGGGCTGGGAG	emb|CAF94246.1| unnamed protein product [Tetraodon nigroviridis]	283	3e-90	#N/A	#N/A	#N/A	#N/A	#N/A	#N/A
cgpGmo-S322	#N/A	#N/A	131570484	CTGGTCATACAAGTCCACGAGGGGTAGGTAGTTGTAGAGGAGGAAGCCCTCCACGATGAG[T/G]ATGTGGATCCCCGTCGTCTCCGGGTCCGACGTCTCCGTTTCAACCGACAGGTTGACTCCA	gb|ACO13872.1| Nicotinamide riboside kinase 2 [Esox lucius]	119	1e-45	#N/A	#N/A	#N/A	#N/A	#N/A	#N/A
cgpGmo-S1027	#N/A	#N/A	131570495	AAACGATAGAGTAGAACCCAGGCGTTACATTATTTAGGCAGCCAACATGAAGTTTCGGCC[T/G]TCTCTATATTAACAGAACATATAAAACATAAAAACATAAATGTTAAGAACGTGAACTGAA	No hits found	0	0	#N/A	#N/A	#N/A	#N/A	#N/A	#N/A
cgpGmo-S723	#N/A	#N/A	131570405	GATGACACTAATATTCACAGAGAAACGTATTTAAACACCTTATATACAAATGACTTAAAA[T/G]CATGATTAAAACACTTAAAAAGGGAGAAGGATAAAACAAAAGTATAAAACACACTGTACA	gb|AAI54773.1| Cell division cycle 45-like [Danio rerio]	125	5e-27	#N/A	#N/A	#N/A	#N/A	#N/A	#N/A
cgpGmo-S441	#N/A	#N/A	131570645	TTAACAAATATCTGATGATCTTTGGAAAGAAGGAATAGTAAAATGTGTTGTAACTGATTA[A/C]CCATGTATTAATACAAGCCACAAAGTAACTTTTCTGTGTTCAATACACAAATGTGTATTG	No hits found	0	0	#N/A	#N/A	#N/A	#N/A	#N/A	#N/A
cgpGmo-S449a	#N/A	#N/A	131571107	TCAAATAAGGCTTATAACACCAGAGGCATTAAGGGTCAGTTCACCATAGGACAACKYGGA[A/G]AGGAATAGACTTGGAAGGCAAACTGGGCTCCATCTGTTACAACTGCTGGATGGGAAGGCG	No hits found	0	0	#N/A	#N/A	#N/A	#N/A	#N/A	#N/A
cgpGmo-S198	#N/A	#N/A	131570432	ACCCCTTTTTGGTTTACATAtttttttttttttttTACATTCATCTTTCAAATGGTTGTA[C/G]AAGTCAACCAAATTCTATAGAAAATGTAGAGGATTTCTCCCTGATGGTGTTGGTTTTCTT	emb|CAG05793.1| unnamed protein product [Tetraodon nigroviridis]	116	2e-47	#N/A	#N/A	#N/A	#N/A	#N/A	#N/A
cgpGmo-S1016	#N/A	#N/A	131570386	CCTCGCCGTGTGGGAGTCGCCACATTTTTCCCGATAGTGCATCTCAACCCTGGAATGAAT[A/G]CAATGGGCCACGCCCGTGTTTGAACTAGGatgacatgacaCGCCGATGAAACGACTCATT	No hits found	0	0	#N/A	#N/A	#N/A	#N/A	#N/A	#N/A
cgpGmo-S763	#N/A	#N/A	131571562	TCCCCAGTTACAACCTGATATAAATTTAAACCTGTCCGTTCATTCATAAAATATAGCACA[T/G]AGTAACCCAATGTATTCATAGCTTTAAAAGTTGTATCCATATCACGTTCACTTTAAAGTA	ref|XP_001339991.2| PREDICTED: similar to pleckstrin homology-like domain, family B, member 1, partial [Danio rerio]	121	6e-26	#N/A	#N/A	#N/A	#N/A	#N/A	#N/A
cgpGmo-S835	#N/A	#N/A	131570311	TACGCCCCTGTAGCGTGCCACACAATCCACAATGCCGAGATAGTTCAGGGACCCATGCCG[A/T]ACAGTGCTTTCGATTGCCCTCACTCCGCTGACGTCTTCTAGCATATGAGAGACGCTATCA	emb|CAG09509.1| unnamed protein product [Tetraodon nigroviridis]	319	2e-85	#N/A	#N/A	#N/A	#N/A	#N/A	#N/A
cgpGmo-S966	#N/A	#N/A	131570461	TTTGTTGGTTTACACATTTTGCTTATAGAAGCAGCTAAAAGTGGTTTGCAGGAGACAGGC[T/C]AATGTTTATTATTATATTTAGCTGAAGTTATAGTTAAGCAAATAACGTttatcattatta	No hits found	0	0	#N/A	#N/A	#N/A	#N/A	#N/A	#N/A
cgpGmo-S481	#N/A	#N/A	131570314	TAATCTAGTACTATTGCTATTAGGTCACTCCGGAAAACACCACACAGAATAAAACCTCTT[C/G]AAAGAAATTCTCTATAATACCCTATTCTCTAATTATTCTAAATAAATGAATACTAACCGT	No hits found	0	0	#N/A	#N/A	#N/A	#N/A	#N/A	#N/A
cgpGmo-S261a	#N/A	#N/A	131570483	ACTTTGCCAACCAAACCATTGCTAACAGAAAAAACTAAATATTTGTATTGACTTAAATGG[A/T]TGCTCACTACTCAGTCATTGTTCGTATTTACTATGGGATAAAGCACCAATATTAGTTCAT	No hits found	0	0	#N/A	#N/A	#N/A	#N/A	#N/A	#N/A
cgpGmo-S286	#N/A	#N/A	131570392	TAGGTAGCCTATTAGATTGATGAGGGCAGTCACTTTTGCTTGTATTCAGAAAATAACTTC[A/C]AATTTCCAACAGTGATTCTTATCTTTAATGGAACTCTTAATAATGGGAAATTTTACGaaa	No hits found	0	0	#N/A	#N/A	#N/A	#N/A	#N/A	#N/A
cgpGmo-S2234	#N/A	#N/A	131570840	CCAGCCCTTGGTAATTAGTTCATACATTACAAAAATAGGGTAGAACATGGAGGGAGGCAC[T/C]AGACTSAGGCACTAGACGGAAGACCAGTTAATAGGTACGAAACATAAAAACTTAATTCAC	ref|XP_001507484.1| PREDICTED: similar to isocitrate dehydrogenase 2 (NADP+), mitochondrial [Ornithorhynchus anatinus]	147	3e-59	#N/A	#N/A	#N/A	#N/A	#N/A	#N/A
cgpGmo-S71	#N/A	#N/A	131570677	AAATGAGAATCATTGCCATCATCTCACATATGGGTTAGGCCCTACAGTATCTAGTTAGTA[A/G]AAGAGGTGGAATTGTTAAGTAAAGACTTACAAATAAAGAAGTTGTCCAGTTGAATATTAa	ref|NP_001093482.1| choline kinase beta [Danio rerio] emb|CAK04522.2| novel protein similar to H.Sapiens choline kinase family protein [Danio rerio] emb|CAN88509.1| novel protein similar to H.Sapiens choline kinase family protein [Danio rerio] gb|AAI63504.1| Choline kinase beta [Danio rerio] gb|AAI63518.1| Choline kinase beta [Danio rerio]	53	1e-13	#N/A	#N/A	#N/A	#N/A	#N/A	#N/A
cgpGmo-S865	#N/A	#N/A	131570424	CTTAGAAGCATAACACTAAATGCTGTCATAATATGAGGACCAGTAGACGTTTGTTAACCC[A/G]GTCCACACTATAGCTACACTGTAGTAGGCATAGTTTCTTACCTCTTATTGGGACCCATAC	No hits found	0	0	#N/A	#N/A	#N/A	#N/A	#N/A	#N/A
cgpGmo-S639	#N/A	#N/A	131570400	ATGACGATGAAATAAAAGACTTAGATTAAGTGCAAAGACTTCTCAAGAATCATATTATCA[A/C]TAGATTGATTAAAAAAAAGCGTTATTCTCCAACAATGGTAATAATGGCAAGTACACCATT	No hits found	0	0	#N/A	#N/A	#N/A	#N/A	#N/A	#N/A
cgpGmo-S817	#N/A	#N/A	131570995	ATGAATATTCGCCATTGATTAACTTGGGACGGAAAATAGAGCCTGCCTCGTTAAGCTCTC[A/G]GGGCACGAATCACAATCGATCAAAACAGACTTCAGATAACAAATGGTACCAAAGCCAGGG	No hits found	0	0	#N/A	#N/A	#N/A	#N/A	#N/A	#N/A
cgpGmo-S1081	#N/A	#N/A	131570337	AGTCTTGGGCAAATAACAACTCAACTTTAGTATATAATAGATTTAGTCCAGTGTTTCAAT[A/C]ATTTCAGACCTATTCATTCTTTAACATGGCCAAAGACTGGGGTTGAAAATAAATGTTATG	sp|Q6TGS6|SYYC_DANRE RecName: Full=Tyrosyl-tRNA synthetase, cytoplasmic; AltName: Full=Tyrosyl--tRNA ligase; Short=TyrRS gb|AAH76558.1| Tyrosyl-tRNA synthetase [Danio rerio] emb|CAK04465.1| tyrosyl-tRNA synthetase [Danio rerio] gb|AAI54289.1| Yars protein [Danio rerio] gb|AAI64691.1| Yars protein [Danio rerio]	76	1e-11	#N/A	#N/A	#N/A	#N/A	#N/A	#N/A
cgpGmo-S23	#N/A	#N/A	131570529	AAGCACCTGATCATGCTCAGAGTGTGACGTATCGACGGTCCCTGATTGCATCTGCACGAT[T/G]TTTTCCAGAACTGTCCCTCGTTGAAGAAAACAAAGACTGCATTAGGTCACACATGCYGAA	No hits found	0	0	#N/A	#N/A	#N/A	#N/A	#N/A	#N/A
cgpGmo-S735	#N/A	#N/A	131570403	AGAGGGCAGCTAGCTCTTTCCTGTCACCATGGCAATTTCTACAACATGGGGGGAGGGGGG[A/T]AACACCCAGGGTGTAGTGATCCTTTCAAAGTAAATGTACCTAGAGTGTAGGAGGTACATG	No hits found	0	0	#N/A	#N/A	#N/A	#N/A	#N/A	#N/A
cgpGmo-S87	#N/A	#N/A	131570471	ATCTCTATTTTTCCCTTGTTACACTCGGCCTACAACATATCACTTTGCAATGAGAAAGAC[T/C]GAAAAATAAAAATGACAACAATAAATTGTTAAAAATGTGTACATTTGGTCAAAATAATAA	No hits found	0	0	#N/A	#N/A	#N/A	#N/A	#N/A	#N/A
cgpGmo-S55	#N/A	#N/A	131571850	GGGGAACTTCTTCTGGATCAGTTGAATGAAATTAACCAGGATTCCAGTGGCTTGGTCAAT[A/G]TGCTCCTCACTGTTCCAAGCTCCTCTCGGGTTCGTGGTATCTCTTATCAACCTGCATCAG	emb|CAL18269.1| goose-type lysozyme 1 [Gadus morhua]	254	8e-74	#N/A	#N/A	#N/A	#N/A	#N/A	#N/A
cgpGmo-S873	#N/A	#N/A	131571390	GAACAACATTGGAAAACATGAGTCAATGTAAATGTTATTAGACAATATCGGTAAATGAGA[A/T]AGTGGATGAACGTTACACTACTGAAAATATATATTGGCACCCCAGCAGTTGGCTTCACTT	No hits found	0	0	#N/A	#N/A	#N/A	#N/A	#N/A	#N/A
cgpGmo-S899	#N/A	#N/A	131570416	TGAATTTTAAAAATGGCTAGGATGGCAGAGTCATTGTGAATCCGAGGAGGAGTCTTTGAC[A/G]TCTGTGCTTTCCGTTGCCTCGCTGACTTCACTGAGTTCCTTGCTCTCTCCTCCACTGTCC	gb|ACO10034.1| N-terminal acetyltransferase complex ARD1 subunit homolog A [Osmerus mordax]	222	3e-56	#N/A	#N/A	#N/A	#N/A	#N/A	#N/A
cgpGmo-S563	#N/A	#N/A	131570436	CACAGTGCATCTAGTGAAATATTGTTGCATAGAAGTGTTGAGTGTATGGTAAAGGTGACT[A/T]TAAATCAACAGTTTAGTACACGTCTCCACCACCATAGTGAGTCCCCTACGTAGAGGCCCA	No hits found	0	0	#N/A	#N/A	#N/A	#N/A	#N/A	#N/A
cgpGmo-S234	#N/A	#N/A	131570594	GGGCATAATGCCACATACATTCCTTTGTTTCTTTTAGGTGACATCTCCAAAGACAAAAAG[T/C]ATATCTGGAACAAAATAAAAATAAAataCTCTGATTAAGGCACAGAGATAAAATTAAGAA	No hits found	0	0	#N/A	#N/A	#N/A	#N/A	#N/A	#N/A
cgpGmo-S989	#N/A	#N/A	131570462	AACTGTAGTGCAATCACATGACCCAATATTGATTAAAGGTATATTTGCATTTGTGATTAA[A/G]AAAAATACAATTCTGGCATATTAATGCATCATAAACATAATACATCTGTAAAATACATAR	No hits found	0	0	#N/A	#N/A	#N/A	#N/A	#N/A	#N/A
cgpGmo-S364	#N/A	#N/A	131570638	TAATCTGAGTAATTTATTACCCTTGTTAGAATAATTCACCAAGAAGCATACAAAGTCAAC[A/G]CTCCTCCAGTCGAGTTTCAAAACACAATTTGGTCATATAATAATCATTAGTCTCAGAAGA	gb|ACO08835.1| Brain protein 44-like protein [Osmerus mordax] gb|ACO09485.1| Brain protein 44-like protein [Osmerus mordax]	96	5e-18	#N/A	#N/A	#N/A	#N/A	#N/A	#N/A
cgpGmo-S210	#N/A	#N/A	131570399	ATTTATAACGGGAGTGATTATGTAACTCCAAATTCAAATTTCCACTTGAATGTTACCAAT[A/G]TTTGACAAAGAAAATATATTTTTGTTAGCGTATAGCCAATAGATGTTGAGTAATAATTAC	No hits found	0	0	#N/A	#N/A	#N/A	#N/A	#N/A	#N/A
cgpGmo-S98	#N/A	#N/A	131570374	CTGGACACCCCTCATTACCTTCGGGGTGGATTGAGTCGGTGTACCCTTAACTGACACAAC[T/C]CTTTCCTCGAGGTACAAGGGCTCCTGGTTGGGAGACCCGTCAACTGACGGACATGGATCA	emb|CAF98099.1| unnamed protein product [Tetraodon nigroviridis]	69	6e-10	#N/A	#N/A	#N/A	#N/A	#N/A	#N/A
cgpGmo-S290	#N/A	#N/A	131570623	CGTCCTCCTTTCTCTCATAGCCCCTGTAGCCATGTTCAACCTGCCCCTGATACTCCCTGG[A/G]GGAAGTCCTTCACTCAGCGAGTGCAGCCACGGCCATGTTGAAACACCGTCATCAAGTCTA	No hits found	0	0	#N/A	#N/A	#N/A	#N/A	#N/A	#N/A
cgpGmo-S855	#N/A	#N/A	131570682	ATTCCCCATCAGTTTAGTCTATGGCGCACTCTAAAGGCTGTCTAAATACTAGCAATTTCA[T/G]AAGATATGAGCTAGTAGCCTCCTTCATGGAAACCAGACGGGAGATATTTGCAATTTATGA	No hits found	0	0	#N/A	#N/A	#N/A	#N/A	#N/A	#N/A
cgpGmo-S178	#N/A	#N/A	131570583	TTAGCATTTTACCATCTTTAGCACAWCTTAGATACCAATTCTCGACAGTCAATTCTAAAG[T/G]AAACATACAAAACAAATTTGTAAAAATAATTTTCAACTGCACACATGTCTGACACYGGGC	ref|XP_001344847.2| PREDICTED: similar to mitochondrial intermediate peptidase [Danio rerio]	190	1e-46	#N/A	#N/A	#N/A	#N/A	#N/A	#N/A
cgpGmo-S592	#N/A	#N/A	131570562	GAGACAACGCCCTCAACTGATCCCGTCAGATCCATTACGCCGTTCTCTGGAAAAACAAAG[C/G]AATCAGCTGAACCGGTAAATTGAACTCAGATCACTGTAGGTCAGATCCATCCTCATGAAC	No hits found	0	0	#N/A	#N/A	#N/A	#N/A	#N/A	#N/A
cgpGmo-S657b	#N/A	#N/A	131570601	GAATACACGCAACCCCTACAGGAAAAGGTATTGGTACTCTGTGTATCACTTATTTCAGTA[A/G]GTCCATTGAACATAGTCATTCCCCACGTTAGACAGCATCAACTCTCCTTATAGGCTCACC	No hits found	0	0	#N/A	#N/A	#N/A	#N/A	#N/A	#N/A
cgpGmo-S2272	#N/A	#N/A	131571886	GAAAGCTTGGAACCATATGGGGCCAACACAGTTACCCAACAAGAGAATTTTAATTTCAAT[A/T]AAAAAAAAAAGTGACTTGACTGTTCTCGCCTGTGTACTAAAGATTTTAGCACACATAAAA	Selenoprotein_S domain containing protein	146	1e-10	#N/A	#N/A	91	*******	90	*******	*
cgpGmo-S611	#N/A	#N/A	131571011	ACCTGCATTCATGGAAAGACGTCAGCACCGTCCCGACGCCCTGGTGAAGGCCCGTGGCAG[A/C]CATTTTAGAAACATCTGCCATGGCCACGGGATTGATACAGCATGTGTCGTTGTGGTTAGC	No hits found	0	0	#N/A	#N/A	#N/A	#N/A	32.4	*******
cgpGmo-S260b	#N/A	#N/A	131570525	TTTGGTTCATAAACAGTTAATCGCTGCAAAGGTCAAGATATATACGGCATCGCGGCATAT[A/G]TTAAAGTTGTTCCCCGTCGTAGGCCGTTGCAAAATTCTCCCCATTCAAGAGTACATGGTC	gb|ACH70869.1| calpain small subunit 1 [Salmo salar] gb|ACI68381.1| Calpain small subunit 1 [Salmo salar]	288	9e-76	#N/A	#N/A	#N/A	#N/A	#N/A	#N/A
cgpGmo-S1074	#N/A	#N/A	131570364	GAACAATGGATGGCTTCTAGGTTTCAGAACAAAAGCTATCTTCATAACTGAATGTTCTTT[T/C]ATTTTGATGAGTAAAGCCAAGACAAAATCAAGAAAAATCGACATTGAAAAAAAACGTCAG	No hits found	0	0	#N/A	#N/A	#N/A	#N/A	#N/A	#N/A
cgpGmo-S825	#N/A	#N/A	131570313	AATTCTCAACTTTATTTACATCAAATATGAATTGTGGGCTATTGGATTCATGCAAAAATG[T/C]ATGCTTGTACTACACACACTAGTATACATATAGATGTAAAACTGCCTAATAATCTTAGTT	gb|ACI68118.1| MOSC domain-containing protein 1, mitochondrial precursor [Salmo salar] gb|ACN10321.1| MOSC domain-containing protein 1, mitochondrial precursor [Salmo salar] gb|ACN12681.1| MOSC domain-containing protein 1, mitochondrial precursor [Salmo salar]	91	3e-29	#N/A	#N/A	#N/A	#N/A	#N/A	#N/A
cgpGmo-S160	#N/A	#N/A	131570455	CATGACAAATCAgaagtgaagtgTGTGGCATCCCAACATATGGTCATGTAGATGTCTTTC[T/C]AAATCTCAAAACAGTACCAAACAATCATACTCAAATGTTCTTCAGACAGCAGGCGTAGTG	No hits found	0	0	#N/A	#N/A	#N/A	#N/A	#N/A	#N/A
cgpGmo-S264	#N/A	#N/A	131570447	GAAAAAGTTGAACGGAAACGCAACATTGTAGGAACAATTGTATGCTTTTTGTTGAAAAAT[T/G]TTCTAGAATTATGCACCATAGGATGACACTGGTCTGAGATCTGATTCAGGGAACATATTC	No hits found	0	0	#N/A	#N/A	#N/A	#N/A	#N/A	#N/A
cgpGmo-S2239	#N/A	#N/A	131571127	AAAATGCCCAAATGAACAGTGTACAATAGCATTCAATATAAATCATGGTAACCTAAAATG[C/G]ATCTTTTTTGGGGCTGTCTGTATTTGACGCTCTGACCCCACTGTAAAAGATTTTTTAGCA	No hits found	0	0	#N/A	#N/A	#N/A	#N/A	#N/A	#N/A
cgpGmo-S960	#N/A	#N/A	131570369	AAGAAAATAAAGTCTACCGACATCTGCAACCGCTGTGTTTAGGCCTATCACTGACCTGCT[T/C]ACCAGACGCTCAGGCAATTTAGATTGGGAGTTGTGTCTGAAGACTTTAAAAAGAAACACC	No hits found	0	0	#N/A	#N/A	#N/A	#N/A	#N/A	#N/A
cgpGmo-S480	#N/A	#N/A	131570363	TCTTGGTGACCGCGTCGGTGGCTATGTAGCCACTCCCCAGGAAGTAGGCAAGGTTGTCTG[T/C]CAGGTGGCTCTTCCCCCGCGTCTTCCTGAACTCCTCAACAGCGTTCTTGATCCTCTTGTC	emb|CAG12532.1| unnamed protein product [Tetraodon nigroviridis]	142	1e-32	#N/A	#N/A	#N/A	#N/A	#N/A	#N/A
cgpGmo-S465	#N/A	#N/A	131570756	CAAGCTACAACACCTTGGCAATTCCGCACCCTGTATCTACGGTCAAACAAAAATCAAAAC[A/G]CTTCTTTAGTACCAAGCCTTTACATACTTTCACATAAAAAGTGTGCAAATGCCATTCACA	No hits found	0	0	#N/A	#N/A	#N/A	#N/A	#N/A	#N/A
cgpGmo-S593	#N/A	#N/A	131571032	TATTTACATCCGTTAATAGTGATAGAATTAACTTGATCTCTATATATTCATAGGCCTTGG[A/C]ATATACTTTGTTCCCTTCATTGCTTGGGTTTCAGCTGAGTTGCAACAACTCCAAATATTA	gb|ACQ58366.1| HIG1 domain family member 2A [Anoplopoma fimbria]	159	2e-37	#N/A	#N/A	#N/A	#N/A	#N/A	#N/A
cgpGmo-S442b	#N/A	#N/A	131570825	ACTCCTACAGAAGACTTCATTGTGCCCACAACGCGCGCACACTCTTGCACCCTCTCTCTC[T/G]CTCTCTCTCTCTCCAATCCGAAACACTGTTGGTACTGTTTCASTGCAAAAAATACCGAGA	No hits found	0	0	#N/A	#N/A	#N/A	#N/A	#N/A	#N/A
cgpGmo-S863	#N/A	#N/A	131570671	ACCAATTAAGAAGCTGCCGCCACTCCGAAAACAATTTCAAGGACTTCCGCGGCGCATATC[A/T]GGTCATGATCTCTCGCTACAGCTACGTTAACGGTACAGCAGGGTTATCGGAGAATGACAG	No hits found	0	0	#N/A	#N/A	#N/A	#N/A	#N/A	#N/A
cgpGmo-S729	#N/A	#N/A	131570425	TAACCATTCATTTGAATGCCTGCGTGTCTGCTGGAGTCCTGGTTCCATGGTCATAATGTG[T/C]GGGGAAATATTAATTATAGTCCTATGATAACTAACATCGACTGAAGACAATTAGTTGGGT	No hits found	0	0	#N/A	#N/A	#N/A	#N/A	#N/A	#N/A
cgpGmo-S747	#N/A	#N/A	131570446	ATTGAATACAAAAAATAGTTTTTCTCGAGGCCACTTAAATACATTTCACATTGGTTCTTC[A/C]CCTTACTGTATACCTTCATGTTCCGAAATGATTTTTACGGAAAAGCACTTCAATTTCACT	No hits found	0	0	#N/A	#N/A	#N/A	#N/A	#N/A	#N/A
cgpGmo-S469	#N/A	#N/A	131570428	GAGAACACAAGCATGACTGCATTAGTTTCTTTTTAGTGACTTCAGAGTGATACACATACA[A/G]AACATCAACACAGTTCACCTGAAAATAAAGTGAAACACATGGTATTTGCAGATTCAGTCA	No hits found	0	0	#N/A	#N/A	#N/A	#N/A	#N/A	#N/A
cgpGmo-S862	#N/A	#N/A	131571493	TAAAAACAACCTCAACGCAAAGAAAACAACAATGACAACATCAGGGAATATATATCAGCG[T/C]AACATCAATAAATAAAAAGGCGAGATGATATAGGGGTTCAAACGGCTCTGGTAAAAGAAA	No hits found	0	0	#N/A	#N/A	#N/A	#N/A	#N/A	#N/A
cgpGmo-S136	#N/A	#N/A	131570980	ATTAACAATCGTACATTTAGTTTTTCTGAACACACTGTTCCCTCTGTCACGGCATGAATG[A/G]TACACACTGCAGGCTAACAACACCACATTATAATTCATTAATTACACATTTACCGAAGTG	No hits found	0	0	#N/A	#N/A	#N/A	#N/A	#N/A	#N/A
cgpGmo-S832	#N/A	#N/A	131570492	TTCAGGAGCTCTGTCAAGAAGGGTGAATGAAAGCACAAAGGACATGTCGTCCTGCGTTAT[C/G]TGTCCACACTTTTATGATCCCGATAAGCAGGTTTTTTTTGCAATATTTGTCGCCCGGTTG	No hits found	0	0	#N/A	#N/A	#N/A	#N/A	#N/A	#N/A
cgpGmo-S409	#N/A	#N/A	131571411	CCTTAACAGAGACAGAGCAGATATGTTTCTAATATCTGTTGTAGCTATGCTGAAAATATT[A/C]AACTTACCTACATGTCCTGCAAAACAGTTTAATAAATATTTCATCAGAGAAGACAAAAAC	emb|CAQ14980.1| novel protein similar to vertebrate frataxin (FXN, zgc:158218) [Danio rerio]	64	3e-08	#N/A	#N/A	#N/A	#N/A	#N/A	#N/A
cgpGmo-S39	#N/A	#N/A	131570643	CAAATTCTCAAAAGGCACAACTATTTTGTATGGAAACCGAATCAGTACATATATGCATCG[C/G]GCTTGATATCATCGAAGATGGTCTTGCAGGAATATGACATGTGTGTGWCTCAGATGTCTT	gb|ABY47336.1| glutathione S-trasferase [Anguilla anguilla]	76	6e-12	#N/A	#N/A	#N/A	#N/A	#N/A	#N/A
cgpGmo-S737	#N/A	#N/A	131570538	CACGCATCTAGCTGTACAAACAAGAAAATATTTGCGACAAAAAATTACCCTTGCTGGATT[A/T]ACCGTTAAATACCGGCTACAAAGAGGTTGTGACATTTTCAAAACCACAACATGTTAAACA	No hits found	0	0	#N/A	#N/A	#N/A	#N/A	#N/A	#N/A
cgpGmo-S927	#N/A	#N/A	131570321	TTATCTTTGAACATTTATAATTCTGTTGTCCTGGCAGATGCGTGCCTGTGGACAGACTGT[T/C]ATTTCAAATTGCCCACATACATTTATAACAATGGTTTTACATTTTCAACAACTGGATAAA	No hits found	0	0	#N/A	#N/A	#N/A	#N/A	#N/A	#N/A
cgpGmo-S369	#N/A	#N/A	131570331	AGACATGCACAGTTTATTTATAATTATTTACAAAACCGCAGTCTCCAAATTTTCCACCCC[T/C]CATCCATCTCAAATATTCCCCCTTTTAACCAATTTTATGACGAACCCGAGCAGAACCTAA	gb|ACN10724.1| DNA damage-binding protein 1 [Salmo salar]	50	1e-11	#N/A	#N/A	#N/A	#N/A	#N/A	#N/A
cgpGmo-S31	#N/A	#N/A	131570798	CATTCTGGCCCTGGAAAAGGACTTGATGTTGGGGGAACTGGGCCAGAATTCCAGGGGAAC[T/C]TCTCCTCTAACATCAGGGGAACACTCCATCAGCTGGACATCTGCACAGCTTAGCTGTCCA	gb|ABW24669.1| glutathione S-transferase [Paralichthys olivaceus]	135	1e-42	#N/A	#N/A	#N/A	#N/A	#N/A	#N/A
cgpGmo-S1103	#N/A	#N/A	131570592	ATCAAGtcgtctcgtctACACTAGCTATGAGGACAGGTCCGTCATTACCACACCTTCCAA[T/C]TTTGTCCCGACTACAGAAGAGGAAAAGGACGGTTTCATTCATGTGTTTATAGCGACGTTA	No hits found	0	0	#N/A	#N/A	#N/A	#N/A	#N/A	#N/A
cgpGmo-S406	#N/A	#N/A	131571461	TTGATTAGGTGATCTGGATTAACCGAGCAAAACAACAGAGGGAATGAGAAACCGTAAAAC[T/G]TCAAACCCCACAAACACGCACAACTTTTCATTTTTGTGTGCATCTCAGGTTATGAATGGA	No hits found	0	0	#N/A	#N/A	#N/A	#N/A	#N/A	#N/A
cgpGmo-S839	#N/A	#N/A	131570521	TTGGAATGGAAAGCGGTTAGGGATTTGTATGCTAGCCATATTCCGCTAAATGTCAATAAT[A/C]AGATGCATTAATAGCTCCAATAAATCCAGCCAAATCACCCCAACAATTGAGTGACACAGT	No hits found	0	0	#N/A	#N/A	#N/A	#N/A	#N/A	#N/A
cgpGmo-S1989	#N/A	#N/A	131570513	TATTTTATGATAGCACTTTCTTATTATTCATAGTCATATTTCTATTGTACATTTGTCGGT[T/G]TATAATTATCATAAATATTGACTAAAAGCTCATCCAAAAGTCCTTAATTGTAGTTCTTCA	No hits found	0	0	#N/A	#N/A	#N/A	#N/A	#N/A	#N/A
cgpGmo-S1346	#N/A	#N/A	131570394	TGCCACTGCATACCTTAAGGACCTTAAAGTCGGGGAGTGGCTTTGTGGTCTTTATTTAAT[A/G]ATATAATATATGTGCATAATCACTATTCTGCTAAATTAAATATAAACAAAGCATTTGAGG	No hits found	0	0	#N/A	#N/A	#N/A	#N/A	#N/A	#N/A
cgpGmo-S1679	#N/A	#N/A	131571661	AAAAACAGACAAAACTTAAAATGCACTAATTTTTCAAAAACGCCTCTYTGAACAATCCTG[T/C]CTCCGCTGGCCCAGAAGAGGCAGATTGAACTTGCAGTTAAAAGCGTTGAGAAAAGTGAGG	No hits found	0	0	#N/A	#N/A	#N/A	#N/A	0.01	-
cgpGmo-S1883	#N/A	#N/A	131570330	CCCACATAACTCAGTGCATAGATCTGACGGTTAGTGCAATTAAAGCACAAGAATAATAAG[T/G]TAAAATGTGTAGTCTAGAAGAGAATGCTAACTGTGTTTCCAAACCTACAATTTATGGAAC	No hits found	0	0	#N/A	#N/A	#N/A	#N/A	#N/A	#N/A
cgpGmo-S1329	#N/A	#N/A	131570527	TACGTAAACAATCATATTTAGTCAAAACATAATTATAATCATTTATTATTTGATACAGAA[T/C]GTTTGGGCTGCTCAAGTGGGATTTCTCTAAAACCCGTTTCGTTTGTAAAACTGGGCTCTG	gb|ACO08450.1| Lysozyme g [Oncorhynchus mykiss]	85	3e-20	#N/A	#N/A	#N/A	#N/A	#N/A	#N/A
cgpGmo-S1874	#N/A	#N/A	131570418	TAATAGGAAGAAAGCAGATGAACTGAGCCACGGTTTTCCAAGCTTGATTTCCAGCAGGAA[C/G]TTGGGGCGGCAAGACACACAAACACacacGTATACGAAGCCACTATCTCACATGTTAACT	No hits found	0	0	#N/A	#N/A	#N/A	#N/A	#N/A	#N/A
cgpGmo-S699a	#N/A	#N/A	131570352	AAAACCCTCAGTTTTTATTTGTGCCATGTGACACTCATCACTCTAGGACCAATCAGCGGT[A/G]GCTCCTCCCCACTCCGGGGCCTGGGCGGTGGGGGCTGCGGACCAGTCCTCGGTGGCAGGC	ref|NP_001134397.1| 40S ribosomal protein SA [Salmo salar] gb|ACH70790.1| ribosomal protein SA [Salmo salar] gb|ACI67366.1| 40S ribosomal protein SA [Salmo salar] gb|ACI68951.1| 40S ribosomal protein SA [Salmo salar] gb|ACI70158.1| 40S ribosomal protein SA [Salmo salar]	314	1e-83	#N/A	#N/A	#N/A	#N/A	#N/A	#N/A
cgpGmo-S1663	#N/A	#N/A	131570408	ATGCTTAGTACACCACCTGCCCAACCTTCTGCAGACGGGCGATGAGACCGCAGGGGACAA[A/G]ACAAAAGATATCCACGGGCCCGGATGAAAAAAATGTGTTTGTATTATTAGAATATTATGT	No hits found	0	0	#N/A	#N/A	#N/A	#N/A	#N/A	#N/A
cgpGmo-S1166	#N/A	#N/A	131570419	ATCCATTTTAAAATAATTAGACTTGGTTTACCCTTAAAAAAAACATCACAACACCTAAAG[A/T]AAAAATGTTCTAGTTTCTTACACATGTTGCATATTGGCTGATTATGAATCAAATTGACCT	No hits found	0	0	#N/A	#N/A	#N/A	#N/A	#N/A	#N/A
cgpGmo-S2048	#N/A	#N/A	131570320	cacaGTTGGACAACTCGGAGACCCTGTTCAGATCAGGTCCATTAGCATGGCCAGGATCAT[A/G]AGACACCTCTGTGGCAAGGAATCCTCACCCAACCAGCTTGGTGCAACAAAGGAAGGACAA	No hits found	0	0	#N/A	#N/A	#N/A	#N/A	#N/A	#N/A
cgpGmo-S2095	#N/A	#N/A	131570435	GAGCGTGTGTACCTTTAAGTTTTCACAATATAACACGGCAGCACACAAGCTATACTTACA[T/G]GATTAGCAATATTTACTACATCATAAGATGTCCAAAATCAGACCGtagatagataCGGGT	No hits found	0	0	#N/A	#N/A	#N/A	#N/A	#N/A	#N/A
cgpGmo-S1302	#N/A	#N/A	131570390	GGGTCTGATGAAGCGCTCATACTTGGGAGGCTTTCGGGTGAAGCCGTCGGCCACGAAGCA[A/C]ACTTTGGTGACCATTCTCTTCCACGCCTTCTTCTGCCTCTTGCCGGTCTTGATGACTTTG	ref|XP_001061532.1| PREDICTED: similar to TGF beta-inducible nuclear protein 1 (L-name-related protein 42) (LNR42) [Rattus norvegicus] ref|XP_001059323.1| PREDICTED: similar to TGF beta-inducible nuclear protein 1 (L-name-related protein 42) (LNR42) [Rattus norvegicus]	231	2e-65	#N/A	#N/A	#N/A	#N/A	#N/A	#N/A	*
cgpGmo-S192b	#N/A	#N/A	131570501	CTGAACCTAGGGACCTCTCTGAGCTGATTGGCAAGCAGAGCTGTCAGCAGACGGGCCGGC[A/T]GTGTATTCTAAGGACTAGACAAACAGCGCCSCCTGCTGGGCACACTGAACTATTAACAAA	No hits found	0	0	#N/A	#N/A	#N/A	#N/A	#N/A	#N/A
cgpGmo-S1428	#N/A	#N/A	131571630	CGTAAAGTAGGGGTTCGGCCTCGTTCGGAAATGGATACAGATGTGGAGGGCGACGGTGGG[T/C]GTGTCCATGTGAAATAGTAATACAAAATAAAAATATAGAGTCTGTCATAGGGACCCTATA	No hits found	0	0	#N/A	#N/A	#N/A	#N/A	#N/A	#N/A
cgpGmo-S1251	#N/A	#N/A	131570531	ATATTCAGTGCATACAATGTTCTCCCTGTTTTATAAACTTGTGAGCTATGGAAGTATTCT[T/C]TTTTGTTACAATTTTATGGTGATCACTGGACTAGCSATGAATTTGAGTACCGTTACAGGA	emb|CAG12014.1| unnamed protein product [Tetraodon nigroviridis]	182	2e-49	#N/A	#N/A	#N/A	#N/A	#N/A	#N/A
cgpGmo-S742b	#N/A	#N/A	131570448	AGGAGACCGGAGAACTGCCTTTGTGACAAAGGCCAGCTTGTCGATACGCATTCAGAGGAC[A/G]AACTTCCTTCTGCAGGCATCCACCTCATGACGCTTGAGAACCCACTCGTACTCCCCGGAA	gb|ACO09908.1| Ribosome production factor 1 [Osmerus mordax]	106	2e-21	#N/A	#N/A	#N/A	#N/A	#N/A	#N/A
cgpGmo-S1432	#N/A	#N/A	131570797	TACAGCTAATAGCTCCAGCGCCTCCTGTTGGTTCACACCGGGGATAACCATCCTCATCTT[T/C]CTTTAGTTATTTATCCATCACTTTTATCCTTTCCAAGTTCACCACTGAAATTTAATAAAA	No hits found	0	0	#N/A	#N/A	#N/A	#N/A	#N/A	#N/A
cgpGmo-S1355	#N/A	#N/A	131571853	TCCTTCGACTCTGAGCCGCACTRTAGGGCAGTAAAAAGAGGATAAAACTAGTGAAACATT[A/G]GCAACACATATAAGGACATGAGATGAACTCTGTAGCAAGGAACAGGTGTTTTCTAATCaa	No hits found	0	0	#N/A	#N/A	91	*******	90	*******
cgpGmo-S88a	#N/A	#N/A	131570539	AATAAATAGTGTTTATAAGATGTCAGAAGATCCGCGTGCTGTGTGCTAAGAACTGAGCAA[T/C]TGGGGGGGTCCCACGAAAATACGAGGGTACCATCAGGTCAGGGGAACCAGCAGSCAGTCC	emb|CAN88079.1| novel protein similar to vertebrate coenzyme Q5 homolog, methyltransferase (S. cerevisiae) (COQ5, zgc:92445) [Danio rerio]	144	5e-49	#N/A	#N/A	#N/A	#N/A	#N/A	#N/A
cgpGmo-S1610b	#N/A	#N/A	131570356	ACACCAGTGTTGGAAGCTGTGAGTACGTTCGGGGCTGCATGTCATCGGACACCGACCGGA[A/G]ATGAACCAGCATTCTAGGATTCAGTCTGTGTCttaggttaggtGCGTTTCTCGcagacag	No hits found	0	0	#N/A	#N/A	#N/A	#N/A	#N/A	#N/A
cgpGmo-S261b	#N/A	#N/A	131570522	TGCGTCAGTGCAAACGTGTTAGTTATGGCTAACCCTCTTTATTCCCTAGAAAAATACACA[A/C]CACCTCGGGAATATATGAAAAAAGAAAGCCTGTTGCGATGCAATAAACTATAAAATAAAG	No hits found	0	0	#N/A	#N/A	#N/A	#N/A	#N/A	#N/A
cgpGmo-S404b	#N/A	#N/A	131570391	AATCTTTGTTCGTTGATGGCACCACAATAGAGGTGTCCTGTTTTGTTTTTTCAGTCTTTC[C/G]TTCAGATGTTTTAATAGTGGTTTCTGCTGGTTGTTTTGCTGTTGTTCTGCACACTTTGGG	No hits found	0	0	#N/A	#N/A	#N/A	#N/A	#N/A	#N/A
cgpGmo-S405b	#N/A	#N/A	131570554	CCTAAGAATCAAGCTGGGTATCTAAGGGTGTATAAAATCATGTTTATCCAAGCTGGTAAA[T/C]AACTGGTTATATCTTCTCTGAGCACTGTTTGTTGCATTTGCAAGAGGTCCAATATGCAAA	gb|ACQ58952.1| Churchill protein [Anoplopoma fimbria]	111	3e-22	#N/A	#N/A	#N/A	#N/A	#N/A	#N/A
cgpGmo-S1571	#N/A	#N/A	131571134	TACCACTTCATCAAGTAGAACGGACTCCAGAAATCCAAGTTTGAGATCTGGCACAGTGTG[A/C]CTTGGACAACACCATGTCTTGTATGTTTTCCTTACACAGTCTGTCAGAATACCGTTTATA	No hits found	0	0	#N/A	#N/A	#N/A	#N/A	8.19	****
cgpGmo-S761b	#N/A	#N/A	131570608	TGAACACCAACCCCATTCGACTCAAACAGCAAAACACTGTGCAAACAAATCTGTATCTGT[A/G]ATGAAAATAAACAAGAGCATCCTCCTTCCACCTTGTGGATTCAGAAGCAGACGGTAACAA	No hits found	0	0	#N/A	#N/A	#N/A	#N/A	#N/A	#N/A
cgpGmo-S304a	#N/A	#N/A	131570481	AGGATGTGACCTATAAATTCACCAGGCACCCGACGAAACTCCAATTTGGTTTTTTTTATC[A/C]CCTAAAGAATGTCCTTTGCTGTATCTAAATCATTCAAATGGAGGGaaaaaaaaaaaaaCA	No hits found	0	0	#N/A	#N/A	#N/A	#N/A	#N/A	#N/A
cgpGmo-S1731	#N/A	#N/A	131570429	GCATGGGGAGGGTAGCCGTTGCTAACCACCAGCTGAGCTACAAAACGCAGTAAAACATTT[C/G]CTTTTCTTAGTTTCTTAGTGGGAGAGCCGATGACCTGAAGGTTCCTCTCTAAAGCAGAAC	No hits found	0	0	#N/A	#N/A	#N/A	#N/A	#N/A	#N/A
cgpGmo-S2199	#N/A	#N/A	131570278	CGCCAACATACACACATGGATAGTGGTTTGATTCAGTATTAGTTCCAAAGGTGGGACGTC[A/G]CAGCAGGTACAGTTTATTTTAATTACAAAACAGCCCACACATTAAGTTTTTTTAGTTTTA	No hits found	0	0	#N/A	#N/A	#N/A	#N/A	#N/A	#N/A
cgpGmo-S1421	#N/A	#N/A	131570365	GCGTTACCTTACAAGTACAGGGGCCTGGGTGGCCGGTTGGCGCCGGAAGCTGGGAGCACA[T/C]CGTACAGTACGGTCTCTAAAGTCATCACCACCAAACAAAGGGCGCACTCATACAAAAGAA	No hits found	0	0	#N/A	#N/A	#N/A	#N/A	#N/A	#N/A
cgpGmo-S1306	#N/A	#N/A	131570526	CAACAGGGAACAACCCAGAAAGTGTTTCTCAGCGAGTATCGACTGCATTCCTGTGAGTCA[T/G]TCCAGTCAATTTAAGGACCTGCCCTGTTGAAATTGTGATATGGCAAGTGGGAGTGTTGCA	No hits found	0	0	#N/A	#N/A	#N/A	#N/A	#N/A	#N/A
cgpGmo-S180a	#N/A	#N/A	131570387	TTTAAGTTTTTCTTATGAAAATAGTGCGCAGGGATATACAATGCTTGCTGTACATTTGGT[T/G]TGAAGTCAATCCAAAGAACTAAGCAGTTGATCCTGGGGAATGAAAATAATACTAGGCATG	No hits found	0	0	#N/A	#N/A	#N/A	#N/A	#N/A	#N/A
cgpGmo-S1724	#N/A	#N/A	131570637	CAAACACTTCCGGGTTTATAAAGAATTAAAAAAAACTATCGTTAGGGTTAACCATGCCTA[A/C]ATATCCGTTTCTCCTGGATATTACAATGGGACGTATCTATCTTCTCATTGTTTCCACATA	gb|ACQ58610.1| BET1 homolog [Anoplopoma fimbria] gb|ACQ58683.1| BET1 homolog [Anoplopoma fimbria]	65	7e-09	#N/A	#N/A	#N/A	#N/A	#N/A	#N/A
cgpGmo-S692b	#N/A	#N/A	131571628	AGGTGCCAGTTTAGTCCAGCTGGAATATTTATGATCGCCAAGAATAGGACAACCCAGGGC[A/G]CAGGCCAAATGCACTCTAATCTGGTGCTTCAGTCCGGTCAGTGGCTCCAGCTCAACAAGA	gb|AAI52263.1| Zgc:92006 protein [Danio rerio]	159	3e-45	#N/A	#N/A	#N/A	#N/A	#N/A	#N/A
cgpGmo-S2094	#N/A	#N/A	131570622	AAAAAGGTCTTTGAGAAAGGCCGGCTTTCATGCAAACTTACAAACGTCTTCCTAGCCTTC[A/T]TGTATCCCCCAGTGGCGGAGGACCAGTCGAGATAACACTCTTTCATCTCCATGGCAACAG	emb|CAF90513.1| unnamed protein product [Tetraodon nigroviridis]	193	3e-51	#N/A	#N/A	#N/A	#N/A	#N/A	#N/A
cgpGmo-S2137	#N/A	#N/A	131570372	CGATTTCACTATAGGCATTAAAAATAGCTAAAGCACGATGAACCACTTTTAAATTAAAAT[A/T]AGAGAAGCCTAACCCTAACCCTTTTTTCCCAACAGCTTGGGGCTCCCTTCATACTAGGTC	ref|NP_001070611.1| 5'-nucleotidase domain containing 2 [Danio rerio] gb|AAI24328.1| 5'-nucleotidase domain containing 2 [Danio rerio] emb|CAQ14110.1| novel protein similar to vertebrate 5'-nucleotidase domain containing 2 (NT5DC2, zgc:153357) [Danio rerio]	243	1e-62	#N/A	#N/A	#N/A	#N/A	#N/A	#N/A
cgpGmo-S1812	#N/A	#N/A	131570417	ATCGTACATAAAGCGTTtcaaatcaaatcaGGTACTTCTGACACCACCTTAGCCTATCAC[A/T]GGGAAAACAAATGAAAATAAAACTAGTGTGAATGCCGTTTGTAGTTGTTCTTTTTTGGAg	No hits found	0	0	#N/A	#N/A	#N/A	#N/A	#N/A	#N/A
cgpGmo-S1955	#N/A	#N/A	131570414	CGGATTAACATTAACATGTGTCATTTAGCAAATAATGCTAAGGGTAAAAGGCAGGCTACA[A/C]ATTTACATAAAAAGAGGATATCTGTCACTTTCCTCACAACAATACAAAAAGCAACACGTC	No hits found	0	0	#N/A	#N/A	#N/A	#N/A	#N/A	#N/A
cgpGmo-S1673	#N/A	#N/A	131570396	TTATGAAAGCTCTTCAATGGCTTCAAGCTGGTAAGACTTAAACATTCTTAACACCGTGCA[A/T]GTAGGTGTAGTGTAAGCGGTCTAAGTTGAACACGGCAGAACGATGTGTCATTCAATAAAG	No hits found	0	0	#N/A	#N/A	#N/A	#N/A	#N/A	#N/A
cgpGmo-S1880	#N/A	#N/A	131571158	actaaataaaatacatacatTTTAATATGAATACAATCTTTACCAACCACTTGGCACTTT[A/T]TATTTAGCAACTGTAATTACAGAATGGGAAAACACAATTTTGAGATGAAGCTACTTGTAT	No hits found	0	0	#N/A	#N/A	#N/A	#N/A	#N/A	#N/A
cgpGmo-S2072	#N/A	#N/A	131570540	CCATGTTTTAGAACACAGACTTAAGGAAAGCTCCTACAAGGAACCTCTCAGTTAGCTCGC[A/T]GGGCTAGCATAGGCCTGAATGTTCATAAGCACACAAAACACCRGATGGCAACAGTTGACA	No hits found	0	0	#N/A	#N/A	#N/A	#N/A	#N/A	#N/A
cgpGmo-S177a	#N/A	#N/A	131570493	CAAGCGATCCTTtagatagataTAAAATCGTACCCAGTTGGGGAAATTGGAAACACACAA[A/T]AATAATCTCCAACTTGTATTATTCAATCTTGTTGCAATCTGTGCGTCAGCATTCAAATAT	ref|NP_001129030.1| selenoprotein X, 1 [Gallus gallus]	181	1e-43	#N/A	#N/A	#N/A	#N/A	#N/A	#N/A
cgpGmo-S1278	#N/A	#N/A	131570383	CACGGGTGTGACAGTGTAAACACGGGATAGAGACCTAGAAAACACATGCAGTTGACAGAC[A/G]TTTGCTAAACGCAAACAGACCTTTGAACGTGAATCAACGCCTTATTAGAGGAAACTTCTC	No hits found	0	0	#N/A	#N/A	#N/A	#N/A	#N/A	#N/A
cgpGmo-S1326	#N/A	#N/A	131571283	TCAGGGTCACACCCAGGATGAACAGGTTAGGTCCCGTAGGTTGGAGAACTGAATGATTGA[T/C]GACGGTTATCAGTATCACAGGGTAAAAAAATATATAGAAGGATTATGAAATGATCATAGA	No hits found	0	0	#N/A	#N/A	#N/A	#N/A	#N/A	#N/A
cgpGmo-S1337	#N/A	#N/A	131570353	TTTCAATGTTTTGGTCAAGAATGGTATATTACGACTGAAGTGGTCCATGTTCATTATCGT[T/G]ACTGTGTTCTCGTCACAGCTCGCTGCAATGGTTTCTGTCTGCACATTTTTAAGGCATGGT	ref|XP_001919071.1| PREDICTED: similar to zinc finger and BTB domain containing 38 [Danio rerio]	231	4e-76	#N/A	#N/A	#N/A	#N/A	#N/A	#N/A
cgpGmo-S1936	#N/A	#N/A	131570839	TCATCTTATAAATACAAAATGTACATTTCCCCGCTCGCCTAGACTTCTAGATATATGTTG[A/T]GATTGTTCCGTTATGCAGAACTCTGTGATACATTCGTGGCAGTGCTTCCCGGCTGCTTAA	No hits found	0	0	#N/A	#N/A	#N/A	#N/A	#N/A	#N/A
cgpGmo-S1291	#N/A	#N/A	131570433	TTGATATTTGCAGAAGAGTTCTGTGCAGAGGATAAAATGATGCAAGCTGATTTTTCAAAT[T/G]AAATATTCCCCTTCCAGTATAATTCAAATGTGTAAAATATACCCCAAACTTTKCAATATA	ref|NP_957348.1| tubulin cofactor a [Danio rerio] gb|AAH46032.1| Tubulin cofactor a [Danio rerio]	64	6e-24	#N/A	#N/A	#N/A	#N/A	#N/A	#N/A
cgpGmo-S1221b	#N/A	#N/A	131571484	CATTCACATTGGATCTTCACAAGCTATCGGCCACTAAGCAACCAATGTTTAAGGTTTGGT[A/G]CATCATTTACAAACCCACTTCTCCTTGAATCGTAATTTATTTCATTCGATGCGCAGTGAG	gb|AAI55275.1| Coiled-coil domain containing 43 [Danio rerio]	71	9e-24	#N/A	#N/A	#N/A	#N/A	#N/A	#N/A
cgpGmo-S1736	#N/A	#N/A	131570835	GTCGCTAAGAATTCGGCCAACCACTGTCATCAAAACCTGTTTGTTAAACAGAATGTCCCA[A/T]AATGCAACACCGGTATGATTAATTCAAGACGAAGGTAAACATAAACACATGACATAGCAA	No hits found	0	0	#N/A	#N/A	89	*******	#N/A	#N/A
cgpGmo-S1798	#N/A	#N/A	131571846	ATATGTATAGtgttttgttttgGTACAAACTGATTATGAATCTCGCTAGAGAATGTAAAA[T/G]AAACCAAACAATTCAGACACGTTTTAATGTGCAGGCACAGCACTTTCAAATAAAGCCAAA	No hits found	0	0	#N/A	#N/A	#N/A	#N/A	#N/A	#N/A
cgpGmo-S1459a	#N/A	#N/A	131570442	ACATCATTGTACGCTCAAAGCCATAAAAAAGATTTAGGGTAATGGTTACATAGCTAGTAA[A/T]TAACGACGGTTTGGTCTGCGGTAAGAGCTTTTCTTGTTTCTCTACAGCTGTTCTGTAGCA	No hits found	0	0	#N/A	#N/A	#N/A	#N/A	#N/A	#N/A
cgpGmo-S1932	#N/A	#N/A	131570470	GAAGTTGATCCAACAAACGGTTATCTAGGGACACGAGTGTGTGGATCCCAGGTATACAAC[A/G]AGAAAGGATAACCGATATTGAATATCGAGGAAGCTTTTTTAAAAACCGTTATATCATCGT	No hits found	0	0	#N/A	#N/A	#N/A	#N/A	#N/A	#N/A
cgpGmo-S2122	#N/A	#N/A	131570609	taaatGTATTGTACTGTGCTATAaaaacaaaacaGTGCTTCCGTATTCAATCACTCACTA[T/C]TATTCAAATATGCAAAACGTTATGAAGAAGGCAGTATAGAATCATACAATATATAATAAC	No hits found	0	0	#N/A	#N/A	#N/A	#N/A	#N/A	#N/A
cgpGmo-S982b	#N/A	#N/A	131570464	AAAATATTCACGTTCTTGAATTATTCCATAATACCGTATTCCACCTGTACGGACAATTTT[C/G]TATTAACAGCATCTCTTGTTCCAACCAATAGGACACCAGATTCCCTCCTAAGCAATATTT	gb|ACN11200.1| Vacuolar protein-sorting-associated protein 36 [Salmo salar]	54	1e-13	#N/A	#N/A	#N/A	#N/A	#N/A	#N/A
cgpGmo-S1651	#N/A	#N/A	131570347	AAGGAGGCGTTGTACGCTGAAGGAGGCTGAGTTGTATTGGCAGTCTTTATGAAATGTGCA[T/C]GTCAGACACTCCCTTTGGGTTGACGTTCCGTTGGAGGTCAACTTGTAAACATTGCGGGCT	ref|NP_001154809.1| dipeptidyl-peptidase 4 [Danio rerio] gb|AAI68467.1| Acta1 protein [Danio rerio] emb|CAX13827.1| novel protein similar to H.sapiens DPP4, dipeptidyl-peptidase 4 (DPP4) [Danio rerio]	112	3e-29	#N/A	#N/A	#N/A	#N/A	#N/A	#N/A
cgpGmo-S1795	#N/A	#N/A	131570507	CGGTACATATACTTTCTTGGCCCACCAGCCAGGATCTCACTCGGTTTTCCTTACACACAC[A/G]CGCTCACTCACACCTTGAGAGAAGTTGTCCATTCATGTGCACATAAGCCGCCCTGTAGTG	No hits found	0	0	#N/A	#N/A	#N/A	#N/A	#N/A	#N/A
cgpGmo-S1715	#N/A	#N/A	131570532	GAGTGGTATTCAGTAAAGAAAAAGCAGTACAGGAAGTTGTATTTCGTGGCAAAGTTTTGC[T/C]CAGAGATTTTCCTTGGCACCTGAGATTAGGCAGTTACATTGGAGGGGGGAAGCAACTTCA	No hits found	0	0	#N/A	#N/A	#N/A	#N/A	#N/A	#N/A
cgpGmo-S1609b	#N/A	#N/A	131570412	GCAACCATCAAGCTAATCGTTGTTCTGCGATTCCCATCAGATTCAAGCTCGATAAAGACT[A/T]TCTTCACCAAAAACAGAGACACATGTGGAAGTTAAATTCAATCTTTCGCGATTACGCCAT	No hits found	0	0	#N/A	#N/A	#N/A	#N/A	#N/A	#N/A
cgpGmo-S814b	#N/A	#N/A	131570664	ACAGGATGGAGCAGGGGTggagKggaggggaATACCACTAGTGTTATGAGGAATAAGAAT[A/C]ATTTCTATGCCAAGAATGAACCACCTCAAGCGTCAGAATGGACAACCGAAGAATAAGCAG	No hits found	0	0	#N/A	#N/A	#N/A	#N/A	#N/A	#N/A
cgpGmo-S1716	#N/A	#N/A	131570371	CAACGGGCAGTGGTACTAGTACTATCATTGGCAGAATCAATAGGAGCTTGCTAAAGACAA[T/G]TAGGTGAGAGTAGACCAGTGATGCCCTTGAAGCTACACTTTCAACCAAAAGGCAATAAGC	ref|NP_001028282.1| mannose-6-phosphate isomerase [Danio rerio] gb|AAI03484.1| Zgc:110773 [Danio rerio]	77	1e-12	#N/A	#N/A	#N/A	#N/A	#N/A	#N/A
cgpGmo-S675b	#N/A	#N/A	131570505	TTCTATGGGTCTATTCTGCGTACTGGCGGAAAATCGGAAGCGAAATGAAATGGCCTAATT[T/G]GGCCGCCTTATTATATGAGAGAGATATGTTCATGGAGTTCACCCATAATGACTTGTATAT	No hits found	0	0	#N/A	#N/A	#N/A	#N/A	#N/A	#N/A
cgpGmo-S1495	#N/A	#N/A	131570603	AGTCGGTACCTTTGATTTCCTTATTTCTTTTGATTGTTTCATAACAGTTTGCTTTTCCTT[A/G]AGTGGTTTCCTTGTCTCAGGTTCTTTGAGGTGTTTCTTTGCTTCTTCATCTTCCTTAGAA	No hits found	0	0	#N/A	#N/A	#N/A	#N/A	#N/A	#N/A
cgpGmo-S1213c	#N/A	#N/A	131570323	CCAAGGGTGTTGTCTTGTCCATTTCCGAGACCGCCATTTTGAACTAGGAGAAACAAAACG[A/G]TGGAGGTGGAAGACTGTTAAGTTTCGGAGAGTGTACACATGATGAGGGTGCGTTTGGACC	No hits found	0	0	#N/A	#N/A	#N/A	#N/A	#N/A	#N/A
cgpGmo-S1868	#N/A	#N/A	131570439	TTATGTTTTCTTTTTTAATTCATTTTTTTTACACACGTGTGGTAGCACTATTGTGGTTTC[A/G]GAATCGAGTGTAGGCTCAGACGTTGTGAAGGAAAATGGTTGTTTTTTATTGTTGCCCATC	No hits found	0	0	#N/A	#N/A	#N/A	#N/A	#N/A	#N/A
cgpGmo-S1951	#N/A	#N/A	131571159	AGGGGGGAAGGTTGTAATTATTCTTTAAACCTGCACCGTAACTTTTTCAAAGCAGCAATA[A/C]CTTTTGCTCAAAGATGTTAGAATTTTTTGAGCGCCCATGGAGAATTATTGTTCTTTCTAA	No hits found	0	0	#N/A	#N/A	#N/A	#N/A	#N/A	#N/A
cgpGmo-S2205	#N/A	#N/A	131570423	TTCTAACATACTTCCAAAAAACCTCCATACGTGAAGACAGAATAGCCCCCATTATAAAAT[C/G]ATTCGATACACAAGCATCCAGTTGGAAATCTACTTCCAGCTGAAGAAGAAAGTACAAACT	No hits found	0	0	#N/A	#N/A	#N/A	#N/A	#N/A	#N/A
cgpGmo-S1917	#N/A	#N/A	131571125	CTTYTCCAGGTCCCTCACAAGCCGAGCCTGGATCTTCTGGAATGACTTCAGCTGAGGTAC[T/G]GGAACGAAGATGATCATGGCCTTTCTGCTCGCCTCCAACATCAATTTCCTTTGCAGCGGT	gb|AAN05602.1| ribosomal protein S7 [Argopecten irradians]	174	1e-54	#N/A	#N/A	#N/A	#N/A	#N/A	#N/A
cgpGmo-S2216	#N/A	#N/A	131570384	ACACGTTTCCATATCCGCAAATTAAAAAACAAGCAAAACAATTTTTTTAAAACAACCGCC[T/C]ACTCCTCTTTCCAAGCCAAAAAAAAaaaaTGGCAGAGAAACGACCTTTATTGTCCCCTTC	No hits found	0	0	#N/A	#N/A	#N/A	#N/A	#N/A	#N/A
cgpGmo-S1406	#N/A	#N/A	131570388	ACCCCTCCACACATCAACAAGGCAGGGCAGCGAGCCCTGCCTGGTACGAGAACTCTTTTG[A/G]AATTCAGTCTCTGACGGAGAGTTGCAGTGCACTTACTCTGTTATGAACACTGAACTGATA	No hits found	0	0	#N/A	#N/A	#N/A	#N/A	#N/A	#N/A
cgpGmo-S1675	#N/A	#N/A	131570328	TGTAGCTTTGGCCCTCTAAGAGCCAATCAGAGCAAAGAAAAATAACAAAAAAAGGCCTTT[T/G]GGCGACCCATCAGTATAACCTTAAATAAGGGTCTCAGGCTGTAATCACATGCAGAACTAA	No hits found	0	0	#N/A	#N/A	#N/A	#N/A	#N/A	#N/A
cgpGmo-S2003	#N/A	#N/A	131570427	ATTTATCATCCTCAAGCAGCGGATAGAAGAACAATACAAGAGGTGGAAAACCTTCGGATA[C/G]ACAGCTGAAGTGGTTTGTTAACCTCGGGCACTTGTTGTATTTAGACGAGGCCTCACAAAC	No hits found	0	0	#N/A	#N/A	#N/A	#N/A	#N/A	#N/A
cgpGmo-S1076b	#N/A	#N/A	131571162	TGCAAAACCTTTCATTGTATTACATTTAGGAAAATGTCCCCTTTGTGATAATTAGGCTGT[A/T]TGAGGTTATCCCTGCCTCGTTAATGACTTAGCCCATGAGcaagtcaagtcaTATGATTTG	No hits found	0	0	#N/A	#N/A	#N/A	#N/A	#N/A	#N/A
cgpGmo-S1638	#N/A	#N/A	131570741	ACAGAGGAAGGCACACTTTAAGTTAAGCCCTACCACCCATTTTTAAATATCGCCAAAAAA[A/T]TAATTTTAATGTTTTTACCGAGGACTTCAAATCCCGATCCAACTCAATAAGCCATCTATC	No hits found	0	0	#N/A	#N/A	#N/A	#N/A	#N/A	#N/A
cgpGmo-S1805	#N/A	#N/A	131570426	GAGCATTTGGTGAGAATGCTACCAACGATGATGGCTTCTCGAAGGGGTACATGTTCCAGA[A/T]TCACAAAGAGGAAGCAGGATACCTTTAAAACCATGCCCCTGGCTTGAAAAGGGCCTTCTT	ref|NP_001133792.1| Bystin [Salmo salar] gb|ACH70823.1| bystin-like [Salmo salar] gb|ACI33909.1| Bystin [Salmo salar]	226	2e-87	#N/A	#N/A	#N/A	#N/A	#N/A	#N/A
cgpGmo-S517b	#N/A	#N/A	131570569	CGTTCTTAAAAATGTAGTATTTTGTCTCAGTGTCGTTCCACATCCAAGACGTTTAAAGCT[T/C]TGACTCTGACGTCAAACTTAAAGCAACAGAGAGGAGAGCCTTTGTTTACTCAAGAGAATA	No hits found	0	0	#N/A	#N/A	#N/A	#N/A	#N/A	#N/A
cgpGmo-S1970	#N/A	#N/A	131570434	ACAAATGAGCACATCTTAGTTTCTTATTGGCGTGATGCTGGAGTATTCTACAGTGCCTAC[A/G]CACCGGGTAACGAAGAATCAAATATAGTCCCGACCTTCCATGCTTCTCATGGTTTACAAC	No hits found	0	0	#N/A	#N/A	#N/A	#N/A	#N/A	#N/A
cgpGmo-S2219	#N/A	#N/A	131571361	ATGAACAAGGTTTTTGTCTCATTTCCTACAAAACAAATTGAAATAAATGGTCATCTACAT[T/C]AATCCCACCTGGATAACATTTTTCCAAATAGCATACCATATTAATGTAAAAACGTCAAAA	No hits found	0	0	#N/A	#N/A	#N/A	#N/A	#N/A	#N/A
cgpGmo-S1532	#N/A	#N/A	131570381	AAGTAGRGCGAGGGTTCCCAGGGGAGAAAACCACGGCCATGTTAGATGTTGTACGCCATG[T/C]CCACATACTGCATGCATGATGGGGAAACAGGTCGCCCTGTAAAATTGTCTYCTGATGATT	No hits found	0	0	#N/A	#N/A	#N/A	#N/A	#N/A	#N/A
cgpGmo-S1835	#N/A	#N/A	131571851	TGTTAAGGCTTGAAATCTAAATCTTTTGAGGCTATTTATGTCCAACATGAAAGGCAAAGC[A/G]CTGCATTTTGGAGAATAATGACACAAGTAGTCAGAATGTAAACCACCTATATTCCAAATT	No hits found	0	0	#N/A	#N/A	91	*******	34.73	*******
cgpGmo-S331a	#N/A	#N/A	131570692	caagcaaagccaagcTAGACCGGAAACGCAAGACCACCCGTCGTGCCAGCGTTTTTGTTA[A/C]AGACATGTCCATACTACGATCACAGTCATCAGCCAGGGGCGTGCTCATTTACCTCCCTCT	No hits found	0	0	#N/A	#N/A	#N/A	#N/A	#N/A	#N/A
cgpGmo-S2075	#N/A	#N/A	131570641	CAAACCACCAAGACCCCTTTAGCCCAGTGATGCCCAMGAGACAAGGTGTTGCAAGAGGGC[T/G]GGGAGATGTGCCTATTTGTTTTCTGTGCTATCGATCACCGGTTCAACCCTTTACGTCKAA	No hits found	0	0	#N/A	#N/A	#N/A	#N/A	#N/A	#N/A
cgpGmo-S1315	#N/A	#N/A	131570380	GTGTTAATTTGGTACCAATATGCTTACAATTAATAAAAAACGGCAACATTACATCGAATG[A/C]TAACATGCCCTTTATTGAAAAATGTCTTCGAAAAAAGATCTTCAAAGCCCACTGGGGTAT	ref|XP_001165113.1| PREDICTED: zinc finger, CCHC domain containing 10 isoform 4 [Pan troglodytes]	72	1e-10	#N/A	#N/A	#N/A	#N/A	#N/A	#N/A
cgpGmo-S2073	#N/A	#N/A	131570360	CAGgttgttgttgttgctgctgctgcCGGCCCGAAAATAAGAAAACGCTTTTGTGTGTTA[T/C]GGTAACACTGGCCGACCGAGACCATCGTACACTCCCGGGTTAACGCCATTTATACCCTGC	No hits found	0	0	#N/A	#N/A	#N/A	#N/A	#N/A	#N/A
cgpGmo-S2090	#N/A	#N/A	131570395	CGGTTCTGCATGGAGCAGATCTAGAACGCGCGGTTCTGCATAGAGCCATGCTGCTTCTGA[A/C]GGCATCACTGTATATTTGGTTATGCATATTAACATTGAATAAATCTTGCAAAGAGTTTGT	No hits found	0	0	#N/A	#N/A	#N/A	#N/A	#N/A	#N/A
cgpGmo-S1055b	#N/A	#N/A	131570489	ATGTCCGTAGCCGAAGAAGAACTAGCTTGAAGGCTAACGCTAAAAATAGCAGGAGGCAGG[T/C]TGTGTTCACCTTATCTAGATGTTCTTGGCATTTTCTGCACCTAAATATCACTGTAATAGT	No hits found	0	0	#N/A	#N/A	#N/A	#N/A	#N/A	#N/A
cgpGmo-S1678	#N/A	#N/A	131570421	ACTTTGTTTCAGGCATGTTTCTGTAATGGCTCACGCGAGGCATTTAACATGGCATTTCCA[A/C]AAGGCAACTATTTCTTAAGGCAATCAGTGAGCACATTCTTATATAAAGATAATTTCCTCC	emb|CAG03849.1| unnamed protein product [Tetraodon nigroviridis]	47	4e-07	#N/A	#N/A	#N/A	#N/A	#N/A	#N/A
cgpGmo-S1321	#N/A	#N/A	131570697	CTTGATAAAGTGCACCTGTTAGGCCAAGCAATCAAGAAGCATTAAAACGTGATCAAGACG[A/G]CTGGACTCGGCCAATCAGAGGCTTGTGTTGACCAATCACAAGCACAAACCCCGTAAGAGG	No hits found	0	0	#N/A	#N/A	#N/A	#N/A	#N/A	#N/A
cgpGmo-S1913	#N/A	#N/A	131570515	GGAACACGGTAACCACAAGTCCTTTATGTACAACCGTACAATACATCTCAGCGCCTCAGA[C/G]AGGAGACGGTATATTCACAATGACACATGGAGTATGGGTAAGTGTGTGCTCCCGGGTGTA	No hits found	0	0	#N/A	#N/A	#N/A	#N/A	#N/A	#N/A
cgpGmo-S1962	#N/A	#N/A	131571776	AAATAAATCACATTATTGCTCTTCAAAAAATAAGAAAATATATGAATCACGTTTCCTTTC[A/C]TTCTCAATCCGAATCCTTCTCAAACCTCATCCTGATATAAGTCCTTATTGAAAATAGAAA	No hits found	0	0	93	*******	40.36	*******	90	*******
cgpGmo-S1491c	#N/A	#N/A	131570890	TTCGCTGTTTTCATGGCAGTTTGGGGTAGAGTTGGAAATCTACAATCGTACCTCCTGAAA[A/G]AAATCTCCTTTCCAGTGCAGTCCGATGTTCTCTCGTTCAAGCCAACAGCGCACAAGAAGT	No hits found	0	0	#N/A	#N/A	#N/A	#N/A	#N/A	#N/A
cgpGmo-S890b	#N/A	#N/A	131570334	GCTCCTTCCGACTTAAATacaaaacaaaacTTGAAATAGCTTCTCCCTTACTTCTCTCCA[T/G]CTCCTTTCCCATCTCCCATCGCGCCCTCCCTCGAGTCATTTAAGATCAGAGGTGGCAGGA	No hits found	0	0	#N/A	#N/A	#N/A	#N/A	#N/A	#N/A
cgpGmo-S1196a	#N/A	#N/A	131571589	ATTTAGCTTGGCATCAGGTTCTAAAATAATAAAATGACAACCCACAAACGATAGCAACAT[T/C]CAATTTTCTTACCCAAATAGCGTTCATTGACAAAACTACATACAACCACAAGCGATTAGA	emb|CAM16352.1| ATPase, H+ transporting, lysosomal accessory protein 1 [Danio rerio]	75	2e-22	#N/A	#N/A	#N/A	#N/A	#N/A	#N/A
cgpGmo-S2047	#N/A	#N/A	131570500	GACATCCTTTCAAATTCGGCCTATATTCAAGTGGGGGCTAAGATCAGTGAGATCAGGGGT[T/C]CATTCATAAAACTGAAAAACATGGGAAACCCCCCCCTTCATCCTGTTTAAGACTTAAGCC	No hits found	0	0	#N/A	#N/A	#N/A	#N/A	#N/A	#N/A
cgpGmo-S2031	#N/A	#N/A	131570411	ATtaaagtaaagtaGGCATTGAAAATATTTGAAAAGCAGCAACTCTTCCACCATTTAGTG[A/T]GTGTGATATTTTAGATCGAAGGTCCAAATATTGATGGATATTCTATTGGGTGCCTTGTAT	No hits found	0	0	#N/A	#N/A	#N/A	#N/A	#N/A	#N/A
cgpGmo-S1723	#N/A	#N/A	131570452	TTGCAGTATTCAGGCATTGTGTTTCAATTTCCTCCTCAAGCCCATATACCACTACTACCG[T/C]TGTGGTGGTCCATTCTGCGTGTCCCCCCCAGCCCAACCATTTTATCTTTTGTTTTTCAGG	No hits found	0	0	#N/A	#N/A	#N/A	#N/A	#N/A	#N/A
cgpGmo-S1418	#N/A	#N/A	131570469	CGTCGGAAAGTAAGAATTAGTAAGAATATGTATTGCGTTGATACTGGTGGTATTCAGAAA[T/C]TGGAAGAGAAAAACAATTCGTTCCAATAGATTCCGCTTCATATTTTCCTTTTCCGGTCGA	gb|ACI33568.1| Alanine--glyoxylate aminotransferase 2, mitochondrial precursor [Salmo salar]	92	7e-17	#N/A	#N/A	#N/A	#N/A	#N/A	#N/A
cgpGmo-S1931	#N/A	#N/A	131570822	ATCGTCAGCCTCCAAGGGAAAAGCCCTGGTGTGCAACTACAATAGACTTCAGGGACCATA[A/G]GGTCCAACAGCCTCTGCAGCAACGCATTGTTTGAACACACAAGTAAGTGTCGCTGTCACC	No hits found	0	0	#N/A	#N/A	#N/A	#N/A	#N/A	#N/A
cgpGmo-S2080	#N/A	#N/A	131570376	GTAGTTAAATTACAAAAAAGCACGAAAGGAACAGCTTATTTGCAAGACACTTGAGTAAGA[T/C]GACTGCATGACTCCATCCTAGGTCTTTGAACCTACACCTGTGCTACGCGTATGACATCAG	gb|ACO09774.1| Hypothetical protein R07G3.5 [Osmerus mordax]	137	5e-94	#N/A	#N/A	#N/A	#N/A	#N/A	#N/A
cgpGmo-S856a	#N/A	#N/A	131570401	GTTTGTACATATTCACATTAATGTTGAAACTTTGCCCAAAAGATTATGATATGTGTAGGC[A/G]GAAATGCACCTTTGTTGGGCCTTTTGGCTCACACTATTAAAACTGCACTTAAACTAGACC	ref|NP_001135358.1| Coiled-coil-helix-coiled-coil-helix domain-containing protein 5 [Salmo salar] gb|ACI69144.1| Coiled-coil-helix-coiled-coil-helix domain-containing protein 5 [Salmo salar]	163	2e-38	#N/A	#N/A	#N/A	#N/A	#N/A	#N/A
cgpGmo-S2223	#N/A	#N/A	131570694	TGCATCTCGAAGTGGTATGTAGCAGTACAATAGCAGGGTCAAAACGGTGAATGCGGGAGA[C/G]AATACAGTATTTGATTACATTTGCGCTTGTGTTAGTGAAAAACTCAACATGGCAACCGGA	No hits found	0	0	#N/A	#N/A	#N/A	#N/A	#N/A	#N/A
cgpGmo-S2088	#N/A	#N/A	131570588	GAAAGACCTTAAAATGGTTGAAAAAAGCAACGCTTTTCTTCTTGCTTACAAGCTAAGGAA[A/G]GGTCAGCTATCAACCAGTGTGTGCTGGTACCGGGATACGATAAAATGCTACAACCACAAA	No hits found	0	0	#N/A	#N/A	#N/A	#N/A	#N/A	#N/A
cgpGmo-S1596b	#N/A	#N/A	131570600	ACCATGACCCAAACAAAAATAGAAGTCAATCTCCCTGTCATGGCCTTCAACTGAGCTGTC[A/G]TTTTCCAGTTTTAAAACAGATAAGAATTTCAGAAAACGCTTGGCTTAGGTGTTCAGAACA	No hits found	0	0	#N/A	#N/A	#N/A	#N/A	10.8	****
cgpGmo-S1847	#N/A	#N/A	131571200	TTGACATTTCACAAAGCCAGGTTCTGACAGCAGAATTCCTCTTTGGCCTTCAAATGAGTC[A/G]TACCCAAATTGTCTTGTTAAAAAACCTTACTAAAATATTTGAATATCTTTGACCATTAGT	gb|ACQ58708.1| Receptor expression-enhancing protein 5 [Anoplopoma fimbria]	88	4e-34	#N/A	#N/A	#N/A	#N/A	#N/A	#N/A
cgpGmo-S785a	#N/A	#N/A	131570420	ATGACCTAATTTGGGACCACGGACTTGGAACGTAAACAATTGACATTTTGGGGATTATTT[T/G]GGGATTCCCTCGTAGTGACGGATTAGCAAATTATTGGGCAGTCATGGAGCGTAGTGGGTC	No hits found	0	0	#N/A	#N/A	#N/A	#N/A	#N/A	#N/A
cgpGmo-S430a	#N/A	#N/A	131570530	ATGGTGATAGAGGTGCAACACAGCACAGTGTGTGTGGTGAACCGTGATGAGGACCATTTT[T/G]TTCACTGCAGCAGTACTTCTGTAACATAATGACGTGATCATGAGGTGGTAGAAGTCATGG	No hits found	0	0	#N/A	#N/A	#N/A	#N/A	#N/A	#N/A
cgpGmo-S795a	#N/A	#N/A	131571855	GTTGCAACGAAGCAGCAGCCAGTAGAGGGCGGTATTGCTTTAAAGAAATAAGCCCCCCCC[A/C]CCAAGACACACAGAGACACAATCACCCTATACAGCTCTTTAAACAAACAGGAATTTCTGT	Cluster: Programmed cell death 4; n=4; Xenopus|Rep: Programmed cell death 4 - Xenopus tropicalis (Western clawed frog) (Silurana tropicalis)	125	4e-07	#N/A	#N/A	91	*******	90	*******
cgpGmo-S1850	#N/A	#N/A	131570398	TGCCTGTGTGTGTAAAGTCAACAAACGTTGTGAACATATGGACGTGATGCAGTTCTGGGC[A/G]ATAATACTGAATGAACGTTTGGATGAATGTGCTTGTGTATGCATGTCTTCATGGCTATTA	No hits found	0	0	#N/A	#N/A	#N/A	#N/A	#N/A	#N/A
cgpGmo-S1893	#N/A	#N/A	131571521	ACCTTAGTCTACCAGTGCCATGTTTTTGGACTGGATCTTCGCTAGATGATCTGATATTCC[A/C]GCCTCGACTTTGTCACACTGGGCCAGGAAATCCTAAAAAGTAAATAAAAGCATGGTTACT	No hits found	0	0	#N/A	#N/A	#N/A	#N/A	#N/A	#N/A
cgpGmo-S2066	#N/A	#N/A	131570497	GAAATTACAACATTGAAAGGCAACAGAAATACACGGTTATGCTGACTGTCTACAGTTGGT[A/C]AAACCACATCGTAAGGCCGCTGACCACCTCTCTGCTCACCTGAGACCTTGCCAACAACac	No hits found	0	0	#N/A	#N/A	#N/A	#N/A	#N/A	#N/A
cgpGmo-S2221	#N/A	#N/A	131571117	GAATTTAAGGCACATTAAATAGTTAAAAAACCATTCAGATGAGCAATTGCGGATTGTTTC[A/G]CTCTGCTACACTGAATATGTTGACATGCATTAGTAAAAAATATGTACTTGAAAATGCACA	No hits found	0	0	#N/A	#N/A	#N/A	#N/A	#N/A	#N/A
cgpGmo-S1824	#N/A	#N/A	131570460	AGACCATGCAAATTAACTACAGCAATATTACAGCAAATGTGTCTTTGCTGTAGTCTGACC[A/T]AACCCCCTGGAAATCCAAAAGGTTAAACAATCGCCTATTTACCTTTAATCTTCAAGATAG	No hits found	0	0	#N/A	#N/A	#N/A	#N/A	#N/A	#N/A
cgpGmo-S1986	#N/A	#N/A	131571912	CTARATCACCTCCCCTATCACTTAATGCAGCTCATTCTGGCTGTAGTGTTGGGATGCTGG[A/T]GTGATGGTTTATATTCCATTGAACAACAAAAAAGGAAAATTTGAAATGAAAGGAAATCTG	No hits found	0	0	#N/A	#N/A	91	*******	89	*******	*
cgpGmo-S1127	#N/A	#N/A	131570465	CCTCACAACTGCATCCACTTCTTGGTTTTCTAAAGAGGGAAAAAAAATGGTGCCTCTTGT[T/C]TCAGCAAACTTTCTATATATTGTCGCAGGCAGCATTATTAAATACATTAAACAGCTAATA	gb|ACJ06730.1| interferon regulatory factor 1 [Gadus morhua]	261	5e-70	#N/A	#N/A	#N/A	#N/A	#N/A	#N/A
cgpGmo-S1132	#N/A	#N/A	131571852	TGCCAAGCTTCTGGAGAATCTAAGGGCAGTGATGAAGTATCTTTATTCTGGAAATGATTT[A/T]ACTAAGAAGCTTGTGGTTTTAATGCTGCGTTCTCTACCACTTGTTATGTTGTGTGAGGCA	emb|CAF86992.1|interferon-inducible GTPase	311	1e-83	#N/A	#N/A	91	*******	90	*******
cgpGmo-S1114 (Hb beta 3 (T) from 4 (C); SNP 102)	#N/A	#N/A	131571898	CATCTTCTCCAACTTGGACTACGAAGAGATCGGCCGCAAGTCTCTGTGCAGGTMTGCACC[T/C]GAATATTGCCCCATATGTCGTTAAGAATGCATTGTGAAACTAAAACTCGTATTTATTTTT	Atlantic cod hemoglobin beta 3 chain	-	-	#N/A	#N/A	91	*******	90	*******
cgpGmo-S1116 (Hb beta 3 monomorphic (C); Hb beta 4 polymorphic , SNP C419A)	#N/A	#N/A	131571230	CATCAAGAACACCTACGCCGAGYTGTCTCTGCTCCACTCTGACAAGCTGCACGTRGATCC[A/C]GACAACTTCAGGGTACGATCATGCACGAACCATCGCCAGTTATTCTCACCTCRCGGTGCT	Atlantic cod hemoglobin beta 4 chain	-	-	#N/A	#N/A	#N/A	#N/A	#N/A	#N/A
Highlighted in red are the CGP SNPs that are identical to those published by Moen et al., 2008 (Moen T, Hayes B, Nilsen F, Delghandi M, Fjalestad KT, Fevolden SE, et al. Identification and characterisation of novel SNP markers in Atlantic cod: evidence for directional selection. BMC Genet. 2008;918 )
Highlighted in blue are the SNPs analysed using the KASPar SNP Genotyping system (KBioscience, UK).
SNPs indicated in column M by an asterix (*) are common to those reported by Moen et al., 2009 (Moen T, Delghandi M, Wesmajervi MS, Westgaard JI, Fjalestad KT. A SNP/microsatellite genetic linkage map of the Atlantic cod (Gadus morhua). Anim Genet. 2009;40(6):993 - 996.)
Kosambi map 3 contains 1300 SNPs that were polymorphic in at least one family; 210 SNPs were monomorphic in all families tested.
33 SNPs from the curated Golden Gate panel were not included in this analysis as they were not identified by our group.
