# Supplementary material for: Integrating the markers Pan I and haemoglobin with the genetic linkage map of Atlantic cod (Gadus morhua)
Source: BMC Res Notes. 2010 Oct 15;3:261. doi: 10.1186/1756-0500-3-261 (PMC3020663; doi:10.1186/1756-0500-3-261)
Supplement: Additional file 4 — Linkage group correspondence between the genetic linkage groups presented in this study and Moen et al. 2009. This file contains the data related to the linkage group correspondence between the genetic linkage groups presented in this study and Moen et al. 2009. [file 1756-0500-3-261-S4.XLS]

## Sheet: cgp_vs_moenmap
query	query length (nt)1	EST accesion number	CGP linkage group2	Moen linkage group3	hit length	score	evalue	identities
cgpGmo-S105	122	gi|226215982|gb|GO389303.1|GO389303 CTA1501-2006-03-07 Atlantic cod	1	7	473	210	4e-57	119/122 (97%)
cgpGmo-S105	122	gi|226203758|gb|GO379691.1|GO379691 CEM4614-2005-09-05 Atlantic cod	1	7	438	85	1e-19	46/47 (97%)
cgpGmo-S420	122	gi|187988864|gb|FG319365.1|FG319365 gmnlem_0026o17.sp6 Gadus morhua	4	1	689	210	4e-57	119/122 (97%)
cgpGmo-S420	122	gi|157302873|gb|EX188399.1|EX188399 gmnbspic_0007o20.pDNRm13r Gadus	4	1	808	210	4e-57	119/122 (97%)
cgpGmo-S1301	122	gi|157302873|gb|EX188399.1|EX188399 gmnbspic_0007o20.pDNRm13r Gadus	4	1	808	178	1e-47	117/122 (95%)
cgpGmo-S1301	122	gi|187988864|gb|FG319365.1|FG319365 gmnlem_0026o17.sp6 Gadus morhua	4	1	689	163	8e-43	115/122 (94%)
cgpGmo-S1730	122	gi|226210239|gb|GO381448.1|GO381448 CHO1369-2005-12-14 Atlantic cod	4	1	551	223	4e-61	120/122 (98%)
cgpGmo-S1730	122	gi|226208188|gb|GO381724.1|GO381724 CHO1808-2006-01-03 Atlantic cod	4	1	638	223	4e-61	120/122 (98%)
cgpGmo-S1452	122	gi|157298711|gb|EX184243.1|EX184243 gmnbmu_0004l13.pDNRm13r Gadus	5	11	653	80	5e-18	62/68 (91%)
cgpGmo-S232a	122	gi|226219790|gb|GO393229.1|GO393229 RZEAA_rzeaa0_001501.y1 Atlantic	8	21	602	194	2e-52	105/106 (99%)
cgpGmo-S232b	122	gi|226219790|gb|GO393229.1|GO393229 RZEAA_rzeaa0_001501.y1 Atlantic	8	21	602	186	5e-50	115/118 (97%)
Gm1001_0189	122	gi|182424550|gb|FF409012.1|FF409012 gmnbhkas_0014j10.pDNRm13r Gadus	14	10,24	708	202	9e-55	119/122 (97%)
cgpGmo-S1760	122	gi|226215797|gb|GO388460.1|GO388460 CSMi335-2006-02-08 Atlantic cod	14	10	517	65	1e-13	33/33 (100%)
cgpGmo-S497	122	gi|157298711|gb|EX184243.1|EX184243 gmnbmu_0004l13.pDNRm13r Gadus	16	11	653	105	2e-25	105/121 (86%)
Gm0399_02414	122	gi|182425308|gb|FF409492.1|FF409492 gmnbhkas_0016k03.pDNRm13r Gadus	17	23	751	202	9e-55	119/122 (97%)
cgpGmo-S1738	122	gi|158542091|gb|EX724275.1|EX724275 GML009P02 Gadus morhua pooled	17	23	689	192	9e-52	118/121 (97%)
cgpGmo-S495	122	gi|187987728|gb|FG318179.1|FG318179 gmnlem_0004g21.sp6 Gadus morhua	19	13	794	226	6e-62	121/122 (99%)
Gm0986_0621	122	gi|158546703|gb|EX728894.1|EX728894 ZNGAA_4527.abd Gadus morhua	22	3	625	178	1e-47	100/102 (98%)
Gm0986_0621	122	gi|226207913|gb|GO382597.1|GO382597 CHO671-2005-11-03 Atlantic cod	22	3	403	147	5e-38	96/102 (94%)
Gm370_0380	122	gi|226219915|gb|GO394558.1|GO394558 RZEAA_rzeaa0_003714.y1 Atlantic	22	3	567	206	6e-56	111/112 (99%)
Gm1205_0365	122	gi|182421345|gb|FF405875.1|FF405875 gmnbgi_0003d22.pDNRm13r Gadus	23	9	711	210	4e-57	120/122 (98%)
Gm159_0228	122	gi|226221438|gb|GO395632.1|GO395632 RZEAA_rzeaa0_005441.y1 Atlantic	23	9	582	186	5e-50	118/122 (96%)
cgpGmo-S1766	122	gi|226221834|gb|GO395692.1|GO395692 RZEAA_rzeaa0_005606.y1 Atlantic	23	9	497	226	6e-62	121/122 (99%)
cgpGmo-S41	122	gi|226221847|gb|GO395705.1|GO395705 RZEAA_rzeaa0_005620.y1 Atlantic	NP5	16	525	199	7e-54	108/110 (98%)
cgpGmo-S1302	122	gi|157302873|gb|EX188399.1|EX188399 gmnbspic_0007o20.pDNRm13r Gadus	NP	1	808	218	2e-59	120/122 (98%)
cgpGmo-S1302	122	gi|187988864|gb|FG319365.1|FG319365 gmnlem_0026o17.sp6 Gadus morhua	NP	1	689	210	4e-57	119/122 (97%)
cgpGmo-S2272	122	gi|149700827|gb|ES774790.1|ES774790 gmnbhkas_0012o21.pDNRm13r Gadus	NP	10	763	151	3e-39	109/122 (89%)
cgpGmo-S2272	122	gi|226205095|gb|GO379471.1|GO379471 CEM4337-2005-06-20 Atlantic cod	NP	10	384	121	3e-30	91/103 (88%)
cgpGmo-S1986	122	gi|226202908|gb|GO377200.1|GO377200 CE1907-2005-02-09 Atlantic cod	NP	6	525	191	2e-51	117/122 (95%)
1Blastn search using 124 nucleotides long CGP SNP-containing sequences of an in-house made database contining the ESTs listed by Moen et al. (Animal Genetics 2009, 40(6):993-996)
was performed to identify sequences that were mapped by both, CGP (this paper and Hubert et al. BMC Genomics 2010, 11:191) and Moen et al. EST sequence data was retrieved from
GenBank using the GenBank accession numbers listed by Moen et al.
2See Table 1 and Hubert et al. BMC Genomics 2010, 11:191
3See Moen et al. Animal Genetics 2009, 40(6):993-996
4Highlighted in red are the CGP SNPs that are identical to those published by Moen et al., BMC Genetics 2008;918
5NP=SNPs monomorphic in families B30, B33 and B87.
